# Supplementary material for: Factors Influencing Genomic Prediction Accuracies of Tropical Maize Resistance to Fall Armyworm and Weevils
Source: Plants (Basel). 2020 Dec 24;10(1):29. doi: 10.3390/plants10010029 (PMC7823878; doi:10.3390/plants10010029)
Supplement: Supplementary file 1 [file plants-10-00029-s001.zip]

Archive with 16 entries (15 files):
- supplementary/
- supplementary/BLUES_AK.csv
- supplementary/BLUES_AP.csv
- supplementary/BLUEs_FAW37.csv
- supplementary/BLUEs_GWL.csv
- supplementary/BLUPs_AK.csv
- supplementary/BLUPs_AP.csv
- supplementary/BLUPs_FAW.Ped1.csv
- supplementary/BLUPs_FAW.Ped2.csv
- supplementary/BLUPs_FAW.Ped3.csv
- supplementary/BLUPs_FAW.Ped4.csv
- supplementary/BLUPs_FAW37P.csv
- supplementary/BLUPs_FAW63Pcsv.csv
- supplementary/BLUPs_FAW75Pcsv.csv
- supplementary/BLUPs_FAW85Pcsv.csv
- supplementary/BLUPs_GWL.csv
