# Supplementary material for: Factors Influencing Genomic Prediction Accuracies of Tropical Maize Resistance to Fall Armyworm and Weevils
Source: Plants (Basel). 2020 Dec 24;10(1):29. doi: 10.3390/plants10010029 (PMC7823878; doi:10.3390/plants10010029)
Supplement: Supplementary file 1 [file plants-10-00029-s001.zip › supplementary/BLUEs_FAW37.csv]

	1	2	3	4	5	6	7	8	9	10	11	12	13	14	15	16	17	18	19	21	22	23	24	25	26	27	28	29	30	31	32	33	34	35	36	37	38	39	40	41	42	43	44	45	46	47	48	49	50
	5.4731927	4.363027	NA	2.9406247	NA	2.9731927	NA	2.8188808	NA	NA	NA	NA	2.4237742	3.784328	NA	3.0900395	NA	NA	NA	NA	NA	3.090324	3.281732	NA	3.090324	3.4731927	NA	NA	NA	NA	3.1651886	NA	3.6591704	2.0618012	NA	NA	3.3226314	4.267471	NA	NA	NA	4.6306357	NA	2.6525843	3.217919	NA	3.5017273	3.8195007	NA
4584348-24-C>T	0	0	0	0	0	0	0	0	0	0	0	0	0	0	0	0	0	0	0	0	0	0	0	0	0	0	0	0	0	0	0	0	0	0	0	0	0	0	0	0	0	0	0	0	0	0	0	0	0
9618526-14-C>T	0	0	0	0	0	0	0	0	0	0	0	0	0	0	0	2	0	2	0	0	0	0	0	0	0	0	0	0	2	0	0	0	0	0	0	0	0	0	0	0	0	0	0	0	0	0	0	0	0
9681405-44-C>T	0	1	0	1	0	1	1	0	1	0	0	0	1	2	0	0	0	0	0	0	1	0	0	0	1	1	0	0	0	0	2	0	0	1	1	2	0	0	0	0	0	0	0	1	0	0	0	0	0
4577494-42-G>T	0	0	0	0	0	0	0	2	0	0	0	0	0	0	0	1	0	0	0	0	0	0	0	0	0	0	2	0	1	0	0	0	0	0	0	0	0	0	0	0	0	2	0	0	0	0	0	0	0
2430805-21-C>T	0	0	0	0	0	0	0	0	0	0	0	2	0	0	0	0	1	0	0	0	0	0	0	0	0	0	0	0	0	0	0	0	0	0	0	0	0	0	0	0	0	0	0	0	0	1	0	0	0
4771435-19-G>A	0	0	1	0	0	0	0	2	0	0	0	0	0	0	0	0	0	0	0	1	0	0	2	0	0	0	1	0	0	1	0	1	0	0	2	0	0	0	1	1	0	0	1	0	0	0	2	0	0
4764374-46-A>C	1	0	0	0	2	0	0	2	0	0	0	0	0	0	0	1	1	0	0	0	0	0	0	0	0	0	0	2	1	0	0	0	0	0	0	0	0	0	0	0	0	0	0	0	0	2	0	0	0
4772360-35-C>A	0	1	0	2	0	1	1	2	1	0	0	0	1	2	0	1	0	0	0	0	1	0	0	0	1	1	0	0	1	0	2	0	0	1	2	2	0	0	0	0	0	2	0	1	0	0	0	0	0
4765631-17-T>C	0	0	0	0	0	0	0	2	0	0	0	0	0	0	0	1	0	0	0	0	0	0	0	0	0	0	0	0	1	0	0	0	0	0	0	0	0	0	0	0	0	0	0	0	0	0	0	0	0
100028546-45-T>A	1	1	1	1	1	1	1	2	1	2	1	1	1	1	1	0	1	1	1	1	1	1	1	1	1	1	1	1	0	1	1	1	1	1	1	1	1	1	1	1	1	1	1	1	1	1	1	1	1
100151788-35-A>G	1	1	1	1	1	1	1	1	1	2	1	1	1	1	0	1	1	2	1	1	1	1	1	1	1	1	1	1	1	1	1	1	1	1	1	1	1	1	1	1	1	1	1	1	2	1	1	1	1
4764231-34-T>C	1	0	0	0	1	0	0	2	0	1	0	0	0	2	0	1	0	2	0	0	0	1	0	0	0	0	0	1	1	0	0	0	0	0	0	0	0	0	0	0	0	1	0	0	0	1	0	1	1
2623024-11-C>T	0	0	0	0	0	0	0	0	0	0	0	0	0	0	0	0	0	0	0	0	0	0	0	0	0	0	0	0	0	0	0	0	0	0	0	0	0	0	0	0	0	0	0	0	0	0	0	0	0
4588046-25-G>C	0	0	0	0	0	0	0	0	0	0	0	0	0	0	0	0	0	0	0	0	0	0	0	0	0	0	0	0	0	0	0	0	0	0	0	0	0	0	0	0	1	2	0	0	0	0	0	0	0
4768631-19-G>T	0	0	1	0	0	0	0	2	0	0	0	0	0	0	0	0	0	0	0	1	0	0	2	0	0	0	2	0	0	1	0	1	0	0	0	0	0	0	1	1	0	2	1	0	2	0	2	1	0
7048826-10-A>C	0	0	0	0	0	0	0	0	0	0	0	0	0	0	0	0	0	0	0	0	0	0	0	0	0	0	0	0	0	0	0	0	0	0	0	0	0	0	0	0	0	0	0	0	0	0	0	0	0
2447409-49-T>A	1	1	1	1	1	1	1	0	1	1	1	1	1	1	2	1	1	2	1	1	1	1	1	1	1	1	2	1	1	1	1	1	1	1	1	0	0	1	1	1	2	1	1	1	0	1	1	0	1
2549967-65-C>A	1	0	0	0	1	0	0	2	0	1	0	0	0	2	0	2	0	0	0	0	0	1	2	0	0	0	0	1	1	0	2	0	0	0	0	2	0	0	0	0	1	2	0	0	0	2	0	1	1
4770934-23-C>T	1	0	1	0	1	0	0	2	0	0	1	1	0	0	0	1	0	2	1	1	0	1	2	1	0	0	2	1	1	1	0	1	1	0	0	1	1	1	1	1	2	2	1	0	0	0	1	1	1
100220098-6-T>G	1	1	1	1	1	1	1	1	1	1	1	1	1	1	1	1	1	1	1	1	1	1	1	1	1	1	1	1	1	1	1	1	1	1	1	1	1	1	1	1	1	1	1	1	1	1	1	1	1
100220099-15-T>C	1	2	2	1	1	1	1	1	1	1	1	1	1	1	1	1	1	1	1	1	1	1	1	1	1	1	1	1	1	1	1	1	1	1	1	1	2	1	1	1	1	1	1	1	1	1	2	1	2
100220100-24-A>T	0	0	0	0	0	0	0	1	0	1	0	0	0	0	0	0	0	0	0	0	0	0	0	0	0	0	0	0	0	0	0	0	0	0	0	0	0	0	0	0	0	0	0	0	0	0	0	0	0
4771890-10-G>A	0	1	0	1	0	1	1	0	1	0	1	1	1	2	0	0	0	0	1	0	1	0	0	1	1	1	0	0	0	0	1	0	1	1	1	2	1	1	0	0	0	0	0	1	0	0	0	0	0
4776291-27-G>A	1	1	1	0	1	2	2	2	1	1	1	2	2	0	1	1	0	0	1	1	1	1	2	2	2	2	1	1	1	1	0	1	1	1	1	2	2	1	1	1	1	1	1	2	2	0	1	1	1
7049857-62-G>A	1	1	1	1	1	1	1	2	1	1	1	1	2	2	1	1	1	2	1	1	1	1	1	1	1	1	1	1	1	1	1	1	1	1	1	2	1	1	1	1	1	1	1	1	1	0	1	1	1
4586047-50-C>T	1	1	2	0	2	1	2	2	2	0	1	1	1	0	0	2	1	0	1	2	1	1	0	1	2	2	0	1	2	2	0	2	1	1	2	0	1	1	2	2	0	2	2	2	2	1	1	0	2
2597401-66-A>G	0	1	0	1	2	1	1	0	1	0	0	0	1	1	0	0	0	0	0	0	1	0	0	0	1	1	0	0	0	0	2	0	0	1	1	2	0	0	0	0	0	0	0	1	0	0	0	0	0
100136225-46-C>G	1	0	2	2	1	0	2	1	0	0	1	1	0	2	1	1	1	0	1	1	0	1	1	1	0	2	1	1	1	2	2	1	1	0	0	1	1	1	1	1	1	1	1	0	1	1	1	1	1
2460625-68-C>G	1	2	2	0	1	2	2	2	2	2	1	2	2	0	1	1	1	1	1	1	0	1	1	2	0	0	1	1	1	2	2	1	1	0	2	2	2	1	1	1	0	1	1	0	0	1	2	2	1
2547880-37-C>A	2	0	0	0	0	0	0	0	0	1	0	0	0	0	2	0	2	2	0	2	0	2	2	0	0	0	0	0	0	0	0	2	0	0	0	0	0	0	2	0	2	0	2	0	2	2	0	1	2
4577086-60-A>G	0	0	0	0	0	0	0	0	0	0	0	0	0	0	0	0	0	0	0	0	0	0	0	0	0	0	0	0	0	0	0	0	0	0	0	0	0	0	0	0	0	0	0	0	0	0	0	0	0
2558384-21-G>T	0	2	1	0	0	0	0	0	0	0	0	0	0	0	0	0	0	0	0	0	0	0	0	0	0	0	0	0	0	0	0	0	0	0	0	0	1	0	0	0	0	0	0	0	0	0	1	0	1
2396077-55-A>G	1	0	2	0	1	0	0	2	0	0	1	1	0	0	0	1	0	1	1	2	0	1	2	1	0	0	2	1	1	0	2	2	1	0	0	2	1	1	2	2	0	1	2	0	0	2	2	2	1
9700159-29-A>C	1	1	0	2	1	1	2	1	2	1	1	1	1	1	2	1	1	1	1	0	1	1	0	1	2	2	2	1	1	0	1	0	1	1	0	1	1	1	0	0	2	1	0	2	2	1	0	0	1
16727327-53-A>G	1	1	1	1	1	1	1	1	1	1	1	1	1	1	0	1	1	1	1	1	1	1	1	1	1	1	1	1	1	1	1	1	1	1	1	1	1	1	1	1	1	1	1	1	2	1	1	1	1
4775591-28-T>G	0	0	0	0	0	0	0	0	0	0	0	0	0	0	0	0	0	0	0	0	0	0	0	0	0	0	0	0	0	0	0	0	0	0	0	2	0	0	0	0	0	0	0	0	0	0	0	0	0
4771130-30-A>G	0	0	0	0	0	0	0	0	0	0	0	0	0	0	0	0	0	0	0	0	0	0	0	0	0	0	0	0	0	0	0	0	0	0	0	0	0	0	0	0	0	0	0	0	0	0	0	0	0
4593467-13-C>T	0	0	0	0	0	0	0	0	0	0	0	0	0	0	0	0	0	0	0	2	0	0	0	0	0	0	0	0	0	0	0	0	0	0	0	0	0	0	0	0	0	0	0	0	0	0	0	0	0
2396405-36-G>C	0	0	0	2	0	0	0	0	0	0	0	0	0	0	0	0	0	1	0	0	0	0	0	0	0	0	0	0	0	0	2	0	0	0	0	0	0	0	0	0	1	0	0	0	0	0	0	0	0
100184516-42-C>T	0	0	0	0	0	0	0	2	0	0	0	0	0	2	1	0	0	0	0	0	0	0	0	0	0	0	0	0	0	0	0	0	0	0	0	2	0	0	0	0	0	0	0	0	1	0	0	0	0
4581856-50-T>G	0	0	0	0	0	0	0	0	0	1	0	0	0	0	2	0	0	2	0	0	0	0	0	0	0	0	0	0	0	0	0	0	0	0	0	2	0	0	0	0	0	0	0	0	0	0	0	0	0
100041705-11-T>G	0	0	0	0	0	0	0	0	0	0	0	0	0	0	0	0	0	0	0	0	0	0	0	0	0	0	0	0	0	0	0	0	0	0	0	0	0	0	0	0	0	0	0	0	0	0	0	0	0
2532123-49-A>G	0	0	0	0	0	0	0	0	0	0	0	0	0	0	0	0	0	0	0	0	0	0	0	0	0	0	0	0	0	0	0	0	0	0	0	0	0	0	0	0	0	0	0	0	0	0	0	0	0
4582829-27-G>T	0	0	1	2	0	0	1	0	1	0	0	0	0	0	0	0	0	2	0	1	0	0	1	0	0	0	1	0	0	1	0	1	0	0	1	0	0	0	1	1	0	0	1	1	0	0	2	1	0
2419084-16-C>T	0	0	0	1	0	0	0	0	0	0	0	0	0	0	0	0	0	0	0	0	0	0	0	0	0	0	0	0	0	0	1	0	0	0	0	0	0	0	0	0	1	0	0	0	0	0	0	0	0
4772076-49-A>G	1	0	0	0	1	0	0	2	0	0	1	1	0	0	0	1	0	0	1	0	0	1	0	1	0	0	0	1	1	0	0	0	1	0	0	0	1	1	0	0	0	2	0	0	0	0	0	0	1
4769808-27-T>A	2	1	0	2	2	1	0	1	0	1	1	2	1	1	0	1	2	2	1	0	1	2	0	1	0	2	2	2	1	0	2	0	1	1	0	1	1	1	0	0	0	0	0	0	0	2	0	0	0
4772318-27-T>A	2	1	0	2	2	1	0	1	0	1	1	1	1	1	0	1	2	2	1	0	1	2	0	1	0	2	2	2	1	0	0	0	1	1	0	1	1	1	0	0	0	0	0	0	0	2	1	0	0
5586979-32-T>C	0	0	0	0	0	0	0	0	0	0	0	0	0	2	0	0	0	2	0	0	0	0	0	0	0	0	1	0	0	0	0	0	0	0	0	0	0	0	0	0	0	0	0	0	0	0	0	0	0
2389485-67-A>G	0	1	1	2	0	1	1	0	1	0	0	0	1	2	0	2	0	1	0	2	1	0	2	0	1	1	2	0	2	1	2	2	0	1	1	1	0	0	2	1	0	2	2	1	0	0	2	1	2
2576225-18-A>C	0	0	0	0	0	0	0	0	0	0	0	0	0	0	0	0	0	0	0	0	0	0	0	0	0	0	0	0	0	0	0	0	0	0	0	2	0	0	0	0	0	0	0	0	0	0	0	0	0
7050145-39-A>T	0	0	0	0	0	0	0	0	0	2	0	0	0	0	0	0	0	0	0	0	0	0	0	0	0	0	0	0	0	0	0	0	0	0	0	0	0	0	0	0	0	0	0	0	0	0	0	0	0
9665112-11-T>C	0	2	2	0	0	0	0	0	0	0	0	0	0	0	0	0	0	0	0	0	0	0	0	0	0	0	0	0	0	0	0	0	0	0	0	0	2	0	0	0	0	0	0	0	0	0	2	0	2
4580500-10-T>C	0	0	0	0	0	0	0	0	0	2	0	0	0	0	2	0	0	2	0	0	0	0	0	0	0	0	0	0	0	0	0	0	0	0	0	0	0	0	0	0	0	0	0	0	2	0	0	0	0
5589012-6-C>G	0	1	1	1	0	1	1	2	1	2	1	1	1	1	2	0	1	2	1	0	1	0	0	1	1	1	0	0	0	1	1	0	1	1	1	1	1	1	0	1	1	0	0	1	2	1	1	2	0
4771257-25-C>A	1	0	0	0	1	0	0	2	0	0	1	1	0	0	2	1	0	2	1	1	0	1	1	1	0	0	1	1	1	0	0	1	1	0	0	0	1	1	1	0	0	1	1	0	2	0	1	2	1
2409057-21-T>G	1	0	0	2	1	0	0	2	0	0	0	0	0	0	0	1	0	0	0	0	0	1	0	0	0	2	2	1	1	0	2	0	0	0	0	0	0	0	0	0	1	1	0	0	0	2	0	0	1
2442865-32-A>G	0	0	0	0	0	0	0	0	0	0	0	0	0	0	0	0	0	0	0	0	0	0	0	0	0	0	0	0	0	0	0	0	0	0	0	0	0	0	0	0	0	0	0	0	0	0	0	0	0
2432090-37-C>G	0	0	0	0	0	0	0	0	0	0	0	0	0	0	0	0	0	0	0	0	0	0	0	0	0	0	0	0	0	0	0	0	0	0	0	0	0	0	0	0	0	0	0	0	0	0	0	0	0
4774834-39-T>A	1	0	0	0	1	0	0	2	0	0	0	0	0	2	0	1	1	0	0	0	0	1	2	0	0	2	2	1	1	0	2	0	0	0	0	2	0	0	0	0	1	1	0	0	0	2	0	0	1
2438493-33-G>C	1	0	0	0	1	0	0	2	0	0	0	0	0	0	0	1	0	0	0	0	0	1	0	0	0	0	0	1	1	0	0	0	0	0	0	0	0	0	0	0	0	2	0	0	0	0	0	0	1
4773937-43-C>T	0	0	0	0	0	0	0	0	0	0	0	0	0	0	0	0	0	0	0	0	0	0	0	0	0	0	0	0	0	0	0	0	0	0	0	0	0	0	0	0	0	0	0	0	0	0	0	0	0
100139348-9-G>A	0	0	0	0	0	0	2	0	0	0	0	0	0	0	0	0	0	0	0	1	0	0	2	0	0	0	1	0	0	1	0	1	0	0	0	0	0	0	2	1	0	0	1	0	0	0	0	1	0
100029425-35-G>T	1	1	1	1	1	1	1	1	1	1	1	1	1	1	1	1	1	1	1	1	1	1	1	1	1	1	1	1	1	1	1	1	1	1	1	1	1	1	1	1	1	1	1	1	1	1	2	1	2
4772430-38-C>A	0	0	0	0	0	0	0	1	0	0	0	0	0	0	0	0	0	0	0	0	0	0	0	0	0	2	0	0	0	0	2	0	0	0	0	0	0	0	0	0	1	0	0	0	0	0	0	0	0
2599112-30-G>A	0	2	2	0	0	0	0	0	0	0	0	0	0	0	0	0	0	0	0	0	0	0	0	0	0	0	0	0	0	0	0	0	0	0	0	0	2	0	0	0	0	0	0	0	0	0	2	0	2
2423705-59-C>T	0	2	2	0	0	0	0	0	0	0	0	0	0	0	0	0	0	0	0	0	0	0	0	0	0	0	0	0	0	0	0	0	0	0	0	0	2	0	0	0	0	0	0	0	0	0	2	0	2
2436434-59-A>G	0	0	0	0	0	0	0	0	0	0	0	0	0	0	0	0	0	0	0	0	0	0	0	0	0	0	0	0	0	0	0	0	0	0	0	0	0	0	0	0	0	0	0	0	0	0	0	0	0
5587136-33-T>C	0	2	2	0	0	0	0	0	0	0	0	0	0	0	0	0	0	0	0	0	0	0	0	0	0	0	0	0	0	0	0	0	0	0	0	0	2	0	0	0	0	0	0	0	0	0	2	0	2
5585695-67-G>A	0	0	0	0	0	0	0	2	0	0	0	0	0	0	0	0	0	0	0	0	0	0	0	0	0	0	0	0	0	0	0	0	0	0	0	0	0	0	0	0	0	0	0	0	0	0	0	0	0
100024204-18-A>G	0	0	0	2	0	0	0	0	0	0	0	0	0	0	0	0	0	0	0	0	0	0	0	0	0	0	0	0	0	0	2	0	0	0	0	0	0	0	0	0	1	0	0	0	0	0	0	0	0
4584680-62-A>G	1	0	0	0	1	0	0	2	0	1	0	0	0	0	0	1	1	0	0	2	0	1	1	0	0	0	1	1	1	0	0	1	0	0	0	0	0	0	1	0	2	1	1	0	0	2	0	0	1
100137645-18-A>G	1	0	0	0	2	0	0	0	0	2	0	0	0	0	0	1	1	0	0	0	0	1	0	0	0	0	0	1	1	0	2	0	0	0	0	0	0	0	0	0	2	1	0	0	0	2	0	0	1
4772775-32-T>C	1	1	0	2	1	1	1	2	1	0	1	1	1	2	0	1	0	0	1	1	1	1	2	1	1	2	2	1	1	1	2	1	1	1	1	2	1	1	1	1	0	2	1	1	0	0	0	1	1
100022936-55-G>T	0	0	2	0	0	0	0	2	0	0	0	0	0	2	1	0	0	0	0	0	0	0	0	0	0	0	0	0	0	0	0	0	0	0	0	0	0	0	0	0	0	0	0	0	1	0	1	0	0
4588536-9-A>C	0	1	1	1	0	1	1	2	1	0	0	0	1	2	0	0	0	0	0	1	1	0	1	0	1	1	2	0	0	1	2	1	0	1	1	1	0	0	1	1	0	0	1	1	0	0	1	1	0
100028249-11-C>G	0	2	2	0	0	0	0	0	0	0	0	0	0	0	0	0	0	0	0	0	0	0	0	0	0	0	0	0	0	0	0	0	0	0	0	0	0	0	0	0	0	0	0	0	0	0	2	0	2
9665058-15-A>G	0	0	1	0	0	0	0	2	0	0	0	0	0	2	1	0	0	1	0	0	0	0	0	0	0	0	0	0	0	0	0	0	0	0	0	0	0	0	0	0	0	0	0	0	1	0	1	0	0
4766531-44-T>G	0	0	0	0	0	0	0	0	0	0	0	0	0	0	0	0	0	0	0	0	0	0	0	0	0	0	0	0	0	0	0	0	0	0	0	0	0	0	0	0	0	0	0	0	0	0	0	0	0
2521033-57-T>C	0	2	0	0	0	1	0	0	0	0	1	1	1	0	0	0	0	0	1	2	1	0	0	1	0	2	0	0	0	0	0	0	1	1	0	0	1	1	0	0	0	0	0	0	0	0	2	0	0
100134989-11-T>A	1	0	1	0	1	0	0	0	0	1	1	1	0	0	1	1	1	1	1	1	0	1	1	1	0	0	2	1	1	2	0	1	1	0	0	0	1	1	1	1	0	1	1	0	1	1	1	1	1
2429497-19-T>C	0	0	0	0	0	0	0	0	0	0	0	0	0	0	1	0	0	0	0	0	0	0	0	0	0	0	0	0	0	0	0	0	0	0	0	0	0	0	0	0	0	0	0	0	1	0	0	0	0
2485365-39-G>A	0	0	0	0	0	0	0	2	0	0	0	0	0	2	2	2	0	0	0	0	0	0	2	0	0	0	2	0	0	0	2	0	0	0	0	0	0	0	0	0	1	0	0	0	2	0	0	0	0
2404018-6-T>C	0	0	0	0	0	0	0	2	0	0	0	0	0	0	0	0	0	0	0	0	0	0	0	0	0	0	0	0	0	0	2	0	0	0	0	0	0	0	0	0	1	0	0	0	0	0	0	0	0
100028886-53-C>T	0	0	0	0	0	0	0	0	0	0	0	0	0	0	0	0	1	0	0	0	0	0	0	0	0	0	0	0	0	0	0	0	0	0	0	0	0	0	0	0	0	0	0	0	0	2	0	0	0
2537594-29-A>G	0	0	1	0	0	0	0	2	0	0	0	0	0	1	0	0	0	1	0	0	0	0	0	0	0	0	0	0	0	0	0	0	0	0	0	0	0	0	0	0	0	0	0	0	0	0	1	0	0
9675585-18-C>G	0	0	0	0	0	0	0	0	0	0	1	2	0	0	0	0	0	0	1	0	0	0	0	1	0	0	0	0	0	0	0	0	1	0	0	0	1	1	0	0	0	0	0	0	0	0	0	0	0
4576335-18-C>G	0	0	1	0	0	0	0	2	0	0	1	1	0	2	1	0	0	1	1	0	0	0	0	1	0	2	2	0	0	0	2	0	1	0	0	0	1	1	0	0	1	0	0	0	1	0	1	0	0
2595040-18-A>G	0	0	0	0	0	0	0	1	0	0	0	0	0	0	0	0	0	0	0	0	0	0	0	0	0	0	0	0	0	0	0	0	0	0	0	0	0	0	0	0	0	0	0	0	0	0	0	0	0
4577166-24-T>C	1	0	0	0	2	2	0	2	0	0	0	2	2	2	0	0	1	0	2	0	0	1	0	2	0	0	0	1	0	0	0	0	2	2	2	0	2	2	0	0	0	0	0	0	0	1	0	0	0
9684968-42-A>G	0	2	2	0	0	0	0	0	0	0	0	0	0	0	0	0	0	0	0	0	0	0	0	0	0	0	0	0	0	0	0	0	0	0	0	0	2	0	0	0	0	0	0	0	0	0	2	0	2
100027787-27-T>C	0	0	2	0	0	0	0	0	0	0	0	0	0	0	0	0	0	0	0	0	0	0	0	0	0	0	0	0	0	0	0	0	0	0	0	0	2	0	0	0	0	0	0	0	0	0	2	0	2
9665975-36-T>C	0	2	2	0	0	0	0	0	0	0	0	0	0	0	0	0	0	0	0	0	0	0	0	0	0	0	0	0	0	0	0	0	0	0	0	0	2	0	0	0	0	0	0	0	0	0	2	0	2
2378159-17-T>G	1	1	2	1	1	1	1	2	1	1	0	0	1	1	1	1	0	2	0	1	1	1	1	0	1	1	2	1	1	1	1	1	0	1	1	1	1	0	1	1	2	2	1	1	1	0	2	1	1
2479790-65-G>T	0	0	0	2	0	0	0	0	0	0	0	0	0	0	0	0	0	0	0	0	0	0	0	0	0	0	0	0	0	0	1	0	0	0	0	2	0	0	0	0	1	0	0	0	0	0	0	0	0
2555771-37-A>G	0	0	0	0	0	0	0	0	0	0	0	0	0	0	0	0	0	0	0	0	0	0	0	0	0	0	0	0	0	0	0	0	0	0	0	0	0	0	0	0	0	0	0	0	0	0	0	0	0
2523062-25-A>T	0	0	0	0	0	0	0	0	0	0	0	0	0	0	0	0	0	0	0	0	0	0	0	0	0	0	0	0	0	0	0	0	0	0	0	0	0	0	0	0	0	0	0	0	0	0	0	0	0
9718636-47-G>A	0	0	0	0	0	0	0	0	0	2	0	0	0	0	0	0	0	0	0	0	0	0	0	0	0	0	0	0	0	0	0	0	0	0	0	0	0	0	0	0	0	0	0	0	0	0	0	0	0
9706473-58-C>A	0	2	2	2	0	2	0	2	2	2	2	2	2	0	2	0	1	2	2	0	2	0	1	2	2	1	0	0	0	2	1	0	2	2	2	1	2	2	0	2	1	0	0	2	2	1	2	2	0
2484600-15-A>G	0	0	0	0	0	0	0	0	0	0	0	0	0	0	0	0	0	0	0	0	0	0	0	0	0	0	0	0	0	0	0	0	0	0	0	0	0	0	0	0	0	0	0	0	0	0	0	0	0
2400029-50-C>A	1	0	2	0	2	0	0	2	0	0	0	0	0	0	0	0	1	2	0	1	0	1	1	0	0	0	1	1	0	1	0	1	0	0	0	0	0	0	1	1	2	0	1	0	2	1	0	1	1
5588660-22-C>G	0	0	1	2	0	0	1	2	1	2	0	0	0	0	1	0	0	1	0	1	0	0	1	0	1	0	2	0	0	1	0	1	0	0	1	0	0	0	1	1	0	1	1	1	1	0	1	1	1
2556000-28-C>T	0	1	2	2	0	1	1	0	2	1	0	0	1	2	0	2	0	0	0	0	1	0	0	0	1	2	0	0	2	0	0	0	0	1	2	1	1	0	0	0	0	0	0	1	0	2	0	0	0
2411935-20-G>A	0	0	1	0	0	0	0	0	0	0	0	0	0	0	2	0	0	2	0	1	0	0	2	0	0	0	1	0	0	2	0	2	0	0	2	0	0	0	1	1	2	0	1	0	0	0	1	2	2
2479705-38-A>C	0	1	0	2	2	1	1	2	1	0	1	1	1	1	0	0	0	0	1	0	1	0	0	1	1	2	0	0	0	0	0	0	1	1	2	2	1	1	0	0	0	0	0	1	0	0	2	0	0
2544776-65-A>G	1	0	0	0	1	0	0	2	0	0	0	0	0	0	0	1	0	0	0	1	0	1	1	0	0	0	2	1	1	0	0	1	0	0	0	0	0	0	1	0	2	1	1	0	0	2	0	2	1
4770964-43-A>G	0	0	0	0	0	0	0	0	0	0	0	0	0	0	0	0	0	2	0	0	0	0	0	0	0	0	0	0	0	0	0	0	0	0	0	0	0	0	0	0	0	0	0	0	0	0	0	0	0
2523713-47-G>C	0	0	0	0	0	0	0	0	0	0	0	0	0	0	0	0	0	0	0	0	0	0	0	0	0	0	0	0	0	0	0	0	0	0	0	0	0	0	0	0	0	0	0	0	0	0	0	0	0
2520783-8-T>G	0	0	0	0	0	0	0	0	0	0	0	0	0	0	2	0	0	0	0	0	0	0	0	0	0	0	0	0	0	0	0	0	0	0	0	0	0	0	0	0	0	0	0	0	0	0	0	0	0
2535171-13-T>G	1	0	0	0	2	0	0	0	0	0	0	0	0	0	0	0	1	0	0	0	0	1	0	0	0	0	0	1	0	0	0	0	0	0	0	0	0	0	0	0	0	0	0	0	0	2	0	0	0
4766449-48-G>C	0	0	0	0	0	0	0	0	0	2	0	0	0	0	0	2	0	0	0	0	0	0	0	0	0	0	0	0	2	0	0	0	0	0	0	2	0	0	0	0	0	0	0	0	0	0	0	0	0
4593740-48-C>A	0	0	0	2	0	0	0	2	0	0	0	0	0	0	0	0	0	0	0	0	0	0	0	0	0	2	0	0	0	0	1	0	0	0	0	0	0	0	0	0	1	0	0	0	0	0	0	0	0
5585233-53-C>T	1	1	0	1	1	1	1	2	1	0	0	0	1	2	0	1	0	0	0	0	1	1	0	0	1	2	2	1	1	0	0	0	0	1	1	2	1	0	0	0	0	1	0	1	0	0	0	0	1
4771825-67-C>A	0	0	1	0	0	0	0	2	0	0	1	1	0	0	2	0	1	1	1	2	0	0	2	1	0	0	0	0	0	1	0	2	1	0	0	2	0	1	2	1	0	2	2	0	0	1	1	0	0
2593748-7-C>T	0	0	0	0	0	0	0	0	0	2	0	0	0	0	0	0	0	0	0	0	0	0	1	0	0	0	0	0	0	0	0	0	0	0	0	0	0	0	0	0	0	0	0	0	1	0	0	0	0
2535986-57-G>A	1	0	1	0	2	0	0	0	0	2	0	0	0	0	0	0	1	1	0	2	0	1	2	0	0	0	0	1	0	1	0	2	0	0	0	0	0	0	2	1	1	1	2	0	2	1	1	1	2
2462467-26-T>C	2	1	1	1	2	1	1	2	1	0	1	1	1	1	2	0	2	2	1	2	1	2	2	1	1	1	2	2	0	1	0	2	1	1	1	1	1	1	2	1	0	2	2	1	2	2	1	1	2
2566412-18-C>T	0	0	0	0	0	0	0	2	0	0	0	0	0	0	0	0	0	0	0	0	0	0	0	0	0	0	0	0	0	0	0	0	0	0	0	0	0	0	0	0	0	0	0	0	0	0	0	0	0
100029883-12-T>C	0	2	2	0	0	0	0	0	0	0	0	0	0	0	0	0	0	0	0	0	0	0	0	0	0	0	0	0	0	0	0	0	0	0	0	0	2	0	0	0	0	0	0	0	0	0	2	0	2
2443282-44-T>C	1	0	0	0	1	0	0	2	0	0	0	0	0	2	0	0	1	0	0	0	0	1	0	0	0	0	2	1	0	0	0	0	0	0	0	0	0	0	0	0	0	1	0	0	0	1	0	0	1
2436497-28-C>T	0	0	0	0	0	0	0	2	0	0	0	0	0	0	0	0	0	0	0	0	0	0	0	0	0	0	0	0	0	0	0	0	0	0	0	0	0	0	0	0	0	0	0	0	0	0	0	1	0
2428289-64-C>T	0	2	2	0	0	0	0	0	0	0	0	0	0	0	0	0	0	0	0	0	0	0	0	0	0	0	0	0	0	0	0	0	0	0	0	0	2	0	0	0	0	0	0	0	0	0	2	0	2
4767141-22-T>C	0	0	0	0	0	0	0	0	0	0	0	0	0	0	0	0	0	0	0	1	0	0	1	0	0	0	0	0	0	0	0	1	0	0	2	0	0	0	1	0	0	0	1	0	0	0	0	1	0
9703175-65-A>C	0	0	0	0	0	0	0	1	0	0	0	0	0	0	0	2	0	0	0	0	0	0	0	0	0	0	0	0	2	0	0	0	0	0	0	2	0	0	0	0	0	0	0	0	0	0	0	0	0
9703176-18-T>C	1	1	1	1	1	1	1	2	1	1	1	1	1	1	1	1	1	1	1	1	1	1	1	1	1	1	1	1	1	1	1	1	1	1	1	2	1	1	1	1	1	1	1	1	1	1	1	1	1
4590697-19-G>A	0	0	0	0	0	0	0	0	0	0	0	0	0	0	0	0	0	0	0	1	0	0	1	0	0	0	0	0	0	0	0	1	0	0	2	0	0	0	1	0	0	0	1	0	0	0	0	0	0
9681167-51-A>G	0	2	0	0	0	0	0	0	0	0	0	0	0	0	0	0	0	0	0	0	0	0	0	0	0	0	0	0	0	0	0	0	0	0	0	0	2	0	0	0	0	0	0	0	0	0	2	0	2
100138011-34-G>T	0	0	0	0	0	0	0	0	0	0	0	0	0	0	0	0	0	1	0	0	0	0	0	0	0	0	0	0	0	0	0	0	0	0	0	0	0	0	0	0	0	0	0	0	0	0	0	0	0
2464056-60-T>C	0	0	0	0	2	0	0	2	0	0	0	0	0	0	0	1	0	0	0	0	0	0	0	0	0	0	0	0	1	0	0	0	0	0	0	0	0	0	0	0	0	0	0	0	0	0	0	1	0
2537794-5-A>G	1	1	1	1	1	1	1	1	1	1	1	1	1	1	1	1	1	1	1	0	1	1	0	1	1	1	1	1	1	1	1	0	1	1	1	1	1	1	0	1	1	2	0	1	1	1	1	1	1
100293812-12-G>T	1	1	1	1	1	1	1	1	1	1	1	1	1	1	1	1	1	1	1	1	1	1	1	1	1	1	1	1	1	1	1	1	1	1	1	1	1	1	1	1	1	1	1	1	1	1	1	1	1
4585060-61-T>C	0	0	0	0	0	0	0	2	0	0	0	0	0	0	0	1	0	0	0	0	0	0	0	0	0	0	0	0	1	0	0	0	0	0	2	0	0	0	0	0	0	0	0	0	0	0	0	1	0
2395955-35-C>T	0	0	1	2	0	0	1	0	1	1	0	0	0	0	2	0	0	0	0	1	0	0	2	0	1	2	0	0	0	1	2	1	0	0	1	2	0	0	1	1	2	2	1	1	2	1	1	1	0
2617172-38-T>G	0	0	0	0	0	0	0	2	0	0	0	0	0	0	0	0	0	0	0	0	0	0	0	0	0	0	0	0	0	0	0	0	0	0	0	0	0	0	0	0	0	0	0	0	0	0	0	0	0
4582486-52-C>T	0	1	1	1	0	1	1	0	1	0	0	0	1	1	0	0	0	1	0	0	1	0	0	0	1	1	0	0	0	1	1	0	0	1	1	2	1	0	0	1	0	0	0	1	0	0	0	0	0
9688057-32-A>T	1	0	1	0	1	0	0	2	0	0	0	0	0	0	0	0	0	0	0	0	0	1	0	0	0	0	2	1	0	1	0	0	0	0	0	0	0	0	0	2	0	1	0	0	0	0	2	0	1
4584330-17-T>C	1	2	1	2	1	0	1	0	1	0	0	0	0	0	0	0	0	0	0	0	0	1	0	0	2	2	2	1	0	1	0	0	0	0	0	0	0	0	0	1	0	2	0	1	0	0	2	0	1
4771990-49-C>A	0	1	0	1	0	1	1	2	1	1	1	1	1	1	1	1	0	1	1	0	1	0	1	1	1	1	2	0	1	2	1	0	1	1	1	1	1	1	0	0	2	0	0	1	1	2	0	1	0
4584888-7-C>T	0	0	0	0	0	0	0	0	0	0	0	0	0	0	0	0	0	0	0	0	0	0	0	0	0	0	0	0	0	0	0	0	0	0	0	2	0	0	0	0	0	0	0	0	0	0	0	0	0
2431953-58-T>C	0	1	2	0	0	0	0	0	0	0	0	0	0	0	0	0	0	0	0	0	0	0	0	0	0	0	0	0	0	0	0	0	0	0	0	0	1	0	0	0	0	0	0	0	0	0	2	0	1
4587603-28-G>T	0	0	0	0	0	0	0	0	0	0	0	0	0	2	1	0	1	0	0	0	0	0	0	0	0	0	2	0	0	0	0	0	0	0	0	2	0	0	0	0	0	2	0	0	1	1	0	1	0
5589213-48-A>G	0	2	0	2	2	2	0	2	1	1	2	2	2	2	2	1	0	2	2	0	2	0	0	2	0	2	0	0	1	0	2	0	2	2	0	1	2	2	0	2	2	2	0	0	2	0	0	0	0
4764331-24-G>C	0	0	0	0	0	0	0	0	0	2	0	0	0	0	0	0	0	0	0	0	0	0	0	0	0	0	0	0	0	0	0	0	0	0	0	0	0	0	0	0	0	0	0	0	0	0	0	0	0
4580622-17-A>G	1	0	0	0	1	0	0	2	0	1	1	1	1	0	0	1	1	1	1	0	0	1	0	1	0	0	1	1	1	0	0	0	1	0	0	0	0	1	0	0	1	1	0	0	2	1	0	0	1
7048911-43-G>T	1	0	0	0	2	0	0	0	0	0	0	0	0	0	1	0	1	0	0	0	0	1	0	0	0	0	0	1	0	0	0	0	0	0	0	0	0	0	0	0	0	0	0	0	0	1	0	0	0
2558097-34-T>C	2	0	1	0	2	0	0	2	2	2	0	0	0	0	1	0	2	2	0	1	0	2	1	0	0	2	1	2	0	1	0	1	0	0	0	0	0	0	1	1	2	1	1	0	1	2	1	1	1
5583444-27-T>C	0	0	0	2	0	0	0	0	0	0	0	0	0	0	0	0	0	0	0	0	0	0	0	0	0	0	0	0	0	0	0	0	0	0	0	0	0	0	0	0	0	0	0	0	0	0	0	1	0
9700867-27-T>C	0	0	0	0	0	0	0	0	0	0	0	0	0	0	0	0	0	0	0	0	0	0	0	0	0	0	0	0	0	0	0	0	0	0	0	0	0	0	0	0	0	0	0	0	0	0	0	1	0
2436983-65-A>C	0	0	0	0	0	0	0	2	0	2	0	0	0	2	0	0	1	0	0	0	0	0	0	0	0	0	0	0	0	0	0	0	0	0	0	2	0	0	0	0	0	0	0	0	0	2	0	0	0
100032869-57-A>G	0	0	0	0	0	0	0	0	0	0	0	0	0	0	0	0	0	0	0	1	0	0	1	0	0	0	0	0	0	0	0	1	0	0	0	0	0	0	1	0	0	0	1	0	0	0	0	0	0
9685774-9-G>A	0	0	0	0	0	0	0	0	0	0	0	0	0	0	0	0	0	0	0	0	0	0	0	0	0	0	0	0	0	0	0	0	0	0	0	0	0	0	0	0	0	0	0	0	0	0	0	0	0
2555675-19-C>A	0	0	0	0	0	0	0	0	0	0	0	0	0	0	0	0	0	0	0	1	0	0	1	0	0	0	0	0	0	0	0	1	0	0	0	2	0	0	1	0	0	2	1	0	1	0	0	0	0
2406297-68-C>T	0	0	0	0	0	0	0	0	0	0	0	0	0	0	0	2	0	0	0	0	0	0	0	0	0	0	0	0	2	0	0	0	0	0	0	0	0	0	0	0	0	0	0	0	0	0	0	0	0
7061596-28-A>T	0	0	0	0	0	0	0	2	0	0	0	0	0	0	0	0	0	0	0	0	0	0	0	0	0	0	0	0	0	0	0	0	0	0	0	0	0	0	0	0	0	0	0	0	0	0	0	0	0
2624902-25-A>G	0	1	1	1	1	1	1	1	1	1	1	1	1	1	1	1	1	1	1	1	1	0	1	1	1	1	0	0	1	1	1	1	1	1	1	1	1	1	1	1	1	0	1	1	1	1	1	1	0
2458431-20-G>A	0	0	0	0	0	0	0	0	0	0	0	0	0	0	0	0	0	0	0	0	0	0	0	0	0	0	0	0	0	0	0	0	0	0	0	0	0	0	0	0	0	0	0	0	0	0	0	0	0
2422707-10-A>G	0	1	1	1	1	1	1	2	1	2	2	0	0	1	0	1	0	0	0	0	1	0	0	0	1	1	0	0	1	1	1	0	0	1	2	0	1	0	0	1	0	0	0	1	2	0	1	1	0
4772725-29-C>G	0	0	0	0	0	0	0	0	0	0	0	0	0	0	0	0	0	1	0	0	0	0	0	0	0	0	0	0	0	0	0	0	0	0	0	2	0	0	0	0	1	0	0	0	0	0	0	0	0
4585696-32-T>G	0	0	2	0	1	0	0	2	0	2	1	1	1	0	2	1	1	2	1	1	0	0	1	1	1	0	2	0	1	1	0	1	1	0	2	2	0	1	1	1	1	2	1	0	1	2	1	2	0
5585463-21-G>A	1	1	1	1	1	2	1	1	1	1	2	2	2	2	1	1	1	2	2	0	2	1	0	2	1	1	1	1	1	1	1	0	2	2	0	2	0	2	0	1	1	2	0	1	1	1	1	1	0
9688933-38-C>T	1	1	0	1	0	1	1	2	1	0	0	0	0	2	0	1	1	1	0	0	1	1	0	0	0	1	2	1	1	0	1	0	0	1	1	2	1	0	0	0	0	2	0	1	0	0	0	0	1
2470319-52-T>C	0	1	0	1	0	1	1	0	1	0	0	0	0	1	0	0	0	0	0	0	1	0	0	0	0	1	0	0	0	0	1	0	0	1	2	2	1	0	0	0	0	0	0	1	0	0	0	0	0
7049424-7-G>T	0	0	0	0	0	0	0	0	0	0	0	0	0	0	0	0	0	0	0	0	0	0	0	0	0	0	0	0	0	2	0	0	0	0	0	0	0	2	0	0	0	0	0	0	0	0	0	0	0
100026081-16-C>T	0	0	0	0	0	0	0	0	0	0	0	0	0	0	0	0	0	2	0	0	0	0	0	0	0	0	0	0	0	0	0	0	0	0	0	2	0	0	0	0	0	0	0	0	0	0	0	0	0
2548779-20-A>C	0	0	0	0	0	0	0	2	0	0	1	1	1	0	0	1	0	0	1	1	0	0	2	1	0	0	0	0	1	0	0	1	1	0	0	2	0	1	1	0	0	0	1	0	0	2	0	0	0
2378020-32-A>G	0	0	1	0	2	0	0	0	0	2	0	0	0	0	0	0	0	0	0	0	0	0	0	0	1	0	0	0	0	1	0	0	0	0	0	0	0	0	0	1	0	2	0	0	0	0	2	0	0
2461784-29-C>G	1	0	1	0	0	0	0	2	0	0	0	0	0	0	0	0	2	0	0	0	0	1	2	0	1	0	0	1	0	2	0	0	0	0	0	0	0	0	0	1	0	1	0	0	0	2	1	0	1
4773533-30-C>T	0	1	1	1	0	1	1	1	1	1	1	1	1	1	1	1	2	0	1	0	1	0	0	1	1	1	0	0	1	1	1	0	1	1	1	2	1	1	0	1	1	0	0	1	0	2	1	1	0
100033242-22-T>A	0	1	2	1	0	1	1	2	2	1	1	1	1	1	1	2	0	0	1	0	1	0	0	1	0	1	0	0	1	0	1	0	1	1	1	1	2	1	0	0	1	0	0	1	0	2	0	1	0
2412983-28-G>C	0	0	0	0	0	0	0	0	0	0	0	0	0	0	0	0	0	0	0	0	0	0	0	0	0	0	0	0	0	0	0	0	0	0	0	0	0	0	0	0	0	0	0	0	0	0	0	0	0
5583821-30-A>C	0	0	0	0	2	0	0	0	0	0	0	0	0	0	0	0	1	1	0	0	0	0	0	0	0	0	0	0	0	0	0	0	0	0	0	0	0	0	0	0	0	0	0	0	0	0	0	0	0
2421810-47-G>A	2	0	0	0	0	0	0	0	0	0	0	0	0	0	0	1	2	0	0	0	0	2	0	0	0	0	0	2	1	0	0	0	0	0	0	0	0	0	0	0	0	0	0	0	0	2	0	0	0
100040681-8-T>G	2	1	1	1	1	1	1	1	1	1	0	0	0	1	2	1	2	2	0	1	1	2	1	0	0	1	1	2	1	1	1	1	0	1	1	2	1	0	1	1	2	1	1	1	1	2	2	1	1
100285054-18-A>C	2	1	1	1	0	1	1	2	1	2	0	0	0	1	2	1	2	2	0	0	1	2	0	0	1	1	0	2	1	1	1	0	0	1	1	1	1	0	0	1	2	0	0	1	1	2	1	2	0
9719056-39-A>T	1	1	0	1	2	1	1	0	1	2	1	1	1	1	0	1	2	0	1	0	1	1	2	1	0	1	0	1	1	0	1	2	1	1	1	2	1	1	2	0	2	2	2	1	1	2	0	0	2
2431725-37-G>A	0	0	0	0	0	0	0	0	0	0	0	0	0	2	0	0	1	0	0	0	0	0	0	0	0	0	0	0	0	0	0	0	0	0	0	0	0	0	0	0	0	0	0	0	0	0	0	0	0
16727853-29-T>C	1	1	1	1	1	1	1	0	1	2	0	0	0	1	2	1	1	2	0	1	1	1	1	0	1	1	1	1	1	1	1	1	0	1	1	1	1	0	1	1	1	1	1	1	2	1	1	1	1
4584233-41-A>C	1	1	0	1	1	1	1	0	1	2	1	1	1	1	0	0	1	0	1	0	1	1	2	1	0	1	2	1	0	2	1	0	1	1	1	2	1	1	0	0	0	2	0	1	0	2	0	0	1
2593245-19-A>C	1	1	1	1	1	1	1	1	1	1	1	1	1	1	1	1	1	0	1	1	1	1	1	1	1	1	1	1	1	1	1	1	1	1	1	1	1	1	1	1	1	0	1	1	1	1	1	1	1
4584830-35-A>G	0	0	1	2	0	0	1	0	1	0	0	0	0	0	0	2	0	1	0	0	0	0	0	0	1	2	0	0	2	1	2	0	0	0	2	2	0	0	0	1	2	0	0	1	0	0	2	2	0
2416571-13-G>C	0	0	0	0	0	0	0	0	0	0	0	0	0	0	0	0	0	0	0	0	0	0	0	0	0	0	0	0	0	0	0	0	0	0	0	0	0	0	0	0	0	0	0	0	0	0	2	0	2
2430697-41-G>C	1	1	1	1	2	1	1	2	1	2	2	2	2	2	1	0	1	0	2	0	1	1	0	2	1	2	1	1	0	1	1	0	2	1	2	2	1	2	0	1	1	0	0	1	2	0	1	1	0
100053369-54-G>T	0	0	0	0	0	0	0	0	0	0	0	0	0	0	0	0	0	0	0	0	0	0	0	0	0	0	0	0	0	0	0	0	0	0	0	0	0	0	0	0	0	0	0	0	0	0	0	0	0
2381474-14-C>A	0	0	0	0	0	0	0	0	0	0	0	0	0	0	0	0	0	0	0	0	0	0	0	0	0	0	0	0	0	0	0	0	0	0	0	0	0	0	0	0	0	0	0	0	0	0	0	0	0
4578459-51-A>G	0	0	0	0	0	0	0	1	0	1	0	0	0	0	2	1	0	1	0	0	0	0	0	0	0	0	2	0	1	1	0	0	0	0	0	2	0	0	0	2	2	2	0	0	1	2	0	1	0
4587927-39-T>A	0	0	0	0	0	0	0	0	0	0	0	0	0	0	0	0	0	0	0	0	0	0	0	0	0	0	0	0	0	0	0	0	0	0	0	0	0	0	0	0	0	0	0	0	1	1	0	0	0
100047462-7-T>A	0	0	0	0	0	0	0	0	0	0	0	0	0	0	0	0	0	0	0	0	0	0	0	0	0	0	0	0	0	0	0	0	0	0	0	0	0	0	0	0	0	0	0	0	0	0	0	0	0
2442874-10-A>G	0	0	0	0	0	0	0	0	0	0	0	0	0	0	0	0	0	0	0	0	0	0	0	0	0	0	0	0	0	0	0	0	0	0	0	0	0	0	0	0	0	0	0	0	0	0	0	0	0
2526582-56-C>T	1	0	0	0	0	0	0	0	0	0	0	0	0	0	0	0	2	0	0	0	0	1	0	0	0	0	0	1	0	0	0	0	0	0	0	0	0	0	0	0	0	0	0	0	0	2	0	0	0
4578987-66-G>A	0	0	0	0	0	0	0	0	0	0	0	0	0	0	0	0	0	0	0	0	0	0	0	0	0	0	0	0	0	0	0	0	0	0	0	0	0	0	0	0	0	0	0	0	0	0	0	0	0
100251895-6-A>T	0	2	1	0	0	0	0	2	1	2	1	1	1	2	1	1	0	2	1	2	0	0	2	1	1	0	0	0	1	1	0	0	1	0	0	1	2	1	0	1	1	0	2	0	1	0	1	2	2
9712707-26-A>G	1	1	1	1	0	1	1	1	1	0	1	1	1	1	2	2	0	0	1	0	1	1	0	1	1	1	1	1	2	1	1	0	1	1	1	0	1	1	0	1	2	2	0	1	2	1	1	0	1
2486445-25-A>G	1	0	0	0	0	0	0	0	0	0	0	0	0	0	0	0	1	0	0	0	0	1	0	0	0	0	2	2	0	0	0	0	0	0	0	0	0	0	0	0	1	1	0	0	0	0	0	1	2
4588783-5-C>T	1	0	0	0	0	0	0	2	0	0	0	0	0	0	1	0	0	1	0	0	0	1	0	0	0	0	2	1	0	0	0	0	0	0	0	2	0	0	0	0	0	2	0	0	0	2	0	0	1
2456327-61-G>A	2	0	0	0	0	0	0	2	0	0	0	0	0	0	0	0	2	1	0	0	0	2	0	0	0	0	0	2	0	0	0	0	0	0	0	0	0	0	0	0	0	0	0	0	0	2	0	0	0
9669061-5-G>A	1	0	1	2	2	0	1	2	1	0	0	0	0	0	2	1	1	2	0	0	0	1	0	0	1	2	0	1	1	1	2	0	0	0	2	2	0	0	0	1	0	0	0	0	2	1	2	0	0
2511634-8-C>A	1	0	0	0	2	0	0	0	0	0	0	0	0	0	1	0	0	0	0	0	0	1	0	0	0	0	2	1	0	0	0	0	0	0	0	0	0	0	0	0	0	2	0	0	2	2	0	0	2
2409417-53-T>G	0	2	2	0	0	0	0	0	0	0	0	0	0	0	0	0	0	0	0	0	0	0	0	0	0	0	0	0	0	0	0	0	0	0	0	0	2	0	0	0	0	0	0	0	0	0	2	0	2
2497594-6-G>A	0	0	0	0	0	0	0	0	0	0	0	0	0	0	0	0	0	0	0	0	0	0	0	0	0	0	0	0	0	0	0	0	0	0	0	0	0	0	0	0	0	0	0	0	0	0	0	0	0
2553118-47-C>T	2	1	1	1	2	1	1	0	1	0	1	1	1	0	2	0	0	2	1	0	1	2	0	1	1	1	2	2	0	1	1	0	1	1	0	0	1	1	0	1	0	0	0	1	0	1	1	0	0
16727321-16-A>G	1	1	1	1	0	1	1	2	1	1	1	1	1	1	1	0	1	1	1	1	1	1	1	1	1	1	1	1	0	1	1	1	1	1	1	2	0	1	1	1	1	1	1	1	1	1	1	1	1
4770809-9-T>C	0	1	1	1	0	1	1	0	1	2	0	0	0	2	1	0	0	2	0	0	1	0	0	0	1	1	0	0	0	1	1	0	1	1	1	0	1	0	0	1	0	0	0	1	1	0	1	2	0
2421743-37-T>A	0	0	0	0	0	0	0	0	0	0	0	0	0	0	0	0	0	0	0	0	0	0	0	0	0	0	0	0	0	0	0	0	0	0	0	0	0	0	0	0	0	0	0	0	0	0	0	0	0
2385151-59-T>C	0	1	1	1	0	1	1	1	1	0	0	0	0	2	0	1	0	0	0	0	1	0	0	0	1	1	1	0	1	1	1	0	1	1	1	0	1	0	0	1	2	0	0	1	2	0	0	2	0
4772746-56-C>A	0	0	0	0	0	0	0	0	0	0	0	0	0	0	0	0	0	0	0	0	0	0	0	0	0	0	0	0	0	0	0	0	2	0	0	0	0	0	0	0	0	0	0	0	0	0	0	0	0
7058487-29-A>G	0	2	2	0	0	0	0	0	0	0	0	0	0	0	0	0	0	0	0	0	0	0	0	0	0	0	0	0	0	0	0	0	0	0	0	0	2	0	0	0	0	0	0	0	0	0	2	0	2
4589206-21-C>A	1	1	0	1	1	1	1	1	0	0	0	0	0	1	1	1	1	1	0	0	1	1	0	0	0	1	1	1	1	0	1	0	1	1	1	2	1	0	0	0	1	1	0	1	0	2	0	1	1
9670331-15-T>G	0	0	0	0	0	0	0	0	0	0	0	0	0	0	0	0	0	0	0	0	0	0	0	0	0	0	0	0	0	0	0	0	0	0	0	0	0	0	0	0	0	0	0	0	0	0	0	0	0
100219474-10-A>G	2	1	2	1	2	1	1	1	0	2	1	1	1	1	1	1	2	0	1	1	1	2	1	1	0	1	2	2	1	0	1	2	1	1	1	1	1	1	2	0	1	2	2	1	0	2	0	1	2
100219475-12-A>G	0	1	1	1	0	1	1	1	1	1	1	1	1	1	1	1	0	1	1	1	1	0	1	1	1	1	0	0	1	1	1	0	1	1	1	1	1	1	0	1	1	0	0	1	1	2	1	1	0
4778913-42-C>T	0	1	1	1	0	1	1	2	1	0	0	0	0	1	1	1	0	2	0	0	1	0	2	0	1	1	0	0	1	1	1	0	1	1	1	2	1	0	0	1	1	0	0	1	2	0	1	1	0
2458013-28-C>T	0	0	0	0	0	0	0	0	0	1	0	0	0	0	0	0	0	2	0	0	0	0	0	0	0	0	0	0	0	0	0	0	0	0	0	0	0	0	0	0	0	0	0	0	2	0	0	2	0
9626732-48-C>G	0	0	0	0	0	0	0	0	0	0	0	0	0	0	0	0	0	0	0	0	0	0	0	0	0	0	0	0	0	0	0	0	0	0	0	0	0	0	0	0	0	0	0	0	0	0	0	0	0
4578816-48-C>T	0	1	0	1	1	1	1	2	0	1	0	0	0	1	1	1	1	0	0	0	1	0	0	0	0	1	2	0	1	0	1	0	1	1	2	0	1	0	0	0	1	0	2	1	1	2	0	0	0
4774824-16-A>G	0	0	0	0	0	0	0	2	0	0	0	0	0	2	0	1	0	0	0	0	0	0	0	0	0	0	0	0	1	0	0	0	0	0	0	0	0	0	0	0	0	0	0	0	0	0	0	0	0
2403349-21-T>C	1	0	0	0	0	0	0	0	0	2	1	1	1	0	1	0	0	0	1	1	0	1	2	1	0	0	2	1	0	0	0	2	0	0	0	2	0	1	1	0	1	1	2	0	2	2	0	1	1
4584659-33-T>C	1	0	1	0	2	0	0	2	1	2	0	0	0	0	1	0	0	0	0	1	0	1	1	0	1	0	2	1	0	1	0	1	0	0	2	2	0	0	1	1	0	1	1	0	1	2	1	0	1
2548852-6-G>A	0	2	2	0	0	0	0	0	0	0	0	0	0	0	0	0	0	0	0	0	0	0	0	0	0	0	0	0	0	0	0	0	0	0	0	0	2	0	0	0	0	0	0	0	0	0	2	0	2
4776101-9-G>C	0	0	0	0	0	0	0	0	0	0	0	0	0	0	0	0	0	0	0	0	0	0	0	0	0	0	0	0	0	0	0	0	0	0	0	0	0	0	0	0	0	0	0	0	0	0	0	0	0
4779575-9-G>A	2	0	0	0	0	0	0	0	0	0	0	0	0	0	1	0	0	0	0	0	0	2	0	0	0	0	0	2	0	0	0	0	0	0	0	0	0	0	0	0	0	0	0	0	0	1	0	0	0
2462465-32-G>T	0	0	1	2	2	0	1	1	1	2	0	0	0	2	2	2	0	1	0	1	0	0	1	0	1	2	1	0	2	1	2	1	0	0	1	1	0	0	1	0	2	2	1	1	2	2	0	1	1
100236115-15-A>G	1	1	1	1	1	1	1	1	1	0	1	1	1	1	0	1	1	1	1	1	1	1	1	1	1	1	1	1	1	1	1	1	1	1	1	1	1	1	1	1	1	1	1	1	1	1	1	1	1
5590182-14-T>C	1	1	1	1	1	1	1	1	1	1	1	1	1	1	1	1	1	1	1	1	1	1	1	1	1	1	1	1	1	1	1	1	1	1	1	2	1	1	1	1	1	1	1	1	1	1	1	1	1
4773760-36-T>C	1	1	1	1	1	1	1	2	1	2	1	1	1	1	2	1	1	2	1	1	1	1	1	1	1	1	1	1	1	1	1	1	1	1	1	2	1	1	1	1	1	1	1	1	2	1	1	1	1
5586815-44-C>A	0	0	0	0	0	0	0	0	0	0	0	0	0	0	0	2	0	0	0	0	0	0	0	0	0	0	0	0	2	0	0	0	0	0	0	0	0	0	0	0	0	0	0	0	0	0	0	0	0
4773036-63-A>G	0	0	2	0	0	0	0	2	0	1	1	1	1	0	1	1	0	0	1	1	0	0	1	1	0	0	2	0	1	0	0	1	0	0	0	2	0	1	1	0	0	0	1	0	0	0	2	0	0
4777902-22-A>G	0	0	2	2	0	0	2	0	0	2	0	0	0	1	0	2	1	1	0	1	0	0	2	0	0	2	2	0	2	2	2	1	0	0	2	0	0	2	1	1	0	2	1	2	0	2	1	1	0
100239116-66-C>A	1	1	1	1	1	1	1	1	1	1	1	1	1	1	0	1	1	1	1	1	1	1	1	1	1	1	1	1	1	1	1	1	1	1	1	1	1	1	1	1	1	1	1	1	1	1	1	0	2
4588226-9-G>A	0	0	0	0	0	0	0	0	0	0	0	0	0	0	1	0	0	0	0	0	0	0	0	0	0	0	0	0	0	0	0	0	0	0	0	0	0	0	0	0	0	0	0	0	0	0	0	1	2
4771931-26-A>G	0	0	0	0	1	0	0	2	1	0	0	0	0	2	0	1	0	0	0	0	0	0	0	0	1	0	2	0	1	0	0	0	0	0	0	2	0	0	0	0	1	0	0	0	1	2	0	0	0
4772965-26-A>G	0	0	0	0	1	0	0	2	1	0	0	0	0	2	0	1	0	0	0	0	0	0	0	0	1	0	2	0	1	0	0	0	0	0	0	2	0	0	0	0	1	0	0	0	1	0	0	0	0
5586735-18-G>A	1	1	1	1	0	1	2	1	0	1	1	1	1	1	1	1	1	2	1	1	1	1	1	1	0	1	1	1	1	2	1	1	1	1	1	1	1	1	1	1	1	1	1	1	1	1	1	1	1
2381728-52-A>G	1	1	1	1	1	1	1	1	1	1	1	1	1	1	1	1	1	1	1	1	1	1	1	1	1	1	1	1	1	1	1	1	1	1	1	1	1	1	1	1	1	1	1	1	1	1	1	1	1
2426978-26-C>G	0	2	2	0	0	0	0	0	0	0	0	0	0	0	0	0	0	0	0	0	0	0	0	0	0	0	0	0	0	0	0	0	0	0	0	0	2	0	0	0	0	0	0	0	0	0	2	0	2
9718056-23-A>T	0	0	1	0	0	0	0	0	2	0	0	0	0	0	0	0	0	0	0	2	0	0	0	0	2	0	0	0	0	1	0	2	0	0	0	0	0	0	2	1	0	0	2	0	0	0	2	2	2
2390587-36-C>T	0	0	0	0	0	0	0	0	0	0	0	0	0	2	0	0	0	0	0	0	0	0	0	0	0	0	0	0	0	0	0	0	0	0	0	2	0	0	0	0	0	0	0	0	0	0	0	0	0
2505881-10-C>A	1	0	0	2	2	0	0	0	0	1	0	0	0	2	2	1	0	1	0	0	0	1	0	0	0	2	2	1	1	0	2	0	0	0	0	2	1	0	0	0	1	2	0	0	2	1	0	0	1
5586547-21-C>T	0	0	0	0	0	0	0	0	0	0	0	0	0	0	2	0	0	1	0	0	0	0	0	0	0	0	0	0	0	0	0	0	0	0	0	0	0	0	0	0	0	0	0	0	2	0	0	0	0
2397056-57-A>G	2	1	1	1	2	1	1	1	1	1	0	0	0	1	2	1	0	0	0	0	1	2	2	0	1	1	2	2	1	1	1	2	1	1	1	1	1	0	2	1	2	2	2	1	1	1	1	0	2
2458966-17-T>C	2	0	0	0	2	0	0	1	0	1	0	0	0	0	0	1	1	2	0	1	0	2	1	0	0	0	2	2	1	0	0	1	0	0	0	0	0	0	1	0	0	1	1	0	0	0	0	0	1
2515168-5-A>C	0	0	1	0	0	0	0	0	0	0	0	0	0	0	0	0	0	0	0	0	0	0	0	0	0	0	0	0	0	1	0	0	0	0	0	0	0	0	0	1	0	0	0	0	0	0	1	0	0
2500044-47-T>C	1	0	0	0	1	0	0	2	0	0	0	0	0	0	0	0	0	0	0	0	0	1	0	0	0	0	1	1	0	0	0	0	0	0	0	0	0	0	0	0	1	2	0	0	0	0	0	0	1
4770745-31-T>A	0	0	0	0	1	0	0	0	0	0	0	0	0	0	0	0	0	0	0	0	0	0	0	0	0	0	0	0	0	0	0	0	0	0	0	0	0	0	0	0	0	0	0	0	0	0	0	0	0
9687327-14-C>A	0	0	0	0	1	0	0	0	0	0	0	0	0	0	0	0	0	0	0	0	0	0	0	0	0	0	0	0	0	0	0	0	0	0	0	0	0	0	0	0	0	0	0	0	0	0	0	0	0
2452375-15-G>C	0	0	0	0	1	0	0	0	0	0	0	0	0	0	0	0	0	0	0	2	0	0	1	0	2	0	0	0	0	0	0	0	0	0	0	0	0	0	0	0	1	1	2	0	0	0	0	1	2
2401647-30-T>C	0	0	0	0	0	0	0	0	0	0	0	0	0	0	0	0	0	0	0	0	0	0	0	0	0	0	0	0	0	0	0	0	0	0	0	0	0	0	0	0	0	0	0	0	0	0	0	0	0
100215837-5-G>A	2	1	2	2	0	1	1	1	0	1	0	0	0	1	1	1	1	0	0	1	1	2	1	0	0	1	1	2	1	1	1	1	1	1	1	1	1	0	1	0	2	1	1	1	1	2	2	1	1
2453925-13-C>G	0	1	1	1	2	1	1	0	1	1	1	1	1	1	1	1	1	1	1	1	1	0	2	1	1	1	2	0	1	1	1	1	1	1	1	1	1	1	1	1	1	0	1	1	1	2	1	1	0
5588515-56-G>A	0	0	0	0	0	0	0	0	0	0	0	0	0	0	0	0	0	0	0	0	0	0	0	2	0	0	0	0	0	0	0	0	0	0	0	0	0	0	0	0	0	0	0	0	0	0	0	0	0
2415551-46-A>G	1	1	0	1	0	1	1	1	0	2	0	0	0	1	1	0	0	0	0	0	1	1	0	0	0	1	2	1	0	0	1	0	1	1	2	2	1	0	0	0	1	1	0	1	2	2	2	1	1
2467888-8-A>T	0	0	0	0	1	0	0	2	1	0	1	1	1	0	0	0	0	0	1	0	0	0	2	1	1	0	0	0	0	0	0	0	0	0	0	0	0	1	0	1	0	0	0	0	0	0	0	0	0
2469722-29-C>T	0	0	0	0	0	0	0	0	0	0	0	0	0	0	0	0	1	0	0	0	0	0	0	0	0	0	0	0	0	0	0	0	0	0	0	0	0	0	0	0	0	0	0	0	0	2	0	0	0
4770758-34-G>C	1	0	1	2	1	0	2	0	0	1	0	0	0	1	2	1	1	2	0	0	0	1	2	0	0	2	2	1	1	2	2	2	0	0	2	2	0	0	2	2	2	2	2	2	0	1	2	0	2
9682000-64-T>G	0	1	1	1	0	1	1	2	1	2	1	1	1	1	0	2	0	0	1	0	1	0	0	1	1	1	1	0	2	1	1	0	1	1	2	0	1	1	0	1	2	0	0	1	2	0	1	2	0
4772858-6-C>T	0	0	0	0	0	0	0	0	0	0	0	0	0	0	2	0	1	0	0	1	0	0	2	0	0	0	0	0	0	0	0	1	0	0	0	0	0	0	1	0	1	0	1	0	0	0	0	0	0
5587467-9-T>C	1	0	0	0	0	0	0	0	0	1	0	0	0	2	1	1	1	1	0	1	0	1	1	0	0	0	1	1	1	0	0	1	0	0	0	2	0	0	1	0	1	1	1	0	1	1	0	2	1
2506599-50-C>G	0	0	0	0	0	0	0	0	0	0	0	0	0	0	0	0	0	0	0	0	0	0	0	0	0	0	0	0	0	0	0	0	0	0	0	2	0	0	0	0	0	0	0	0	0	0	0	0	0
2569897-11-C>A	0	1	1	1	0	1	1	0	1	0	0	0	0	1	0	0	0	0	0	0	1	0	0	0	1	1	0	0	0	1	1	0	1	1	1	0	1	0	0	1	0	0	0	1	0	0	1	2	0
2531084-16-C>T	0	0	0	0	0	0	0	0	0	0	0	0	0	0	0	0	0	0	0	0	0	0	0	0	0	0	0	0	0	0	0	0	0	0	0	0	0	0	0	0	0	0	0	0	0	0	0	1	0
9703670-61-C>T	1	0	0	0	1	0	0	2	0	2	0	0	0	0	1	0	1	2	0	1	0	1	1	0	0	0	1	1	0	0	0	1	0	0	0	2	0	0	1	0	2	1	1	0	1	1	0	2	1
2386876-68-G>T	0	0	0	0	0	0	0	0	0	1	0	0	0	0	1	0	0	0	0	0	0	0	0	0	0	0	0	0	0	0	0	0	2	0	0	2	0	0	0	0	0	0	0	0	1	0	0	1	0
100031873-67-T>C	1	1	1	1	1	1	1	1	1	1	1	1	1	1	1	1	1	1	1	1	1	1	1	1	1	1	1	1	1	1	1	1	1	1	1	1	1	1	1	1	1	1	1	1	1	1	1	1	1
100239332-17-C>T	0	1	1	1	2	1	1	1	1	1	1	1	1	1	1	1	0	1	1	1	1	0	2	1	1	1	1	0	1	1	1	1	1	1	1	2	1	1	1	1	1	1	1	1	1	0	1	1	1
2526776-68-A>G	1	1	1	1	1	1	1	2	1	1	1	1	1	1	2	0	1	1	1	1	1	1	1	1	1	1	1	1	0	1	1	1	1	1	1	2	1	1	1	1	1	0	1	1	2	1	1	1	1
9681530-65-G>A	1	2	0	2	1	2	0	2	0	2	2	2	1	2	1	1	1	2	2	1	2	1	1	2	0	2	1	1	1	0	2	1	2	2	0	0	2	2	1	0	1	2	1	0	1	1	0	0	1
2396799-17-C>T	0	0	1	0	1	0	0	0	1	1	0	0	0	0	1	1	1	0	0	0	0	0	0	0	1	2	0	0	1	1	0	0	0	0	0	2	0	0	0	1	2	0	0	0	2	0	0	2	0
4771689-57-G>C	0	0	0	0	0	0	0	0	0	0	1	1	1	2	0	0	0	0	1	0	0	0	0	1	0	0	0	0	0	0	0	0	0	0	0	2	0	1	0	0	0	0	0	0	0	0	0	0	0
4584694-20-G>A	0	2	0	2	0	1	0	1	0	0	1	1	1	1	0	0	0	0	1	2	1	0	0	1	0	2	0	0	0	0	2	0	1	1	0	2	1	1	0	0	0	0	0	0	0	0	1	1	0
2416115-25-G>A	0	0	0	0	0	0	0	0	0	0	0	0	0	0	1	1	0	0	0	1	0	0	1	0	0	0	0	0	1	0	0	1	0	0	0	0	0	0	1	0	1	0	1	0	1	0	0	1	0
5587129-21-T>C	1	1	1	1	1	1	2	2	1	1	1	1	1	1	1	1	1	1	1	1	1	1	1	1	1	1	1	1	1	1	1	1	1	1	1	1	1	1	1	1	1	1	1	1	1	1	1	1	1
4772716-11-A>C	0	0	0	0	0	0	0	0	0	0	0	0	0	0	0	0	0	0	0	0	0	0	0	0	0	0	0	0	0	0	0	0	0	0	0	0	0	0	0	0	0	0	0	0	0	0	0	0	0
2544437-33-G>T	1	1	0	1	0	1	1	0	0	2	1	1	1	1	0	0	0	0	1	0	1	1	0	1	0	1	2	1	0	0	1	0	1	1	1	2	1	1	0	0	0	2	0	1	0	2	1	0	1
2507245-45-T>A	0	0	0	0	0	0	0	0	0	1	0	0	0	0	0	2	0	0	0	0	0	0	0	0	0	0	0	0	2	0	0	0	0	0	0	2	0	0	0	0	0	0	0	0	0	0	0	0	0
4578404-9-C>G	0	0	0	0	0	0	0	0	0	0	0	0	0	0	0	0	0	0	0	0	0	0	0	0	0	0	0	0	0	0	0	0	0	0	0	0	0	0	0	0	0	0	0	0	0	0	0	0	0
4585017-17-G>A	0	0	0	0	0	0	0	2	0	0	0	0	0	0	0	0	0	0	0	0	0	0	0	0	0	0	0	0	0	0	0	0	0	0	0	0	0	0	0	0	0	0	0	0	0	0	0	0	0
2561591-65-T>C	1	2	0	2	0	2	0	2	0	0	2	2	2	0	0	2	0	0	2	1	2	1	1	2	0	2	1	1	2	0	2	1	2	2	2	2	2	2	1	0	0	2	1	0	0	2	2	0	1
4581773-23-C>T	1	1	1	1	1	1	1	0	1	0	0	0	0	1	0	0	0	1	0	0	1	1	0	0	1	1	2	1	0	1	1	0	1	1	1	2	1	0	0	1	0	2	0	1	0	2	1	0	1
2389601-59-G>T	1	0	2	0	1	0	0	2	1	1	0	0	0	0	0	0	1	2	0	1	0	1	1	0	1	0	1	1	0	0	0	1	0	0	0	2	0	0	1	2	0	2	1	0	0	2	0	2	1
9674072-11-C>T	0	0	1	0	0	0	0	0	0	0	0	0	0	2	0	0	0	1	0	0	0	0	0	0	0	0	0	0	0	1	0	0	0	0	0	0	0	2	0	1	0	0	0	0	0	0	0	1	0
100032569-38-C>A	0	0	1	0	0	0	0	0	0	0	0	0	0	0	0	0	0	1	0	0	0	0	0	0	0	0	0	0	0	1	0	0	0	0	0	0	0	0	0	2	0	0	0	0	0	0	0	1	0
2511362-65-A>T	0	0	0	0	0	0	0	0	0	0	0	0	0	0	0	0	0	0	0	0	0	0	0	0	0	0	0	0	0	0	0	0	0	0	0	0	0	0	0	0	0	0	0	0	0	0	0	0	0
2466769-49-C>T	0	0	0	0	0	0	0	0	0	1	0	0	0	0	0	0	0	0	0	0	0	0	0	0	0	0	0	0	0	0	0	0	0	0	0	2	0	0	0	0	0	0	0	0	0	0	0	0	0
4584566-47-G>A	0	0	0	0	0	0	0	0	0	0	0	0	0	0	0	0	0	0	0	0	0	0	0	0	0	0	0	0	0	0	0	0	0	0	0	0	0	0	0	0	0	0	0	0	0	0	0	0	0
4773269-28-C>T	1	0	0	0	1	0	0	2	0	2	1	1	1	2	1	0	0	0	1	0	0	1	0	1	0	0	2	1	0	0	0	0	0	0	0	2	0	1	0	0	1	2	0	0	1	1	0	0	1
2409736-66-T>C	0	0	0	0	1	0	0	0	1	1	1	1	1	0	1	0	0	2	1	0	0	0	0	1	1	0	2	0	0	2	0	0	0	0	0	2	0	1	0	2	0	2	0	0	1	2	0	2	0
5584590-20-T>C	1	2	0	2	1	1	0	0	1	2	1	1	1	1	2	1	2	0	1	1	1	1	1	1	1	2	1	1	1	0	2	1	1	1	2	0	1	1	1	0	1	1	1	0	2	0	2	0	1
4591780-39-T>C	0	0	0	0	0	0	0	0	0	2	0	0	0	0	0	0	0	0	0	0	0	0	0	0	0	0	2	0	0	0	0	0	0	0	0	2	0	0	0	0	0	2	0	0	0	0	0	0	0
2452582-7-C>G	1	1	1	1	1	1	1	2	1	2	1	1	1	2	0	1	1	1	1	1	1	1	1	1	1	1	1	1	1	1	1	1	1	1	1	2	1	1	1	1	1	1	1	1	0	1	1	1	1
2515935-10-C>A	0	0	0	0	0	0	0	0	0	0	0	0	0	0	0	0	0	0	0	0	0	0	0	0	0	0	0	0	0	0	0	0	0	0	0	0	0	0	0	0	0	0	0	0	0	0	0	0	0
9703843-64-G>C	2	1	1	1	1	1	1	1	1	0	1	1	1	0	1	0	0	1	1	1	1	2	1	1	1	1	1	2	0	1	1	1	1	1	1	2	1	1	1	1	1	1	1	1	1	1	1	1	1
9703844-7-T>A	1	0	2	0	1	0	0	2	1	1	1	1	1	0	1	2	1	1	1	2	0	1	2	1	1	0	1	1	2	1	0	2	0	0	0	2	0	1	2	1	1	1	2	0	1	1	0	1	2
2457703-5-T>C	1	0	1	0	2	0	0	0	1	1	0	0	0	2	1	1	1	1	0	2	0	1	2	0	1	0	0	2	1	2	0	2	0	0	0	2	0	0	2	1	0	2	2	0	1	1	0	1	2
4584247-59-G>C	0	0	0	0	0	0	0	0	0	0	0	0	0	0	0	0	0	0	0	0	0	0	0	0	0	0	0	0	0	0	0	0	0	0	0	0	0	0	0	0	0	0	0	0	0	0	0	0	0
2572913-59-G>C	0	0	0	0	0	0	0	0	0	0	0	0	0	0	0	0	0	0	0	0	0	0	0	0	0	0	0	0	0	0	0	0	0	0	0	0	0	0	0	0	0	0	0	0	0	0	0	0	0
9668706-65-C>T	0	0	0	0	0	0	2	0	2	2	0	0	0	0	1	2	0	2	0	2	0	0	2	0	1	0	2	0	2	2	0	0	0	0	0	1	0	0	0	2	1	2	0	0	0	2	0	2	0
4772641-66-C>A	1	0	0	0	0	0	0	1	0	2	0	0	0	1	0	0	1	2	0	0	0	1	0	0	0	0	1	1	0	0	0	0	0	0	0	0	0	0	0	0	2	1	0	0	0	2	0	2	1
2484153-19-G>A	1	0	0	0	1	0	0	1	0	2	0	0	0	0	2	1	1	2	0	1	0	1	1	0	0	0	1	1	1	0	0	1	0	0	0	2	0	0	1	0	2	1	1	0	2	1	0	2	1
100032111-27-G>C	0	0	0	0	0	0	0	0	0	0	0	0	0	0	0	0	0	0	0	0	0	0	0	0	0	0	0	0	0	0	0	0	0	0	0	0	0	0	0	0	0	0	0	0	0	0	0	0	0
4577617-33-A>G	0	0	0	0	0	0	0	0	0	0	0	2	0	0	0	0	0	0	0	0	2	0	0	2	0	0	0	0	0	0	0	0	2	0	0	0	0	0	0	0	0	0	0	0	0	0	2	0	0
4774055-30-C>T	0	0	0	0	0	0	0	2	0	0	0	0	0	0	0	0	0	1	0	0	0	0	0	0	0	0	0	0	0	1	0	0	0	0	0	0	0	0	0	1	0	0	0	0	0	0	0	1	0
4775024-45-T>C	0	0	2	0	0	0	0	0	2	0	0	0	0	0	0	0	0	1	0	0	0	0	0	0	0	0	0	0	0	1	0	0	0	0	2	0	0	0	0	2	0	0	0	0	0	0	0	1	0
100026068-40-G>A	1	1	1	1	1	1	1	1	1	1	0	0	0	1	1	1	1	1	0	1	1	1	1	0	1	1	1	1	1	1	1	1	1	1	1	1	1	0	1	1	1	1	1	1	1	1	1	1	1
2384443-60-G>T	0	0	0	0	0	0	0	2	0	0	1	1	1	0	0	0	0	0	1	0	0	0	0	1	0	0	0	0	0	0	0	0	0	0	0	2	0	1	0	0	0	0	0	0	0	0	2	0	0
2377825-65-A>T	0	0	0	0	0	0	0	0	0	0	0	0	0	2	0	0	0	2	0	0	0	0	0	0	0	0	0	0	0	0	0	0	0	0	0	0	0	0	0	0	0	0	0	0	0	0	0	0	0
4589122-45-T>A	0	0	0	0	0	0	0	0	0	0	0	0	0	0	1	1	0	0	0	0	0	0	2	0	0	0	0	0	1	0	0	0	0	0	0	0	0	0	0	0	1	0	0	0	2	0	0	0	0
5585349-58-C>T	1	0	0	0	0	0	0	0	0	0	1	1	1	0	0	0	1	0	1	0	0	1	0	1	0	0	2	1	0	0	0	0	0	0	0	0	0	1	0	0	0	1	0	0	0	2	0	0	0
4591820-12-C>T	1	1	1	1	1	1	1	1	1	1	1	1	1	1	1	1	1	1	1	1	1	1	0	1	1	1	1	1	1	1	1	1	1	1	1	1	1	1	1	1	1	1	1	1	1	1	1	1	1
4777556-48-A>G	0	0	0	0	0	0	0	1	0	0	0	0	0	0	0	0	0	0	0	0	0	0	0	0	0	0	0	0	0	0	0	0	0	0	0	0	0	0	0	0	0	0	0	0	0	0	0	0	0
4772892-33-A>G	0	1	2	1	0	1	2	0	2	0	0	0	2	1	0	0	0	0	0	0	2	0	0	0	0	1	0	0	0	2	1	0	1	1	1	0	1	0	0	2	0	0	0	1	0	0	2	0	0
4767875-58-C>G	1	0	0	0	0	0	0	0	0	0	0	0	0	0	1	1	0	0	0	0	0	1	0	0	0	0	1	1	1	0	0	0	0	0	0	2	0	0	0	0	1	2	0	0	0	1	0	0	0
9667149-47-G>A	0	0	0	0	0	0	0	0	0	0	0	0	0	0	0	0	0	0	0	1	0	0	1	0	0	0	0	0	0	0	0	1	0	0	0	0	0	0	1	0	0	0	1	0	0	0	0	0	1
100027769-41-C>T	0	0	0	0	0	0	0	0	0	0	0	0	0	0	0	0	0	0	0	0	0	0	0	0	0	0	0	0	0	0	0	0	0	0	0	0	0	0	0	0	0	0	0	0	0	0	0	0	0
2474597-20-G>A	0	0	0	0	0	0	0	0	0	0	0	0	0	0	0	0	0	0	0	0	0	0	0	0	0	0	0	0	0	0	0	0	0	0	0	0	0	0	0	0	0	0	0	0	0	0	0	0	0
100144835-25-G>A	0	0	0	0	0	0	0	0	0	0	0	0	0	0	0	0	0	0	0	0	0	0	0	0	0	0	0	0	0	0	0	0	0	0	0	0	0	0	0	0	0	0	0	0	0	0	0	0	0
100144836-60-A>C	1	1	1	1	1	1	1	1	1	1	1	1	1	1	1	1	1	1	1	1	1	1	1	1	1	1	1	1	1	1	1	1	1	1	1	1	1	1	1	1	1	1	1	1	1	1	1	1	1
2559313-20-T>C	0	0	0	0	0	0	0	0	0	0	0	0	0	0	1	0	0	0	0	0	0	0	0	0	0	0	0	0	0	0	0	0	0	0	0	2	0	0	0	0	0	0	0	0	1	0	0	0	0
100031312-56-C>T	0	0	0	0	0	0	0	0	0	0	0	0	0	0	0	0	0	0	0	0	0	0	0	0	0	0	0	0	0	0	0	0	0	0	0	0	0	0	0	0	1	0	0	0	0	0	0	0	0
5583363-35-T>C	2	1	1	1	2	1	1	1	1	1	1	1	1	1	1	1	1	1	1	1	1	2	2	1	1	1	2	0	1	1	1	2	1	1	1	1	1	1	1	1	1	0	1	1	1	2	1	1	1
4765476-48-G>C	0	0	0	0	0	0	0	2	0	2	0	0	0	0	0	0	0	0	0	0	0	0	0	0	0	0	0	0	0	0	0	0	0	0	0	0	0	0	0	0	0	0	0	0	0	0	0	0	0
2537643-23-T>C	2	1	1	2	2	2	1	1	1	1	2	2	2	2	2	0	0	1	2	2	2	2	2	2	1	2	2	2	0	1	2	2	2	2	1	1	2	2	2	1	1	2	2	1	1	1	1	1	2
4772140-21-T>G	2	0	0	0	0	0	0	2	0	0	0	0	0	0	0	0	1	0	0	0	0	2	0	0	0	0	0	2	0	0	0	0	0	0	0	2	0	0	0	0	0	2	0	0	0	2	0	0	0
5586479-34-C>T	0	1	1	1	2	2	1	1	1	1	2	2	2	1	1	1	1	1	2	0	2	0	2	2	1	1	0	0	1	1	1	0	2	2	1	1	2	2	1	1	1	2	1	1	2	2	1	1	2
16726522-10-G>A	1	2	1	1	1	1	1	1	1	1	2	2	0	2	1	1	1	1	2	1	2	1	1	2	1	1	2	1	1	1	1	1	2	2	1	1	2	0	1	1	1	1	1	1	1	1	1	1	1
5585574-10-C>T	1	1	0	1	2	1	1	2	0	1	1	1	1	2	0	0	0	2	1	1	1	1	2	1	0	1	2	1	0	0	1	1	1	1	1	2	1	1	1	0	0	1	0	1	0	1	1	0	1
9707252-5-C>A	0	2	2	0	0	0	0	0	0	0	0	0	0	0	0	0	0	0	0	0	0	0	0	0	0	0	0	0	0	0	0	0	0	0	0	0	2	0	0	0	0	0	0	0	0	0	2	0	2
9719776-31-A>G	0	0	0	0	0	0	0	0	0	0	0	0	0	0	0	0	0	0	0	0	0	0	0	0	0	0	0	0	0	0	0	0	0	0	0	0	0	0	0	0	0	0	0	0	0	0	0	0	0
3039737-40-A>T	0	2	0	2	0	2	0	0	2	1	1	1	1	2	0	0	0	0	1	0	2	0	0	1	0	2	0	0	0	0	2	0	2	2	0	0	2	1	0	0	0	2	0	0	0	0	1	0	0
5584175-5-G>T	2	1	1	1	2	1	1	0	1	1	1	1	1	1	1	1	1	1	1	2	1	0	2	1	1	1	1	2	1	1	1	2	1	1	1	1	1	1	1	1	1	0	1	1	1	2	1	1	2
5585070-30-G>T	1	1	1	1	1	2	1	1	0	1	1	1	1	1	1	1	1	0	1	1	1	1	1	1	1	1	1	1	1	2	1	1	1	1	1	1	1	1	1	0	1	1	1	1	1	1	1	2	1
100031825-10-T>C	0	0	0	0	0	0	0	0	0	0	0	0	0	0	0	0	0	0	0	1	0	0	2	0	0	0	0	0	0	0	0	1	0	0	2	0	0	0	0	0	0	0	0	0	0	0	0	2	1
2562886-41-G>T	0	0	0	0	0	0	0	0	0	0	0	0	0	0	0	0	0	0	0	0	0	0	0	0	0	0	0	0	0	0	0	0	0	0	0	0	0	0	0	0	0	0	0	0	0	0	0	0	0
2403808-33-G>A	0	0	1	0	1	2	0	0	1	0	1	1	1	0	1	0	0	1	1	2	0	0	2	1	1	0	0	0	0	1	0	2	0	0	0	0	0	1	1	1	0	2	1	0	2	0	0	2	2
4770630-41-T>G	0	1	2	1	1	1	1	0	2	2	0	1	1	1	0	0	0	0	1	0	1	0	0	1	1	1	0	0	0	2	1	0	1	1	1	2	1	1	0	2	0	0	0	1	0	2	1	0	0
9691493-14-G>A	0	0	0	0	0	0	0	2	0	0	0	0	0	0	0	0	1	0	0	0	0	0	0	0	0	0	0	0	0	0	0	0	0	0	0	2	0	0	0	0	0	0	0	0	0	0	0	0	0
16725097-48-G>A	0	0	0	0	0	0	0	2	0	2	0	0	0	0	2	0	1	0	0	0	0	0	0	0	0	0	0	0	0	0	0	0	0	0	0	2	0	0	0	0	0	0	0	0	0	0	0	0	0
4587090-47-A>G	0	0	0	0	0	0	0	0	0	0	0	0	0	0	0	2	0	0	0	0	0	0	0	0	0	0	0	0	2	0	0	0	0	0	0	0	0	0	0	0	0	0	0	0	0	0	0	0	0
2427280-15-G>C	1	0	0	0	0	0	0	0	0	0	0	0	0	0	0	0	1	0	0	0	0	0	0	0	0	0	0	0	0	0	0	0	0	0	0	0	0	0	0	0	0	0	0	0	0	0	0	0	0
2613105-7-C>G	0	0	0	0	0	0	0	0	0	2	0	0	0	0	0	0	0	0	0	0	0	0	0	0	0	0	0	0	0	0	0	0	0	0	0	0	0	0	0	0	0	0	0	0	0	0	0	0	0
2492752-46-C>T	0	0	0	0	1	0	0	0	0	0	0	0	0	0	1	0	0	0	0	0	0	0	0	0	0	0	0	0	0	0	0	0	0	0	0	0	0	0	0	0	0	0	0	0	0	0	0	0	0
2502919-46-A>G	0	0	0	0	0	0	0	0	0	0	0	0	0	0	0	0	0	0	0	0	0	0	0	0	0	0	0	0	0	0	0	0	0	0	0	0	0	0	0	0	0	0	0	0	0	0	0	0	0
2531834-23-C>T	0	0	0	0	0	0	0	0	0	0	0	0	0	0	0	0	0	0	0	0	0	0	0	0	0	0	0	0	0	0	0	0	0	0	0	0	0	0	0	0	0	0	0	0	0	0	0	0	0
100132307-19-C>G	1	2	2	1	1	1	1	1	1	1	1	1	1	1	1	1	1	1	1	1	1	1	1	1	1	1	1	1	1	1	1	1	1	1	1	1	2	1	1	1	1	1	1	1	1	1	2	1	0
4774101-64-G>A	1	0	1	0	0	0	0	0	0	1	0	0	0	2	0	1	1	0	0	0	0	0	0	0	1	0	0	0	1	0	0	0	0	0	0	2	0	0	1	1	0	0	1	0	0	0	0	0	0
2437021-55-A>G	0	1	0	1	1	1	1	1	1	0	1	1	1	1	1	0	0	1	1	1	1	1	0	1	0	1	1	1	0	2	1	1	1	1	1	2	1	1	0	0	1	1	0	1	1	2	1	1	1
16725023-44-T>A	0	0	0	0	0	0	0	2	0	2	1	1	1	0	0	0	0	0	1	0	0	0	0	1	0	0	0	0	0	0	0	0	0	0	0	2	0	1	0	0	0	0	0	0	2	2	2	0	0
5585799-14-C>A	0	0	0	0	0	0	0	0	0	0	0	0	0	0	0	0	0	0	0	0	0	0	0	0	0	0	0	0	0	0	0	0	0	0	0	0	0	0	0	0	0	0	0	0	0	0	0	0	0
4583179-19-G>C	1	1	1	1	1	1	1	2	1	1	1	1	1	1	1	1	1	1	1	1	1	1	1	1	1	1	0	1	1	1	1	1	1	1	1	2	1	1	1	1	1	1	1	1	1	1	1	1	1
7048603-42-A>C	0	0	0	0	0	0	0	2	0	0	0	0	0	2	0	0	0	0	0	1	0	0	1	0	0	0	0	0	0	0	0	1	0	0	2	0	0	0	0	0	0	0	0	0	0	0	0	0	1
2538137-7-G>T	0	0	0	0	0	0	0	0	0	0	0	0	0	0	0	0	0	0	0	0	0	0	0	0	0	0	0	0	0	0	0	0	0	0	0	2	0	0	0	0	0	2	0	0	0	0	0	0	0
9708180-20-T>C	0	0	0	0	2	0	0	0	0	0	0	0	0	0	0	0	0	0	0	1	0	0	1	0	0	0	2	0	0	0	0	1	0	0	0	0	0	0	1	0	0	2	1	0	0	0	0	2	1
2510573-62-G>A	0	0	0	0	0	0	0	2	0	0	0	0	0	2	0	0	0	0	0	1	0	0	1	0	0	0	0	0	0	0	0	1	0	0	0	0	0	0	0	0	0	2	0	0	0	0	0	0	1
4772840-67-C>T	0	0	1	0	0	0	0	2	1	0	1	1	1	0	0	1	0	1	1	0	0	0	0	1	1	0	0	0	1	1	0	0	0	0	0	2	0	1	1	1	0	2	1	0	0	0	2	1	0
4589483-31-T>C	0	1	0	1	1	1	1	2	0	2	0	0	0	1	1	0	0	0	0	0	1	1	0	0	0	1	2	1	0	0	1	0	1	1	1	2	1	0	0	0	1	1	0	1	1	2	2	0	0
5584609-67-C>G	0	0	1	0	0	0	0	0	0	0	0	0	0	0	0	0	0	0	0	0	0	0	0	0	1	0	0	0	0	0	0	0	0	0	0	0	0	0	1	0	0	0	1	0	0	0	0	0	0
9701888-20-A>T	1	0	1	2	1	0	1	0	1	0	0	0	0	1	1	0	1	1	0	0	0	1	0	0	1	2	0	1	0	1	2	0	0	0	0	0	0	0	2	1	0	1	0	1	1	1	2	1	0
4767274-44-T>G	0	0	0	0	0	0	0	0	0	0	0	0	0	0	0	0	0	0	0	0	0	0	0	0	0	0	0	0	0	0	0	0	0	0	0	0	0	0	0	0	0	0	0	0	0	0	0	0	0
2507467-45-G>A	0	2	2	0	0	0	0	0	0	0	0	0	0	0	0	0	0	0	0	0	0	0	0	0	0	0	0	0	0	0	0	0	0	0	0	0	0	0	0	0	0	0	0	0	0	0	2	0	2
4776131-21-C>T	0	0	0	0	0	0	0	0	0	0	0	0	0	0	0	0	0	0	0	0	0	1	0	0	0	0	2	1	0	0	0	0	0	0	0	2	0	0	0	0	0	2	0	0	0	2	0	0	0
4779338-21-T>C	1	1	1	1	1	2	1	2	1	2	1	1	1	1	1	0	1	0	1	1	1	1	1	1	1	1	2	1	0	0	1	1	1	1	1	2	1	1	1	0	1	2	1	1	1	1	1	0	1
2394550-31-C>T	2	0	0	0	2	0	0	0	0	0	0	0	0	0	0	0	2	0	0	1	0	1	1	0	0	0	2	1	0	0	0	1	0	0	0	0	0	0	1	0	1	1	1	0	0	1	0	0	1
2431784-19-G>A	1	0	1	0	0	0	0	2	0	1	0	0	0	0	0	1	1	1	0	0	0	0	0	0	1	0	2	0	1	1	0	0	0	0	0	2	0	0	1	1	0	2	1	0	1	0	0	1	0
2431516-61-T>A	0	2	0	1	0	1	1	0	0	0	0	0	0	1	0	0	0	0	0	0	1	0	0	0	0	2	0	0	0	2	1	0	1	1	1	2	1	0	0	0	0	0	0	1	0	0	1	0	0
4778746-58-T>C	2	2	0	2	0	2	2	0	0	0	0	2	0	2	0	0	0	1	0	0	1	1	0	0	0	2	0	2	0	1	2	0	1	1	0	0	2	0	0	1	0	0	0	1	0	0	2	2	0
4773471-8-C>G	0	0	0	0	0	0	0	0	0	0	0	0	0	0	0	0	0	0	0	0	0	0	0	0	0	0	0	0	0	0	0	0	0	0	0	0	0	0	0	0	0	0	0	0	0	0	0	0	0
2516602-38-C>G	0	1	0	1	0	1	1	0	0	0	0	0	0	2	0	0	0	0	0	0	1	0	0	0	0	2	0	0	0	0	1	0	1	1	1	2	1	0	0	0	0	0	0	1	0	0	1	0	0
4764995-61-G>A	0	0	0	0	0	0	0	1	0	0	0	0	0	0	0	1	0	2	0	0	0	1	0	0	0	0	1	1	1	0	0	0	0	0	0	0	0	0	0	0	2	1	0	0	2	1	0	0	0
4772829-56-T>A	0	0	0	0	0	0	0	1	0	1	1	1	1	0	0	2	0	1	1	0	0	2	2	1	0	0	1	2	2	1	0	0	0	0	0	2	0	1	0	1	1	1	0	0	1	2	2	1	0
2434578-9-G>A	0	0	0	0	0	0	0	2	0	0	0	0	0	0	0	1	0	0	0	0	0	0	0	0	0	0	0	0	1	0	0	0	0	0	0	0	0	0	0	0	0	0	0	0	0	0	0	0	0
2489202-66-A>T	0	1	0	1	2	1	1	1	0	1	1	1	1	1	0	1	0	1	1	1	1	1	1	1	0	1	1	1	1	1	1	1	1	1	1	2	1	1	0	1	1	1	0	1	1	1	1	1	1
4771676-60-C>T	0	1	1	1	0	1	1	2	1	2	0	0	0	1	2	0	0	1	0	0	1	0	0	0	1	1	0	0	0	1	1	0	1	1	1	0	1	0	0	1	2	0	0	1	1	0	2	1	0
100031646-49-A>G	0	2	1	0	0	0	0	0	0	0	0	0	0	0	0	0	0	0	0	0	0	0	0	0	0	0	0	0	0	0	0	0	0	0	0	0	2	0	0	0	0	0	0	0	0	0	2	0	1
2433927-62-G>A	0	1	2	1	0	1	2	1	2	2	1	1	1	2	0	1	0	0	1	0	1	0	0	1	2	1	0	0	1	2	1	0	1	1	1	0	1	1	0	2	0	0	0	2	0	0	1	0	0
4774757-59-G>C	0	0	0	0	0	0	0	0	0	0	0	0	0	0	0	0	0	0	0	0	0	0	0	0	0	0	0	0	0	0	0	0	0	0	0	0	0	0	0	0	0	0	0	0	0	0	0	0	0
7058194-6-T>A	0	1	1	1	1	1	1	1	1	1	1	1	1	1	1	1	0	1	1	1	1	1	1	1	1	1	1	1	1	1	1	1	1	1	1	1	1	1	1	1	1	1	1	1	1	1	1	1	1
9689933-29-G>A	1	0	1	0	1	0	0	2	2	1	0	0	0	0	1	1	1	1	0	1	0	1	1	0	2	0	1	1	1	2	0	1	0	0	0	2	0	0	1	2	1	1	1	0	1	1	0	1	1
9699992-29-G>A	1	0	2	0	1	0	0	1	1	1	0	0	0	2	1	1	1	1	0	1	0	1	1	0	1	2	1	1	1	2	0	1	0	0	2	2	0	0	1	1	1	1	1	0	1	1	0	1	1
2437167-22-G>C	0	0	0	0	0	0	0	2	0	0	0	0	0	2	0	0	0	0	0	1	0	0	2	0	0	2	2	0	0	0	0	1	0	0	0	2	0	0	0	0	2	2	0	0	0	0	0	0	1
2378742-38-C>G	0	2	0	2	0	0	0	2	0	0	2	2	2	1	0	0	0	0	2	1	2	0	2	2	0	1	2	0	0	0	2	1	2	2	1	2	2	2	0	0	2	0	0	0	0	0	0	0	1
100132183-6-T>G	0	1	2	1	0	1	1	0	0	0	1	1	1	1	0	0	0	0	1	1	1	0	1	1	0	1	0	0	0	0	1	1	1	1	1	1	1	1	0	0	2	0	0	1	1	0	1	0	1
100023445-53-G>C	1	0	2	0	1	2	0	1	1	1	0	0	0	2	1	1	1	1	0	1	0	1	1	0	1	2	1	1	1	1	0	1	0	0	0	2	0	0	1	1	1	1	1	0	0	1	0	1	1
4583441-52-C>T	0	2	1	2	2	0	2	0	2	2	2	2	2	2	2	0	0	0	2	1	2	0	2	2	0	2	2	0	0	0	2	2	2	2	2	0	2	2	1	0	2	0	1	2	0	0	2	0	1
4578140-21-C>G	1	0	2	0	1	0	2	0	2	2	0	0	0	0	2	0	1	2	0	1	0	1	1	0	2	0	1	1	0	2	0	1	0	0	2	2	0	0	1	2	1	1	1	2	2	1	0	2	1
9679839-36-G>A	0	0	0	0	0	0	0	0	0	0	0	0	0	0	0	0	0	0	0	0	0	0	0	0	0	0	0	0	0	0	0	0	0	0	0	0	0	0	0	0	0	0	0	0	0	0	0	0	0
4772431-54-C>A	0	0	0	0	0	0	0	0	0	1	1	1	2	0	0	0	0	0	1	0	0	0	0	1	0	0	0	0	0	0	0	0	0	0	0	0	0	1	0	0	0	0	0	0	0	0	0	0	0
2490618-13-G>A	0	0	0	0	2	0	0	0	1	0	0	0	0	0	1	0	0	0	0	0	0	0	0	0	0	2	0	0	0	0	0	0	0	0	0	0	0	0	0	0	0	0	0	0	0	0	0	0	0
2435692-58-A>G	0	0	0	0	0	0	0	0	0	1	0	0	0	0	0	0	0	0	0	0	0	0	0	0	0	0	0	0	0	0	0	0	0	0	0	0	0	0	0	0	0	1	0	0	0	0	0	0	0
2513876-54-C>A	0	0	1	2	0	0	1	0	1	0	0	0	0	0	2	0	0	1	0	0	0	0	0	0	1	2	0	0	0	1	2	0	0	0	0	0	0	0	0	1	0	0	1	1	2	0	0	1	0
2423594-21-C>A	1	0	0	0	1	0	0	0	1	2	1	1	1	0	1	0	1	1	1	0	0	0	0	1	0	0	0	0	0	0	0	0	0	0	0	2	0	1	0	0	0	0	0	0	1	2	0	0	0
9679793-27-C>T	0	2	1	0	0	0	0	0	0	0	0	0	0	0	0	0	0	0	0	0	0	0	0	0	0	0	0	0	0	0	0	0	0	0	0	0	2	0	0	0	0	0	0	0	0	0	2	0	2
4586272-22-T>A	0	2	2	0	0	0	0	0	0	0	0	0	0	0	0	0	0	0	0	0	0	0	0	0	0	0	0	0	0	0	0	0	0	0	0	0	2	0	0	0	0	0	0	0	0	0	2	0	2
5586972-48-G>C	0	0	0	0	0	0	0	2	0	0	0	0	0	0	0	2	0	0	0	0	0	2	0	0	0	0	0	2	2	0	0	0	0	0	0	0	0	0	0	0	0	0	0	0	0	0	0	0	0
2548895-55-A>T	1	0	1	0	1	0	0	1	1	0	0	0	0	0	2	1	1	1	0	1	0	1	1	0	1	0	1	1	1	1	0	1	0	0	0	2	0	0	1	1	2	1	1	0	2	2	0	1	1
5583669-40-T>C	1	0	1	0	0	0	0	0	1	2	0	0	0	0	0	0	1	0	0	0	0	0	0	0	1	2	0	0	0	2	0	0	0	0	2	2	0	0	0	1	0	0	1	0	0	0	0	1	0
4584227-38-C>T	0	0	0	0	1	0	0	2	0	0	1	1	1	0	0	0	0	0	1	0	0	0	0	1	0	0	2	0	0	0	0	0	0	0	0	0	0	1	0	0	0	0	0	0	2	0	0	0	0
4775959-65-A>G	0	0	0	0	2	0	0	0	0	0	1	1	1	0	0	0	0	0	1	0	0	0	0	1	0	0	2	0	0	0	0	0	0	0	0	2	0	1	0	0	0	0	0	0	2	1	0	0	0
4767103-62-G>A	0	0	0	0	0	0	0	0	0	0	0	0	0	0	0	0	0	0	0	0	0	0	0	0	0	0	0	0	0	0	0	0	0	0	0	0	0	0	0	0	0	0	0	0	0	0	0	0	0
2598635-27-A>G	0	0	0	0	0	0	0	0	0	2	0	0	0	0	1	0	0	0	0	0	0	0	0	0	0	2	2	0	0	0	0	0	0	0	0	0	0	0	0	0	0	0	0	0	2	0	0	0	0
100138378-7-A>G	0	2	2	0	0	0	0	0	0	0	0	0	0	0	0	0	0	0	0	0	0	0	0	0	0	0	0	0	0	0	0	0	0	0	0	0	2	0	0	0	0	0	0	0	0	0	2	0	2
100030778-56-G>C	1	1	1	1	1	1	1	1	1	1	1	1	1	1	1	1	1	1	1	1	1	1	1	1	1	1	1	1	1	1	1	1	1	1	1	1	1	1	1	1	1	1	1	1	1	1	1	1	1
4769742-58-G>A	0	0	0	0	0	0	0	2	0	2	0	0	0	0	1	0	0	0	0	0	0	0	0	0	0	2	2	0	0	0	0	0	0	0	0	0	0	0	0	0	0	0	0	0	0	0	0	0	0
4582388-37-T>C	0	0	0	0	0	0	0	0	0	1	0	0	0	0	0	0	0	0	0	0	0	0	0	0	0	0	0	0	0	0	0	0	0	0	0	2	0	0	2	0	0	0	0	0	0	0	0	0	0
2518358-37-T>G	0	0	1	0	0	0	0	0	1	0	0	0	0	0	0	2	0	0	0	0	0	0	0	0	1	0	0	0	2	2	0	0	0	0	1	0	0	0	0	1	0	0	1	0	0	0	0	1	0
2622811-25-A>G	0	0	0	0	2	0	0	0	0	0	0	0	0	0	0	0	0	0	0	2	0	1	2	0	0	0	1	1	0	0	0	2	0	0	0	0	0	0	2	0	2	2	0	0	0	2	0	0	2
100216165-6-T>C	1	1	0	1	1	1	1	0	0	2	1	1	1	2	1	2	1	0	1	0	1	1	2	1	0	1	0	1	2	0	1	2	1	1	0	2	1	1	2	0	2	2	0	1	1	1	1	0	0
100216167-63-G>A	0	1	1	1	2	1	1	0	1	0	1	1	1	1	1	0	0	2	1	1	1	0	2	1	1	0	2	0	0	1	1	2	1	1	1	2	1	1	2	1	0	2	1	1	2	0	1	2	1
2454602-12-A>G	0	0	1	0	0	2	2	0	1	2	1	1	1	1	0	0	0	0	1	0	0	1	2	1	1	0	2	1	0	2	2	0	0	2	1	1	0	1	0	1	2	1	1	0	0	1	0	1	0
100238665-13-G>A	1	0	0	0	1	0	0	2	0	2	0	0	0	0	0	1	1	0	0	1	0	1	1	0	0	0	2	1	1	0	2	1	0	0	0	2	0	0	1	0	2	1	1	0	0	2	0	0	0
2518567-46-T>C	0	0	0	0	0	0	0	0	0	0	0	0	0	2	0	0	0	0	0	0	0	0	0	0	0	0	0	0	0	0	0	0	0	0	0	2	0	0	0	0	0	0	0	0	0	2	0	0	0
2544389-10-G>C	2	2	1	1	2	1	1	2	1	1	2	2	2	2	1	0	1	1	2	1	2	2	2	2	1	2	2	1	0	1	1	1	1	1	1	1	2	1	2	1	1	0	1	1	1	1	1	1	1
5585516-39-G>A	1	1	1	1	1	1	1	1	1	0	0	0	0	2	1	1	1	1	0	1	1	1	2	0	1	1	1	1	1	1	1	1	1	1	1	2	1	0	1	1	1	1	1	1	1	1	1	1	1
2516871-28-T>C	0	1	0	1	2	1	1	2	0	2	1	1	1	0	0	2	0	0	1	2	1	0	2	1	0	0	2	0	2	0	1	2	1	1	0	2	1	1	2	0	0	2	0	1	0	0	1	0	2
7049112-7-A>G	0	2	2	0	0	0	0	0	0	0	0	0	0	0	0	0	0	0	0	0	0	0	0	0	0	0	0	0	0	0	0	0	0	0	0	0	2	0	0	0	0	0	0	0	0	0	2	0	2
4593735-11-C>A	0	2	2	0	0	0	0	2	0	0	0	0	0	0	0	2	0	0	0	0	0	0	0	0	0	0	0	0	2	0	0	0	0	0	0	2	2	0	0	0	0	2	0	0	0	0	2	0	2
100025785-17-G>A	0	0	0	0	0	0	0	0	0	0	1	2	2	1	0	0	0	0	1	2	0	0	0	1	0	0	0	0	0	0	0	0	0	0	0	0	0	1	0	0	0	0	0	0	0	0	0	0	0
9624590-20-C>T	0	0	0	0	0	0	0	2	0	0	0	0	0	0	2	0	0	0	0	0	0	0	0	0	0	0	0	0	0	0	0	0	0	0	0	0	0	0	0	0	0	0	0	0	0	0	0	0	0
4578572-13-C>T	0	0	0	0	0	0	0	0	0	0	0	0	0	0	0	0	0	0	0	0	0	0	0	0	0	0	0	0	0	0	0	0	0	0	0	0	0	0	0	0	0	0	0	0	0	0	0	0	0
7059923-35-A>C	0	0	0	0	0	0	0	2	0	1	0	0	0	0	1	0	0	1	0	2	0	1	2	0	0	2	2	1	0	0	0	2	0	0	0	2	0	0	2	0	1	2	0	0	1	1	0	0	2
9693473-6-G>A	0	0	0	0	0	0	0	2	0	0	0	0	0	0	0	0	0	0	0	0	0	0	0	0	0	0	0	0	0	0	0	0	0	0	0	0	0	0	0	0	0	0	0	0	0	0	0	0	0
2404661-10-T>C	0	1	0	1	2	1	1	0	0	0	1	1	1	0	0	2	0	0	1	2	1	1	1	1	0	2	1	1	2	0	1	2	1	1	0	2	1	1	2	0	0	1	0	1	0	1	1	0	2
7048240-50-T>A	0	0	0	0	0	0	0	0	0	0	0	0	0	0	0	0	0	0	0	0	0	0	0	0	0	0	0	0	0	0	0	0	0	0	0	2	0	0	0	0	0	0	0	0	0	0	0	0	0
100220679-43-T>C	2	1	1	1	2	1	1	2	1	0	1	1	1	1	2	1	2	2	1	0	1	2	2	1	1	2	0	2	1	1	1	0	1	1	1	2	1	1	0	1	0	2	0	1	2	1	1	1	0
100220680-51-G>A	1	0	0	0	1	0	0	2	0	1	1	1	1	1	1	2	1	1	1	1	0	1	1	1	0	0	1	1	2	0	0	1	0	0	0	0	0	1	1	0	2	1	1	0	1	1	0	0	1
2383651-11-T>C	0	0	0	0	0	0	0	1	0	1	0	0	0	0	0	1	0	1	0	0	0	0	0	0	1	2	2	0	1	1	0	0	0	0	0	0	0	0	0	1	1	0	0	0	0	0	0	1	0
4770957-65-C>A	0	0	0	0	0	0	0	0	0	0	0	0	0	0	0	0	0	0	0	0	0	0	0	0	0	0	0	0	0	0	0	0	0	0	0	0	0	0	0	0	0	0	0	0	0	0	0	0	0
2511690-42-C>G	0	0	0	0	2	0	0	2	0	0	0	0	0	1	0	0	0	0	0	0	0	1	1	0	0	0	2	1	0	0	0	0	0	0	2	2	0	0	0	0	0	2	0	0	0	2	0	0	0
2569722-63-A>C	1	1	1	1	0	1	1	2	1	1	1	1	1	1	1	0	1	1	1	1	1	1	1	1	1	1	2	1	0	1	1	1	1	1	1	2	1	1	1	1	1	1	1	1	1	1	1	1	1
2429362-13-G>C	0	0	0	0	0	0	0	0	0	0	0	0	0	0	0	0	0	0	0	0	0	1	1	0	0	0	2	1	0	0	0	0	0	0	0	0	0	0	0	0	0	2	0	0	0	2	0	0	0
4766475-63-C>A	0	0	1	0	1	0	0	0	2	1	0	0	0	0	1	1	0	2	0	1	0	1	1	0	1	0	1	1	1	2	0	1	0	0	1	2	0	0	1	1	1	1	1	0	1	2	0	1	1
4587712-40-C>T	0	1	0	1	0	1	1	2	0	0	0	0	0	2	0	1	0	0	0	0	1	0	0	0	0	1	0	0	1	0	1	0	1	1	0	0	1	0	0	0	2	0	0	1	0	0	1	0	0
4587830-11-C>T	2	0	0	0	0	0	0	2	0	0	0	0	0	0	2	2	2	1	0	0	0	2	0	0	1	0	2	2	2	1	0	0	0	0	0	0	0	0	0	1	2	1	0	0	0	2	0	1	0
2575937-57-A>T	1	2	1	1	0	0	1	2	2	0	2	0	0	2	2	1	1	0	2	0	2	0	2	0	1	1	0	0	1	1	1	0	0	0	2	0	0	0	0	1	1	0	0	1	0	0	2	1	0
2546006-59-C>G	2	1	0	2	0	1	2	1	0	2	1	1	1	1	2	0	2	1	1	1	1	1	1	1	1	2	1	1	0	1	2	1	1	1	0	1	1	1	1	1	0	1	0	2	1	2	2	1	1
100148786-43-T>C	1	1	1	1	1	1	1	1	1	1	1	1	1	1	1	0	1	1	1	1	1	1	1	1	1	1	1	1	2	1	1	1	1	1	1	1	1	1	1	1	1	1	1	1	1	1	1	1	1
9680868-6-C>T	1	0	0	0	0	0	0	1	0	1	0	0	0	2	2	2	1	0	0	1	2	1	1	0	0	1	1	1	2	0	0	1	2	2	0	1	2	0	1	0	1	1	0	0	0	1	0	0	1
2385584-38-C>T	0	0	0	0	0	0	0	2	0	0	0	0	0	0	1	1	1	0	0	0	0	0	0	0	1	0	2	0	1	1	0	0	0	0	0	2	0	0	0	1	0	0	0	0	0	0	0	1	0
2508243-5-A>T	0	1	0	1	0	1	1	0	2	0	0	0	0	0	0	0	0	0	0	0	1	0	0	0	0	2	0	0	0	0	1	0	1	1	0	0	1	0	0	0	0	0	0	1	0	0	1	0	0
9708860-11-C>T	2	1	2	1	1	1	1	2	2	2	2	2	2	2	1	1	2	1	2	1	1	1	2	2	1	1	2	1	1	1	1	1	1	1	2	2	2	2	1	1	2	1	2	1	1	1	1	1	1
100137585-7-T>C	1	0	2	0	1	0	0	1	1	2	1	1	1	1	1	0	1	1	1	1	0	1	1	1	1	2	1	1	0	2	0	1	0	0	1	1	0	1	1	1	2	2	1	0	1	1	2	1	1
100137586-13-A>G	1	1	1	1	1	1	1	1	1	1	1	1	1	1	1	1	1	1	1	1	1	1	1	1	1	1	1	1	1	1	1	1	1	1	1	1	1	1	1	1	1	1	1	1	1	1	1	1	1
100191115-12-C>T	1	1	2	1	1	1	1	2	2	2	1	1	1	1	0	2	1	0	1	1	1	1	1	1	0	1	0	1	2	0	1	1	1	1	2	2	1	1	1	0	1	1	1	1	2	2	1	0	1
5585284-10-G>A	1	0	0	0	0	0	0	2	0	0	0	0	0	0	0	0	1	0	0	0	0	0	0	0	0	0	0	0	0	0	0	0	0	0	0	0	0	0	0	0	0	0	0	0	0	0	0	0	0
4581521-11-G>T	0	2	0	2	1	2	0	0	0	1	1	1	1	1	0	2	0	0	1	0	2	0	0	1	0	1	2	0	2	0	2	0	1	1	0	0	1	1	0	0	1	2	0	0	1	0	1	0	0
4587187-5-T>G	0	0	0	0	2	0	0	0	0	1	1	1	1	2	0	2	0	0	1	0	0	0	0	1	0	2	2	0	2	0	0	0	0	0	0	0	0	1	0	0	1	0	0	0	1	0	0	0	0
4584820-6-A>G	0	1	0	1	0	1	1	0	0	1	0	0	0	0	0	0	0	0	0	0	1	0	0	0	0	2	2	0	0	0	1	0	1	1	0	0	1	0	0	0	0	0	0	1	0	0	1	0	0
4591955-16-T>A	0	1	0	1	0	1	1	2	0	2	0	0	0	0	0	0	0	0	0	0	1	0	2	0	0	1	2	0	0	0	1	0	1	1	0	0	1	0	0	0	2	0	0	1	0	0	2	0	0
2537446-29-T>C	0	0	0	0	1	0	0	0	0	1	1	1	1	2	0	0	0	0	1	2	0	0	2	1	0	0	0	0	0	0	0	2	0	0	0	2	0	1	2	0	0	2	2	0	0	0	0	0	2
2386571-20-G>T	2	0	0	0	0	0	0	2	0	2	0	0	2	0	0	0	0	0	0	1	0	1	1	0	0	0	1	1	0	0	0	1	0	0	0	2	0	0	1	0	1	1	1	0	0	2	0	0	1
9681177-13-A>G	1	1	1	1	1	1	1	1	1	1	1	1	1	1	2	1	1	2	1	1	1	1	1	1	1	1	1	1	1	1	1	1	1	1	1	1	1	1	1	1	1	2	1	1	0	2	1	1	1
4773991-30-A>G	0	1	2	1	2	1	1	0	0	0	1	1	1	2	0	0	0	0	1	0	1	0	0	1	0	1	0	0	1	0	1	0	1	1	0	0	1	1	0	0	0	0	0	1	0	0	1	0	0
2505877-9-T>C	0	0	0	0	2	0	0	0	0	0	0	0	0	0	0	0	0	0	0	1	0	0	0	0	0	0	0	0	0	0	0	1	0	0	0	0	0	0	1	0	0	0	1	0	0	0	0	0	2
2594308-57-C>T	0	0	2	0	0	0	0	0	2	0	0	0	0	0	0	0	0	0	0	2	0	0	2	0	1	0	2	0	0	1	0	2	0	0	0	0	0	0	2	1	0	2	2	0	0	0	0	1	2
9712298-34-G>A	1	1	0	1	1	1	1	1	0	1	1	1	1	1	2	1	1	1	1	1	1	1	2	1	1	1	1	1	1	2	1	1	1	1	0	1	1	1	1	1	1	1	1	1	2	1	1	1	1
9712300-65-A>G	1	1	1	1	1	1	1	1	1	1	1	1	1	1	1	1	1	1	1	1	1	1	1	1	1	1	1	1	1	1	1	1	1	1	1	1	1	1	1	1	1	1	1	1	1	1	1	1	1
2482682-26-T>C	1	1	1	1	1	1	1	1	1	1	1	1	1	1	1	1	2	1	1	1	1	0	1	1	1	1	1	2	1	1	1	1	1	1	1	1	1	1	1	1	1	1	1	1	1	1	1	1	1
100140571-39-A>G	0	0	0	0	0	0	0	2	0	1	0	0	0	0	0	1	0	0	0	1	0	0	0	0	0	0	0	0	1	0	0	1	0	0	0	0	0	0	1	0	0	0	1	0	0	0	0	0	1
9693695-56-A>G	0	0	1	0	1	0	0	0	1	0	1	1	1	2	0	0	0	0	1	0	0	0	2	1	0	0	0	0	0	0	0	0	0	0	2	0	0	1	0	0	0	0	0	0	1	0	0	0	0
2399751-6-C>A	0	2	0	2	0	2	0	2	0	0	2	2	2	2	0	0	0	0	1	0	2	1	1	2	0	0	1	1	0	0	0	0	2	2	1	0	2	2	0	0	0	1	0	0	0	1	2	0	0
9669010-38-C>T	0	2	0	0	2	2	0	2	0	0	2	2	2	2	0	0	0	0	2	2	2	2	0	2	0	0	2	1	0	0	0	2	2	2	0	0	2	2	2	0	0	2	2	0	0	1	0	0	2
9679267-23-C>G	0	1	2	2	0	2	2	0	2	0	2	2	2	0	0	0	0	0	0	0	1	0	0	0	0	2	0	0	0	2	1	0	1	1	0	0	1	0	0	0	0	0	0	2	0	0	2	0	0
4773000-41-G>T	0	0	1	0	0	0	0	0	1	0	0	0	0	0	0	0	0	0	0	0	0	0	0	0	0	2	0	0	0	0	0	0	0	0	1	0	0	0	0	0	0	0	0	0	0	0	0	0	0
9693983-19-A>G	1	1	2	1	1	1	1	2	0	1	1	1	1	1	0	1	1	1	1	1	1	1	2	1	1	1	1	1	1	2	1	1	1	1	0	1	1	1	1	1	1	1	1	1	1	1	1	1	1
2438684-65-G>A	0	0	0	0	0	0	0	0	0	0	0	0	0	0	0	0	0	0	0	0	0	0	0	0	0	0	0	0	0	0	0	0	0	0	0	0	0	0	0	0	0	0	0	0	0	0	0	0	0
4778847-20-G>T	0	0	0	0	0	0	0	0	0	0	0	0	0	0	0	0	0	0	0	0	0	0	0	0	0	0	0	0	0	0	0	0	0	0	0	0	0	0	0	0	0	0	0	0	0	0	0	0	0
2580846-40-G>A	1	0	1	0	1	0	0	2	1	0	1	1	1	2	0	0	1	0	1	0	0	1	2	1	1	0	2	1	0	1	0	0	0	0	1	2	0	1	0	1	0	1	0	0	0	1	0	1	0
100184346-24-G>C	0	1	2	1	0	1	1	0	0	0	0	0	2	0	0	2	0	0	0	0	1	0	0	0	0	2	0	0	2	2	1	0	1	1	0	0	1	0	0	0	0	0	0	1	0	0	1	0	0
4772882-18-T>C	0	1	0	1	0	1	1	0	0	0	0	0	0	0	0	2	0	0	0	0	1	0	0	0	0	1	0	0	2	0	1	0	1	1	0	0	1	0	0	0	0	0	0	1	0	0	2	0	0
2605404-35-C>A	0	0	0	0	0	0	0	0	0	0	0	0	0	0	0	1	0	0	0	0	0	0	0	0	0	0	2	0	1	0	0	0	0	0	0	0	0	0	0	0	0	0	0	0	0	0	0	0	0
2592699-31-A>C	0	2	0	0	0	2	0	0	0	0	1	1	1	1	2	0	0	2	1	0	2	0	0	1	0	0	0	0	0	0	0	0	2	2	0	0	2	1	0	0	0	0	0	0	0	2	1	0	0
2449400-23-G>A	0	0	0	0	0	0	0	2	0	0	0	0	0	0	0	0	0	0	0	0	0	0	0	0	0	0	0	0	0	0	0	0	0	0	0	0	0	0	0	0	0	0	0	0	0	0	0	0	0
2531698-22-T>C	1	0	0	0	0	0	0	2	0	0	0	0	0	0	0	0	1	0	0	0	0	0	0	0	0	0	0	0	0	0	0	0	0	0	0	0	0	0	0	0	0	0	0	0	0	0	0	0	0
2505764-11-G>A	0	0	0	0	0	0	0	0	0	0	0	0	0	0	0	0	0	0	0	0	0	0	0	0	0	0	0	0	0	0	0	0	0	0	0	0	0	0	0	0	0	0	0	0	0	0	0	0	0
4767659-23-A>G	0	0	0	0	0	0	0	0	0	0	0	0	0	0	2	0	0	2	0	0	0	0	0	0	0	0	0	0	0	0	0	0	0	0	0	0	0	0	0	0	0	0	0	0	0	0	0	1	0
100145934-30-C>A	1	0	0	0	0	0	0	0	0	0	0	0	0	0	0	0	1	0	0	0	0	0	0	0	0	0	0	0	0	0	0	0	0	0	0	0	0	0	0	0	0	0	0	0	0	0	0	0	0
2432072-61-A>G	0	0	0	0	0	0	0	2	0	0	0	0	0	0	1	0	0	0	0	0	0	0	0	0	0	0	0	0	0	0	0	0	0	0	0	2	0	0	0	0	0	0	0	0	0	0	0	0	0
4772640-44-C>T	1	1	0	2	1	1	0	2	0	1	1	1	1	2	1	0	1	2	1	1	1	1	1	1	0	0	1	1	0	0	2	1	1	1	2	2	1	1	1	0	0	2	1	0	0	2	1	0	1
2595801-36-C>T	1	1	0	1	1	1	1	2	0	2	1	1	1	2	0	0	1	0	1	1	1	1	2	1	0	2	1	1	0	0	1	1	1	1	0	2	1	1	1	0	0	2	1	1	0	2	1	0	1
9708603-17-T>C	0	2	2	0	0	0	0	0	0	0	0	0	0	0	0	0	0	0	0	0	0	0	0	0	0	0	0	0	0	0	0	0	0	0	0	0	2	0	0	0	0	0	0	0	0	0	2	0	2
9688592-13-G>A	0	0	0	0	0	0	0	0	0	0	0	0	0	0	0	0	0	0	0	0	0	0	0	0	0	0	0	0	0	0	0	0	0	0	0	0	0	0	0	0	0	0	0	0	0	0	0	0	0
2579434-46-C>T	0	1	1	1	1	1	1	1	1	0	1	1	1	0	0	1	0	1	1	2	1	2	1	1	1	1	1	2	1	1	1	1	1	1	1	1	1	1	1	1	1	2	1	1	0	1	1	1	1
2529094-9-A>G	0	0	0	0	0	0	0	0	0	0	0	0	0	0	0	1	0	0	0	0	0	0	0	0	0	0	0	0	1	0	0	0	0	0	0	1	0	0	0	0	0	0	0	0	0	0	0	0	0
2515466-9-C>T	0	0	0	0	0	0	0	0	0	0	0	0	0	0	0	1	0	0	0	0	0	0	0	0	0	0	0	0	1	0	0	0	0	0	0	2	1	0	0	0	0	0	0	0	0	0	0	0	0
4773433-17-T>G	1	1	1	1	1	1	1	1	1	1	1	1	1	1	1	1	1	1	1	0	1	0	0	1	1	1	2	0	1	1	1	0	1	1	2	1	1	1	0	1	2	0	0	1	1	0	1	1	0
2601763-19-C>A	0	0	0	0	2	0	0	2	0	0	0	0	0	0	0	0	0	0	0	0	0	0	0	0	0	0	0	0	0	0	0	0	0	0	0	0	0	0	0	0	2	0	0	0	2	0	0	1	0
4579341-30-C>T	0	0	1	0	0	0	0	2	1	0	0	0	0	2	0	0	0	0	0	0	0	0	2	0	1	0	2	0	0	1	0	0	0	0	1	2	0	0	0	1	0	0	0	0	0	0	0	2	0
4776894-9-G>A	0	0	0	0	0	0	0	2	0	0	0	0	0	0	0	0	0	0	0	0	0	0	0	0	0	0	0	0	0	0	0	0	0	0	0	2	0	0	0	0	0	0	0	0	2	0	0	1	0
4588832-32-C>T	0	1	1	1	0	1	1	2	1	1	0	0	0	2	1	0	0	1	0	1	1	1	1	0	1	1	1	1	0	1	1	1	0	1	1	2	1	0	1	1	1	2	1	1	2	1	1	0	1
4582891-52-T>C	0	1	1	1	2	1	1	2	1	1	0	0	0	2	1	0	0	1	0	1	1	1	1	0	1	1	1	1	0	1	1	1	0	1	1	2	1	0	1	1	2	1	1	1	2	2	1	2	1
5585685-50-G>A	0	0	2	0	0	0	0	2	1	0	1	1	1	1	0	0	0	0	1	0	0	0	0	1	1	0	0	0	0	1	0	0	1	0	1	2	0	1	0	1	0	0	0	0	0	0	2	0	0
100237599-56-T>C	1	1	1	1	1	1	1	1	1	1	0	0	0	2	1	1	1	1	0	2	1	1	0	0	1	1	1	1	1	1	1	2	0	1	1	1	1	0	2	1	1	1	1	1	1	1	2	1	1
2588000-44-G>A	1	2	2	2	0	2	1	2	1	0	2	2	0	1	2	0	1	2	2	0	2	0	0	2	1	2	0	0	0	1	2	0	2	2	2	0	2	2	0	1	0	0	0	1	1	2	1	1	0
4766246-64-C>G	0	0	0	0	0	0	0	0	0	0	0	0	0	0	1	0	0	0	0	0	0	0	0	0	0	0	0	0	0	0	0	0	0	0	0	0	0	0	0	0	0	0	0	0	1	0	0	0	0
9709539-40-C>T	0	2	1	2	2	2	1	0	1	0	2	2	2	2	0	0	0	0	2	1	2	0	0	2	1	1	0	0	0	1	2	1	2	2	1	0	2	2	1	1	0	0	1	1	0	0	1	0	1
7060649-20-A>G	0	0	0	0	0	0	0	2	0	0	1	1	1	1	0	0	0	1	1	1	0	1	1	1	0	0	1	1	0	0	0	1	1	0	2	2	0	1	1	0	1	1	1	0	0	1	0	0	1
100028571-67-T>G	2	0	1	0	0	0	0	2	1	0	0	0	0	2	1	0	2	0	0	1	0	2	2	0	1	0	0	2	0	1	0	1	0	0	1	1	0	0	1	1	2	2	1	0	0	2	0	1	1
100032679-29-G>T	1	1	1	1	1	1	1	2	1	1	1	1	1	1	1	1	1	1	1	1	1	1	1	1	1	1	1	1	1	1	1	1	1	1	1	1	1	1	1	1	1	1	1	1	1	1	1	1	1
100189435-62-A>G	0	0	0	0	0	0	0	0	0	0	0	0	0	0	0	0	0	0	0	0	0	0	0	0	0	0	0	0	0	0	0	0	0	0	0	0	1	0	0	0	0	0	0	0	0	0	0	0	0
16725142-33-C>T	0	2	2	0	0	0	0	0	0	0	0	0	0	0	0	0	0	0	0	0	0	0	0	0	0	0	0	0	0	0	0	0	0	0	0	0	2	0	0	0	0	0	0	0	0	0	2	0	2
100032980-52-G>T	0	0	1	0	0	0	0	0	1	0	0	0	0	0	0	0	0	0	0	0	0	0	0	0	1	0	0	0	0	1	0	0	0	0	2	0	0	0	0	1	0	0	0	0	0	0	0	0	0
7050876-64-G>A	0	0	0	0	0	0	0	0	0	0	0	0	0	0	0	0	0	0	0	0	0	0	0	0	0	0	0	0	0	0	0	0	0	0	0	0	0	0	0	0	0	0	0	0	0	0	0	0	0
100231354-41-G>C	1	1	1	1	1	1	1	1	1	1	1	1	1	1	1	1	1	1	1	1	1	0	0	1	1	1	2	0	1	1	1	1	1	1	1	1	1	1	1	1	2	0	1	1	1	0	1	1	1
4583984-19-C>T	0	0	0	0	0	0	0	0	0	0	0	0	0	0	0	0	0	0	0	0	0	0	0	0	0	0	0	0	0	0	0	0	0	0	0	0	0	0	0	0	0	0	0	0	0	0	0	0	0
2570522-18-T>C	0	0	0	0	0	0	0	0	0	0	0	0	0	0	0	0	0	0	0	0	0	0	0	0	0	0	0	0	0	0	0	0	0	0	0	0	0	0	0	0	0	0	0	0	0	0	0	0	0
4770164-18-A>G	0	0	1	0	1	0	0	2	1	1	1	1	2	2	1	1	0	1	1	0	0	1	1	1	1	0	1	1	1	2	0	0	1	0	1	1	0	1	0	1	2	1	0	0	1	1	0	1	0
2441296-44-G>A	0	0	1	0	0	0	0	2	1	0	0	0	0	0	0	0	0	0	0	1	0	0	0	0	1	0	0	0	0	1	0	1	0	0	1	2	0	0	1	1	0	0	1	0	0	0	0	0	1
4588604-29-T>C	0	0	0	0	0	0	0	2	0	0	0	0	0	0	0	0	2	0	0	0	0	0	0	0	0	0	0	0	0	0	0	0	0	0	0	0	0	0	0	0	0	0	0	0	0	0	0	0	0
4768124-62-C>T	0	0	0	0	0	0	0	0	0	0	0	0	0	0	0	0	0	0	0	0	0	0	0	0	0	0	0	0	0	0	0	0	0	0	0	0	0	0	0	0	0	0	0	0	0	0	0	0	0
2529632-63-G>A	0	0	0	0	0	0	0	0	0	0	0	0	0	0	0	0	0	0	0	0	0	0	0	0	0	0	0	0	0	0	0	0	0	0	0	1	0	0	0	0	0	0	0	0	0	0	0	0	0
2573961-62-A>C	0	0	0	0	0	0	0	0	0	0	0	0	0	0	0	0	0	0	0	0	0	0	0	0	0	0	0	0	0	0	0	0	0	0	0	0	0	0	0	0	0	0	0	0	0	0	0	0	0
4771304-35-C>T	0	1	0	1	0	1	1	0	0	0	0	0	0	0	0	0	0	0	0	0	1	0	0	0	0	2	0	0	0	0	1	0	0	1	0	0	1	0	0	0	0	0	0	1	0	0	1	0	0
2456335-30-T>C	0	1	1	1	0	1	1	2	1	1	1	1	1	2	0	1	0	0	1	0	1	0	0	1	1	1	0	0	1	1	1	0	1	1	1	2	1	1	0	1	0	0	0	1	2	2	1	1	0
2612233-43-C>T	0	0	0	0	0	0	0	0	0	0	0	0	0	0	0	0	0	0	0	0	0	0	0	0	0	0	0	0	0	0	0	0	0	0	0	0	0	0	0	0	0	0	0	0	0	0	0	2	0
5585261-39-G>C	0	0	0	0	0	0	0	0	0	0	0	0	0	0	0	0	0	0	0	0	0	0	0	0	0	0	0	0	0	0	0	0	0	0	0	0	0	0	0	0	0	0	0	0	0	0	0	0	0
4581745-33-C>G	0	0	0	0	0	0	0	0	0	0	0	0	0	0	0	0	0	0	0	0	0	0	0	0	0	0	0	0	0	0	0	0	0	0	0	2	0	0	0	0	0	0	0	0	0	0	0	0	0
4583838-33-G>C	1	2	1	1	1	2	1	1	1	0	2	2	2	0	1	1	1	1	2	1	2	1	1	2	1	1	2	1	1	1	1	1	2	2	1	2	2	2	1	1	1	1	1	1	1	1	1	1	1
9699083-37-T>C	0	0	0	0	0	0	0	0	0	0	0	0	0	0	0	0	0	0	0	0	0	0	0	0	0	0	0	0	0	0	0	0	0	0	0	0	0	0	0	0	0	0	0	0	0	0	0	0	0
2444756-25-G>T	1	0	0	0	1	0	0	0	0	0	0	0	0	0	1	0	1	2	0	1	0	1	1	0	0	0	1	1	0	0	0	1	0	0	0	2	0	0	1	0	1	1	1	0	1	2	0	1	1
2465760-18-G>T	2	0	0	0	2	0	0	1	0	1	1	1	1	2	0	1	2	0	1	0	0	2	2	1	0	0	0	2	1	0	0	2	1	0	0	0	0	1	2	0	0	0	0	0	0	0	0	0	0
4583830-22-G>A	0	0	0	0	0	0	0	2	0	1	0	0	0	0	0	1	0	0	0	0	0	0	0	0	0	0	0	0	1	0	0	0	0	0	0	0	0	0	0	0	0	0	0	0	0	0	0	1	0
4577350-29-A>C	1	0	0	0	0	0	0	0	0	0	0	0	0	0	0	0	1	0	0	0	0	2	0	0	0	0	0	2	0	0	0	0	0	0	0	2	0	0	0	0	0	0	0	0	0	2	0	0	0
4584962-44-T>G	0	1	1	1	1	1	1	0	0	0	0	0	0	0	0	0	0	0	0	0	1	0	0	0	0	2	0	0	0	0	1	0	0	1	0	2	1	0	0	0	0	0	0	1	0	2	2	0	0
5586878-15-C>G	0	0	0	0	0	2	0	0	0	0	1	2	1	2	1	0	0	0	1	0	0	0	0	1	0	0	0	0	0	0	0	0	1	0	0	0	0	1	0	0	0	0	0	0	0	0	0	1	0
2444249-21-G>A	1	0	0	0	0	0	0	0	1	0	0	0	0	0	0	0	1	2	0	0	0	0	0	0	1	0	0	0	0	1	0	0	0	0	1	0	0	0	0	1	0	0	0	0	0	2	0	2	0
100028952-39-G>T	1	0	0	0	0	0	0	0	1	0	0	0	0	0	0	0	1	0	0	0	0	0	0	0	1	0	0	0	0	2	0	0	0	0	1	0	0	0	0	1	0	0	0	0	0	2	0	0	0
2452643-63-C>G	0	0	2	2	0	0	2	0	2	0	0	0	0	0	0	0	0	0	0	0	0	0	0	0	2	1	0	0	0	2	0	0	0	0	0	0	0	0	0	2	0	0	0	2	0	0	2	0	0
2598250-31-G>T	0	1	1	1	0	1	1	0	1	0	0	0	0	0	0	0	0	0	0	0	1	0	0	0	1	1	0	0	0	1	1	0	0	1	1	0	1	0	0	1	0	0	0	1	0	0	1	2	0
2518004-15-G>T	0	0	0	0	2	0	0	0	0	0	0	0	0	0	0	0	0	0	0	1	0	0	0	0	0	0	0	0	0	0	0	1	0	0	0	0	0	0	1	0	0	0	1	0	0	0	0	0	1
4578991-21-C>G	0	1	1	1	0	1	1	0	0	0	0	0	0	0	0	0	0	0	0	0	1	0	0	0	0	0	0	0	0	0	1	0	0	1	0	0	1	0	0	0	0	0	0	1	0	0	1	0	0
2532956-28-C>T	1	0	2	0	2	0	0	2	0	2	1	1	1	2	0	1	1	1	1	0	0	1	1	1	0	0	2	1	1	0	0	0	1	0	1	2	0	1	0	0	1	1	0	0	2	1	0	1	0
4582059-31-A>G	1	2	1	2	1	1	0	1	0	2	1	1	1	1	2	0	1	1	1	1	1	1	1	1	0	0	1	1	0	0	2	1	1	1	0	2	1	1	1	0	2	1	1	0	1	1	1	1	1
4770906-8-G>A	0	0	0	0	2	0	0	0	0	0	0	0	0	0	0	0	0	0	0	1	0	0	0	0	0	0	2	0	0	0	0	1	0	0	0	2	0	0	1	0	0	0	1	0	0	0	0	0	1
4576282-55-C>T	0	0	0	0	0	0	0	1	1	0	0	0	0	2	1	0	0	0	0	0	0	0	0	0	1	2	0	0	0	1	0	0	0	0	1	2	0	0	0	1	2	0	0	0	2	2	2	0	0
4583529-68-T>G	0	0	0	0	0	0	0	2	0	0	1	1	1	2	0	0	0	0	1	0	0	0	0	1	0	0	0	0	0	0	0	0	1	0	0	0	0	1	0	0	0	0	0	0	0	0	0	0	0
2404876-51-C>T	0	0	0	0	0	0	0	2	0	0	0	0	0	0	0	1	0	0	0	0	0	0	0	0	0	0	2	0	1	0	0	0	0	0	0	0	0	0	0	0	0	0	0	0	0	0	0	0	0
4581730-55-G>C	0	1	1	1	0	1	1	2	0	0	1	1	1	1	1	1	0	0	1	0	1	0	2	1	0	2	2	0	1	0	1	0	1	1	0	2	1	1	0	0	0	0	0	1	1	0	1	1	0
2449630-33-G>A	0	0	0	0	0	0	0	2	0	0	0	0	0	0	0	0	0	0	0	0	0	0	2	0	0	0	2	0	0	0	0	0	0	0	0	2	0	0	0	0	0	0	0	0	0	0	0	0	0
2453761-13-C>A	1	0	0	0	1	0	0	2	0	2	0	0	0	0	2	2	1	2	0	1	0	1	1	0	0	0	1	1	2	0	0	1	0	0	0	2	0	0	1	0	2	1	1	0	2	2	0	2	1
4587103-8-T>C	0	0	2	2	0	0	2	2	2	2	0	0	0	0	2	1	0	2	0	0	0	0	0	0	2	1	0	0	1	2	2	0	0	0	2	0	0	0	0	2	2	0	0	2	2	2	2	2	0
2449632-32-C>A	0	0	0	0	0	0	0	0	0	0	0	0	0	0	0	0	0	0	2	0	0	0	0	0	0	0	0	0	0	0	0	0	0	0	0	0	0	0	0	0	0	0	0	0	0	0	0	0	0
9716716-6-C>T	0	2	2	0	0	0	0	0	0	0	0	0	0	0	0	0	0	0	0	0	0	0	0	0	0	0	0	0	0	0	0	0	0	0	0	0	2	0	0	0	0	0	0	0	0	0	2	0	2
4772310-47-G>A	0	0	0	0	1	0	0	2	1	0	0	0	0	0	0	1	0	0	0	1	0	0	2	0	1	2	2	0	1	1	0	1	0	0	1	2	0	0	1	1	2	2	1	0	2	2	0	1	1
4584900-50-C>T	0	0	0	0	0	0	0	0	0	2	0	0	0	0	0	0	0	0	0	0	0	0	0	0	0	0	2	0	0	0	0	0	0	0	0	2	0	0	0	0	0	0	0	0	2	0	0	1	0
2561796-67-T>G	0	0	0	0	0	0	0	0	0	0	0	0	0	0	0	0	0	0	0	0	0	0	0	0	0	0	0	0	0	0	0	0	0	0	0	2	0	0	0	0	0	2	0	0	0	2	0	0	0
2562572-17-G>A	1	0	0	0	0	0	0	2	0	0	0	0	0	0	2	1	1	2	0	1	0	1	1	0	0	0	1	1	1	0	0	1	0	0	1	0	0	0	1	0	1	2	1	0	2	2	0	0	1
2552202-31-A>T	1	0	0	0	1	0	0	1	0	0	0	0	0	0	2	1	1	2	0	1	0	1	1	0	0	0	1	1	1	0	0	1	0	0	1	2	0	0	1	0	1	2	1	0	2	2	0	2	1
100261094-18-A>G	0	1	1	2	0	1	1	0	1	2	0	2	2	0	2	0	0	2	0	0	1	0	0	0	1	1	0	0	0	1	1	0	0	1	2	2	1	1	0	1	2	0	0	1	2	2	1	2	0
4764542-68-A>G	0	1	1	1	0	1	1	2	0	0	1	1	1	1	0	1	0	1	1	1	1	0	2	1	0	1	2	0	1	0	1	1	1	1	0	2	1	1	1	0	2	2	1	1	2	2	1	1	1
4776603-68-G>C	0	1	1	1	0	1	1	0	0	0	0	0	0	0	0	0	0	0	0	0	1	0	0	0	0	1	0	0	0	0	1	0	0	1	0	2	1	1	0	0	0	0	0	1	2	0	1	0	0
4774130-50-G>A	0	0	0	0	0	0	0	0	0	2	0	0	0	0	0	0	0	0	0	0	0	0	0	0	0	2	0	0	0	0	0	0	0	0	0	0	0	0	0	0	2	0	0	0	0	0	0	0	0
4772718-14-T>A	0	0	0	0	0	0	0	0	0	0	0	0	0	0	0	0	0	0	0	0	0	0	0	0	0	2	0	0	0	0	0	0	0	0	0	0	0	0	0	0	2	0	0	0	0	0	0	0	0
9684650-35-C>G	0	1	1	1	1	1	1	2	0	1	0	0	0	2	1	1	0	0	0	0	1	1	2	0	0	1	2	1	1	0	1	0	0	1	2	2	1	1	0	0	1	1	0	1	2	1	1	1	0
2615887-16-G>T	1	0	0	0	1	2	0	2	1	1	1	1	1	1	1	1	1	1	1	1	0	1	1	1	1	0	2	1	1	1	0	1	1	0	1	2	0	0	1	1	2	1	1	0	1	1	0	1	1
100028824-60-C>T	1	1	1	1	1	1	1	1	1	1	1	1	1	1	1	1	1	1	1	1	1	1	1	1	1	1	1	1	1	1	1	1	1	1	1	1	1	1	1	1	1	1	1	1	1	1	1	1	1
2459392-30-T>C	0	0	2	0	0	0	0	0	0	0	0	0	0	0	0	0	0	0	0	0	0	0	0	0	0	0	0	0	0	0	0	0	0	0	0	0	2	0	0	0	0	0	0	0	0	0	0	0	0
4771594-29-A>G	0	0	0	0	0	0	0	0	0	0	0	0	0	0	0	0	0	1	0	1	0	0	2	0	0	0	2	0	0	0	0	1	0	0	0	2	0	0	1	0	0	0	1	0	2	2	0	0	1
2560619-68-T>A	1	0	0	0	0	0	0	0	0	0	0	0	0	0	0	0	1	1	0	1	0	0	0	0	0	0	2	0	0	0	0	1	0	0	0	0	0	0	1	0	0	2	1	0	2	0	0	0	1
9681155-51-C>A	0	0	0	0	0	0	0	0	0	0	0	0	0	0	0	0	0	0	0	0	0	0	0	0	0	0	0	0	0	0	0	0	0	0	0	0	0	0	0	0	0	0	0	0	0	0	0	0	0
100184803-14-G>A	0	1	1	2	0	1	1	2	0	0	0	0	2	0	0	1	0	1	0	1	1	0	0	0	0	2	2	0	1	0	1	1	0	1	0	2	1	1	1	0	2	2	1	2	0	0	2	0	1
4591843-21-T>A	0	0	0	0	0	0	0	0	0	0	0	0	0	0	0	0	0	0	0	0	0	0	0	0	0	0	0	0	0	0	0	0	0	0	0	0	0	0	0	0	0	0	0	0	0	0	0	0	0
2445438-33-G>A	0	1	1	1	0	2	1	2	0	0	0	0	0	0	0	1	0	0	0	0	1	0	0	0	0	2	0	0	1	0	1	0	0	1	0	2	1	1	0	0	0	0	0	1	0	0	2	0	0
4778170-27-T>C	0	0	0	0	0	0	0	0	0	0	0	0	0	0	0	0	0	0	0	0	0	0	0	0	0	0	0	0	0	0	0	0	0	0	0	0	0	0	0	0	0	0	0	0	0	0	0	0	0
4585128-8-A>G	0	2	2	0	0	0	0	0	0	0	0	0	0	0	0	0	0	0	0	0	0	0	0	0	0	0	0	0	0	0	0	0	0	0	0	0	2	0	0	0	0	0	0	0	0	0	2	0	2
100218554-30-G>A	0	0	0	0	0	0	0	1	0	0	0	0	0	2	0	0	0	1	0	0	0	0	0	0	0	0	2	0	0	0	0	0	0	0	0	2	0	0	0	0	0	0	0	0	0	0	0	1	0
4779257-40-T>C	0	0	0	0	0	0	0	2	0	0	0	0	0	2	0	0	0	1	0	0	0	0	2	0	0	0	0	0	0	0	0	0	0	0	0	0	0	0	0	0	0	0	0	0	0	0	0	1	0
2562972-40-T>A	0	0	0	0	0	0	0	0	0	0	0	0	0	0	0	0	0	0	0	0	0	0	0	0	0	0	0	0	0	0	0	0	0	0	0	0	0	0	0	0	0	0	0	0	0	0	0	0	0
9699117-36-G>T	1	1	1	1	1	1	1	1	1	1	1	1	1	1	1	1	1	0	1	1	1	1	1	1	1	1	2	1	1	1	1	1	1	1	1	2	1	1	1	1	1	1	1	1	1	1	1	1	1
4774123-59-A>C	1	1	1	1	0	1	1	2	1	2	1	1	1	1	0	1	1	0	1	1	1	1	1	1	1	1	2	1	1	1	1	1	1	1	1	2	1	1	1	1	1	1	1	1	2	1	1	0	1
7048149-68-T>A	0	1	1	1	2	1	1	0	0	0	0	0	0	0	0	0	0	0	0	0	1	0	0	0	0	0	0	0	0	0	1	0	0	1	0	1	1	1	0	0	0	0	0	1	0	0	1	2	0
7049666-54-C>A	0	0	0	2	0	0	0	2	0	2	0	0	0	0	2	1	0	0	0	0	0	0	2	0	0	2	2	0	1	0	2	0	0	0	0	1	0	0	0	0	0	0	0	0	1	0	0	1	0
100133085-38-T>C	0	0	0	2	0	0	0	0	0	2	0	0	0	0	2	1	0	0	0	0	0	0	0	0	0	0	0	0	1	0	2	0	0	0	0	1	0	0	0	0	0	0	0	0	1	2	0	1	0
9691319-12-G>A	0	2	2	0	0	0	0	0	0	0	0	0	0	0	0	0	0	0	0	0	0	0	0	0	0	0	0	0	0	0	0	0	0	0	0	0	2	0	0	0	0	0	0	0	0	0	2	0	2
2468856-52-G>C	1	0	0	0	1	0	0	0	0	0	0	0	0	0	0	0	1	0	0	0	0	0	0	0	0	0	0	0	0	0	0	0	0	0	0	0	0	0	0	0	0	0	0	0	0	0	0	0	0
9682001-8-G>C	0	0	0	0	0	0	0	2	1	1	0	0	0	0	1	0	0	1	0	2	0	0	0	0	1	0	2	0	0	1	0	0	0	0	1	0	0	0	0	1	2	0	0	0	2	2	0	1	0
2459405-29-A>G	0	0	0	2	0	0	0	2	0	0	0	0	0	2	2	1	0	2	0	1	0	0	1	0	0	0	1	1	1	0	2	1	0	0	0	2	0	0	1	0	0	2	1	0	1	2	0	0	1
2438400-21-C>T	0	0	0	0	0	0	0	0	0	0	0	0	0	0	0	0	0	0	0	0	0	0	0	0	0	0	0	0	0	0	0	0	0	0	0	0	0	0	0	0	0	0	0	0	0	0	0	0	0
7049578-46-A>G	0	1	1	1	0	1	1	0	0	0	0	0	0	0	0	2	0	0	0	0	1	0	0	0	0	0	0	0	2	0	1	0	0	1	0	1	1	1	0	0	0	0	0	1	2	0	1	0	0
100050953-44-G>A	1	0	0	0	0	0	0	0	0	0	0	0	0	0	0	0	1	0	0	0	0	1	0	0	0	0	0	1	0	0	0	0	0	0	0	0	0	0	0	0	0	0	0	0	0	1	0	0	0
100028837-25-T>C	0	0	0	0	0	0	0	1	0	1	0	0	0	2	1	1	0	1	0	1	0	0	1	0	0	0	1	1	1	0	0	1	0	0	0	0	0	0	1	0	1	1	1	0	1	2	0	2	1
4767207-25-T>C	1	0	0	0	0	0	0	2	0	2	0	0	0	0	0	1	1	0	0	0	0	1	1	0	0	0	1	1	1	0	0	0	0	0	1	0	0	0	0	0	0	1	2	0	2	1	0	0	2
4779200-33-G>A	1	0	0	0	2	0	0	1	0	1	0	0	0	1	1	1	1	2	0	0	0	1	2	0	0	0	2	1	1	0	0	2	0	0	0	0	0	0	2	0	2	2	0	0	1	1	0	0	0
100034031-10-A>C	1	1	1	1	1	1	1	1	1	1	1	1	1	1	1	1	1	1	1	1	1	1	1	1	1	1	1	1	1	1	1	1	1	1	1	1	1	1	1	1	1	1	1	1	1	1	1	1	1
4771157-11-G>C	0	0	0	0	0	0	0	2	1	1	1	1	1	1	1	1	0	0	1	1	0	0	0	1	1	0	2	0	1	2	0	1	1	0	1	0	2	0	1	1	0	0	1	0	1	0	2	1	1
4773671-46-T>G	1	0	0	0	1	0	0	1	0	0	0	0	0	0	0	0	1	0	0	0	0	1	1	0	0	0	1	1	0	0	0	0	0	0	0	2	0	0	0	0	2	1	0	0	0	1	0	0	0
4577292-6-C>A	0	0	0	0	0	0	0	2	0	0	0	0	0	0	0	0	0	0	0	0	0	0	0	0	0	0	0	0	0	0	0	0	0	0	0	0	0	0	0	0	0	0	0	0	0	2	0	0	0
9679621-38-G>A	0	2	2	0	0	0	0	0	0	0	0	0	0	0	0	0	0	0	0	0	0	0	0	0	0	0	0	0	0	0	0	0	0	0	0	0	2	0	0	0	0	0	0	0	0	0	2	0	2
4592834-29-C>A	0	0	0	0	0	0	0	0	0	0	0	0	0	0	0	0	0	0	0	0	0	0	0	0	0	0	2	0	0	0	0	0	0	0	0	0	0	0	0	0	0	0	0	0	0	0	0	0	0
2452965-50-C>T	0	1	1	0	0	0	0	0	0	0	0	0	0	0	0	0	0	0	0	0	0	0	0	0	0	0	0	0	0	0	0	0	0	0	0	0	2	0	0	0	0	0	0	0	0	0	1	0	2
4771063-30-G>A	0	0	0	0	0	0	0	1	0	0	0	0	0	0	1	0	0	2	0	0	0	0	1	0	0	0	1	0	0	0	0	0	0	0	0	0	0	0	0	0	0	0	0	0	1	0	0	0	0
100138232-20-T>C	0	0	0	0	2	0	0	1	0	0	1	1	1	1	1	0	0	0	1	0	0	0	1	1	0	0	1	1	0	0	0	2	1	0	2	0	0	0	0	0	0	1	0	0	2	0	2	0	0
4593570-9-A>G	1	1	1	1	0	1	1	1	0	1	1	1	1	1	2	0	1	1	1	1	1	1	1	1	0	1	1	1	0	0	1	1	1	1	2	2	1	1	1	0	1	1	1	1	0	1	1	0	1
4775394-54-T>C	0	1	1	1	1	1	1	2	1	1	1	1	1	1	2	2	0	1	1	0	1	0	1	1	1	1	1	1	2	1	1	0	1	1	1	2	1	1	0	1	2	1	0	1	2	1	1	2	0
2613353-31-T>G	0	1	1	1	2	1	1	1	0	0	1	1	1	1	0	2	0	1	1	0	1	0	1	1	0	1	1	1	2	0	1	0	1	1	0	2	1	1	0	0	2	1	0	1	0	1	1	0	0
100189418-25-A>G	0	1	1	1	1	1	1	1	0	1	1	1	1	1	1	1	0	1	1	1	1	0	1	1	0	1	1	0	1	2	1	1	1	1	0	2	1	1	1	0	2	1	1	1	1	2	1	0	1
4583718-37-A>C	0	1	1	1	1	1	1	2	1	1	1	1	1	2	0	1	0	1	1	1	1	1	2	1	1	1	2	0	1	1	1	1	1	1	0	1	1	1	1	1	1	0	1	1	2	2	1	1	1
5585128-9-T>A	1	1	1	1	1	1	1	1	1	1	1	1	1	1	1	1	1	0	1	1	1	1	1	1	1	2	1	1	1	1	1	1	1	1	1	1	1	1	1	1	2	1	1	1	1	1	1	1	1
7047643-65-T>G	0	0	0	0	0	0	0	0	0	0	0	0	0	0	0	0	0	0	0	0	0	0	0	0	0	0	0	0	0	0	0	0	0	0	0	0	0	0	0	0	0	0	0	0	0	0	0	0	0
7048996-37-T>A	0	0	0	0	0	0	0	0	0	0	0	0	0	0	0	0	0	0	0	0	0	0	0	0	0	0	0	0	0	0	0	0	0	0	0	0	0	0	0	0	0	0	0	0	0	0	0	0	0
4779391-7-A>T	0	0	0	0	0	0	0	0	0	0	0	0	0	0	0	0	0	0	0	1	0	0	2	0	0	0	2	0	0	0	0	1	0	0	0	2	0	0	1	0	0	0	1	0	0	0	0	0	1
4773710-8-C>G	0	0	0	0	0	0	0	0	0	0	0	0	0	0	1	0	0	1	0	1	0	0	0	0	0	0	0	0	0	0	0	1	0	0	0	2	0	0	1	0	0	0	1	0	2	0	0	0	1
2606905-33-T>C	1	0	0	0	1	0	0	2	1	0	1	1	1	2	2	1	1	2	1	2	0	1	2	1	1	2	2	0	1	2	0	2	1	0	1	0	0	0	2	1	1	2	2	0	0	2	2	1	2
5587804-22-G>A	0	0	0	0	0	0	0	0	0	0	0	0	0	0	0	0	0	1	0	0	0	0	0	0	0	0	0	0	0	0	0	0	0	0	0	0	0	0	0	0	0	0	0	0	0	0	0	0	0
5587815-20-C>A	0	0	0	0	2	0	0	0	0	0	1	1	1	2	0	0	0	2	1	1	0	0	0	1	0	0	0	0	0	0	0	1	1	0	0	0	0	0	1	0	0	0	1	0	0	0	0	0	1
9706853-24-C>T	0	0	0	0	0	0	0	0	0	0	0	0	0	0	0	0	0	0	0	0	0	0	0	0	0	0	0	0	0	0	0	0	0	0	0	0	0	0	0	0	0	0	0	0	0	0	0	0	0
2454353-32-A>T	0	0	2	2	0	0	1	2	1	0	0	0	0	0	0	0	0	1	0	0	0	0	0	0	1	0	0	0	0	1	2	0	0	0	2	1	0	0	0	1	0	0	0	2	0	0	0	1	0
2459454-20-G>C	1	1	1	1	1	1	1	1	1	1	1	1	1	1	1	0	1	1	1	1	1	1	1	1	1	1	1	1	0	1	1	1	1	1	1	1	1	1	1	1	1	1	1	1	1	1	1	1	1
100032457-39-G>A	2	0	0	0	0	0	0	0	0	0	0	0	0	0	0	0	1	0	0	0	0	1	0	0	0	0	0	0	0	0	0	0	0	0	0	2	0	2	0	0	0	0	0	0	0	2	0	0	0
4771523-64-T>C	0	0	0	0	0	0	0	0	0	0	0	0	0	0	0	0	0	0	0	0	0	0	0	0	0	2	0	0	0	0	0	0	0	0	0	0	0	0	0	0	2	0	0	0	0	0	0	0	0
2564866-40-C>T	0	0	0	0	0	0	0	2	0	0	1	1	1	2	0	1	0	0	1	0	0	0	0	1	0	0	0	0	1	0	0	0	1	0	0	2	0	0	0	0	0	0	0	0	0	0	0	0	0
2589009-19-A>G	0	1	1	1	1	1	1	2	1	1	1	1	1	1	1	1	0	1	1	1	1	0	0	1	1	2	0	0	1	1	1	1	1	1	1	2	1	1	1	1	0	0	1	1	1	0	1	1	1
2509537-59-T>C	0	0	0	0	1	0	0	0	0	1	0	0	0	0	1	0	0	2	0	1	0	0	2	0	0	0	2	0	0	0	0	1	0	0	0	0	0	0	1	0	0	0	1	0	2	0	0	2	1
9710451-54-G>T	0	0	0	0	0	0	0	0	0	0	0	0	0	0	0	0	0	0	0	0	0	0	0	0	0	0	0	0	0	0	0	0	0	0	0	0	0	0	0	0	0	0	0	0	0	0	0	0	0
2496491-60-G>A	0	0	0	0	0	0	0	2	0	0	0	0	0	0	2	0	0	2	0	0	0	0	0	0	0	0	0	0	0	0	1	0	0	0	0	0	0	0	0	0	0	1	0	0	0	0	0	0	0
4593803-33-G>A	1	0	0	0	1	0	0	0	1	0	1	1	1	2	0	1	1	0	1	0	0	1	0	1	1	2	2	0	1	1	0	0	1	0	1	2	0	0	0	1	1	0	0	0	2	0	2	1	0
4584009-23-A>T	0	0	0	0	0	0	0	2	0	2	0	0	0	0	2	0	0	1	0	2	0	0	1	0	0	0	2	1	0	0	0	0	0	0	0	2	0	0	0	0	0	2	0	0	0	2	0	0	2
4576770-61-T>A	1	1	2	1	1	1	1	2	1	0	1	1	2	0	0	1	1	0	1	0	1	1	2	1	1	1	2	0	1	1	1	0	1	1	1	2	1	1	0	1	1	0	0	1	2	0	1	2	0
4779442-14-G>T	1	0	0	0	1	0	0	1	0	2	0	0	0	0	0	1	1	1	0	2	0	1	1	0	0	0	1	1	1	0	0	0	0	0	1	2	0	0	1	0	2	1	1	0	0	1	0	0	1
2387928-27-C>G	0	0	0	0	0	0	0	0	0	0	0	0	0	0	0	0	0	0	0	0	0	0	0	0	0	0	0	0	0	0	0	0	0	0	0	0	0	0	0	0	0	0	0	0	0	0	0	0	0
7058348-6-G>T	0	0	0	0	0	0	0	0	0	0	0	0	0	0	0	0	0	0	0	0	0	0	0	0	0	0	2	0	0	0	0	0	0	0	0	0	0	0	0	0	0	0	0	0	0	0	0	0	0
100022572-5-A>G	0	0	0	0	0	0	0	0	0	0	0	0	0	0	0	1	0	0	0	0	0	0	0	0	0	0	0	0	1	0	0	0	0	0	0	0	0	0	0	0	0	0	0	0	0	0	0	0	0
2429277-43-G>C	0	0	0	0	0	0	0	2	0	0	0	0	0	2	0	0	0	0	0	0	0	0	2	0	0	0	2	1	0	0	0	0	0	0	2	2	0	0	0	0	0	1	0	0	0	2	0	0	0
2377819-66-A>T	0	2	0	0	1	2	0	2	0	0	2	2	2	0	0	2	0	0	2	1	2	0	1	2	0	0	1	1	2	0	0	1	2	2	0	0	2	2	1	0	0	1	1	0	0	2	0	0	1
2456159-67-T>A	0	0	0	0	0	0	0	1	1	1	0	0	0	0	2	1	0	2	0	1	0	0	2	0	1	0	2	0	1	1	0	1	0	0	1	0	0	0	1	1	0	2	1	0	0	0	0	1	1
2562614-65-C>T	2	1	1	1	0	1	1	1	1	2	0	0	0	0	0	1	2	0	0	1	1	2	1	0	1	0	2	1	1	1	1	1	0	1	1	2	1	1	1	1	0	2	1	1	0	2	1	1	1
4771828-25-A>G	0	0	0	0	0	0	0	2	0	0	0	0	0	0	0	0	0	0	0	0	0	0	2	0	0	0	1	1	0	0	0	0	0	0	0	0	0	0	0	0	0	2	0	0	0	2	0	0	0
2548919-48-G>C	0	0	0	0	0	0	0	0	0	0	1	1	1	2	0	0	0	0	1	0	0	0	0	1	0	0	0	0	0	0	0	0	1	0	0	0	0	0	0	0	0	0	0	0	0	0	0	0	0
2462653-54-A>G	0	0	0	0	0	0	0	2	0	2	0	0	0	0	0	0	0	0	0	0	0	0	1	0	0	0	1	1	0	0	0	0	0	0	2	0	0	0	0	0	0	1	0	0	0	0	0	0	0
4765819-35-A>G	0	0	0	0	0	0	0	2	0	0	0	0	0	0	0	0	0	0	0	0	0	0	2	0	0	0	2	1	0	0	0	0	0	0	0	2	0	0	0	0	0	1	0	0	0	2	0	0	0
2429695-6-C>T	0	0	0	0	0	0	0	2	0	2	0	0	0	0	0	0	0	0	0	0	0	0	1	0	0	0	1	1	0	0	0	0	0	0	0	2	0	0	0	0	0	1	0	0	0	2	0	0	0
4593517-61-C>G	1	1	1	1	1	1	1	2	1	1	1	1	1	1	1	1	1	1	1	1	1	1	0	1	1	1	2	0	1	1	1	1	1	1	1	2	1	1	1	1	1	0	1	1	1	2	1	1	1
16726952-46-C>G	1	1	1	1	1	1	1	1	1	0	1	1	1	1	1	1	1	1	1	1	1	1	1	1	1	1	1	1	1	1	1	1	1	1	1	1	1	1	1	1	1	1	1	1	1	1	1	1	1
4779532-16-C>A	0	0	0	0	0	0	0	0	0	0	0	0	0	0	0	0	0	0	0	0	0	0	0	0	0	0	0	0	0	0	0	0	0	0	0	0	0	0	0	0	0	0	0	2	0	0	0	0	0
7049772-8-G>C	0	0	0	0	1	0	0	0	0	2	0	0	0	0	1	0	0	0	0	1	0	0	0	0	0	0	0	0	0	0	0	1	0	0	0	2	0	0	1	0	2	2	1	0	1	0	0	0	2
2506617-58-G>C	0	0	0	0	0	0	0	0	0	0	0	0	0	0	0	1	0	0	0	0	0	0	0	0	0	0	0	0	1	0	0	0	0	0	0	0	0	0	0	0	0	0	0	0	0	0	0	0	0
7048664-18-G>T	0	1	2	1	0	1	1	0	0	0	0	0	0	0	0	0	0	0	0	0	1	0	0	0	0	2	0	0	0	0	1	0	0	1	0	2	1	1	0	0	0	0	0	1	0	0	1	0	0
100041877-54-G>C	1	1	1	1	1	1	1	1	1	1	0	0	0	2	1	1	1	1	0	1	1	1	1	0	1	1	1	1	1	1	1	1	0	1	1	1	1	1	1	1	1	1	1	1	1	1	1	1	1
2456725-17-T>G	1	0	0	2	1	0	0	2	0	2	0	0	0	0	2	1	1	0	0	1	0	1	1	0	0	0	1	1	1	0	2	1	0	0	0	2	0	0	1	0	2	1	1	0	2	1	0	0	1
4577458-29-A>T	0	0	0	0	0	0	0	2	0	0	0	0	0	0	0	1	0	0	0	0	0	0	0	0	0	0	0	0	1	0	0	0	0	0	0	2	0	0	0	0	0	0	0	0	0	0	0	0	0
2448869-11-G>C	0	0	0	0	0	0	0	0	0	1	0	0	0	0	1	1	0	0	0	0	0	0	0	0	0	0	2	0	1	0	0	0	0	0	0	2	0	0	0	0	0	0	0	0	0	0	0	0	0
100216481-25-T>G	1	1	1	1	1	1	1	1	1	1	1	1	1	1	1	1	1	1	1	1	1	1	1	1	1	1	1	1	1	1	1	1	1	1	1	1	1	1	1	1	1	1	1	1	1	1	1	1	1
2401896-24-A>G	0	1	1	1	0	1	1	2	1	1	0	0	0	2	0	1	0	1	0	0	1	0	0	0	1	1	0	0	1	1	1	0	0	1	1	1	1	1	0	1	2	0	0	1	1	0	1	1	0
5586721-20-G>A	0	0	0	0	0	0	0	0	0	0	0	0	0	0	0	0	0	0	0	0	0	0	0	0	0	0	0	0	0	0	0	0	0	0	0	0	0	0	0	0	1	0	0	0	0	0	0	0	0
4765086-14-G>A	1	0	0	0	0	0	0	2	1	0	1	1	1	1	1	1	1	2	1	1	0	1	2	1	1	0	0	0	1	1	0	1	1	0	1	2	0	0	1	1	0	0	1	0	0	0	2	1	1
2493447-13-T>C	0	0	0	0	1	0	0	0	0	0	0	0	0	0	2	2	0	0	0	2	0	0	0	0	0	0	0	0	2	0	0	0	0	0	0	2	0	0	0	0	0	2	2	0	1	0	0	2	2
2405016-6-C>T	0	0	0	0	2	0	0	2	0	0	0	0	0	1	0	0	0	0	0	0	0	0	0	0	0	0	2	0	0	0	0	0	0	0	0	0	0	0	0	0	2	0	0	0	0	2	0	0	0
100025516-21-T>C	1	0	2	0	2	0	0	0	1	0	1	1	1	2	1	1	1	2	1	2	0	1	2	1	1	0	0	0	1	2	0	1	1	0	1	2	0	0	1	1	0	0	1	0	0	2	0	1	1
100046526-5-G>A	0	0	0	0	1	0	0	0	0	0	0	0	0	0	2	2	0	0	0	0	0	0	0	0	0	0	0	0	2	0	0	0	0	0	0	0	0	0	0	0	0	0	0	0	1	0	0	0	0
2500788-42-A>G	0	1	1	1	1	1	1	1	0	1	0	0	0	0	0	0	0	2	0	0	1	0	1	0	0	1	2	1	0	0	1	0	0	1	0	2	1	1	0	0	2	1	0	1	1	2	1	0	0
2439501-23-G>A	0	2	1	2	1	0	1	2	1	0	0	0	0	0	1	1	0	1	0	0	0	0	2	0	1	2	1	1	1	1	2	0	0	0	1	2	0	0	0	1	2	1	0	1	2	1	0	1	0
5584915-31-T>C	0	0	0	0	0	0	0	0	0	1	0	0	0	0	0	2	0	2	0	2	0	0	0	0	0	0	2	0	2	0	0	2	0	0	0	2	0	0	0	0	0	2	2	0	0	0	0	0	2
4587457-38-G>T	0	0	0	0	0	0	0	0	0	1	0	0	0	0	0	0	0	0	0	0	0	0	0	0	0	0	0	0	0	0	0	0	0	0	0	0	0	0	0	0	1	0	0	0	0	0	0	0	0
5587953-36-C>T	0	0	0	0	0	0	0	0	0	0	0	0	0	0	0	0	0	0	0	0	0	0	0	0	0	0	0	0	0	0	0	0	0	0	0	0	0	0	0	0	0	0	0	0	0	0	0	0	0
5587908-20-T>G	0	1	1	1	0	1	1	2	1	0	0	0	2	0	0	1	2	1	0	0	1	0	2	0	1	1	2	1	1	1	1	0	0	1	1	2	1	1	0	1	0	2	0	1	0	2	1	1	0
4771293-21-G>T	0	0	0	0	0	0	0	0	0	0	0	0	0	0	0	0	0	2	0	0	0	0	0	0	0	0	0	0	0	0	0	0	0	0	0	0	0	0	0	0	0	0	0	0	0	0	0	0	0
2425912-41-C>T	0	0	0	0	0	0	0	0	0	0	0	0	0	0	0	0	0	0	0	0	0	0	0	0	0	0	0	0	0	0	0	0	0	0	0	0	0	0	0	0	0	0	0	0	0	0	0	0	0
4591874-19-G>C	1	0	0	0	1	0	0	2	0	0	1	0	0	0	0	1	1	0	0	2	0	1	1	0	0	0	1	1	1	0	0	1	0	0	0	0	0	0	1	0	2	2	1	0	0	2	0	0	1
5587092-28-A>G	1	0	0	0	1	0	0	2	0	1	1	1	1	1	1	1	1	2	1	1	0	1	1	1	0	0	1	1	1	0	0	1	1	0	0	2	0	0	1	0	1	1	1	0	1	1	0	0	1
2553090-63-C>T	0	0	0	0	0	0	0	0	0	2	0	0	0	0	0	0	0	0	0	0	0	0	0	0	0	0	0	0	0	0	0	0	0	0	0	0	0	0	0	0	0	0	0	0	0	0	0	0	0
9700683-5-A>C	0	2	2	0	0	0	0	0	0	0	0	0	0	0	0	0	0	0	0	0	0	0	0	0	0	0	0	0	0	0	0	0	0	0	0	0	2	0	0	0	0	0	0	0	0	0	2	0	2
4591807-55-C>G	1	0	0	0	0	0	0	0	0	0	1	1	1	1	0	0	1	0	1	2	0	1	0	1	0	0	0	0	0	0	0	2	1	0	0	0	0	0	1	0	0	0	1	0	0	0	2	0	2
2500263-44-C>T	0	0	0	0	0	0	0	0	1	0	0	0	0	0	0	0	0	1	0	0	0	0	0	0	1	0	0	0	0	1	0	0	0	0	1	0	0	0	0	1	0	0	0	0	0	0	0	1	0
2433687-7-C>A	1	1	1	1	1	1	1	1	1	1	1	1	1	1	1	1	1	1	1	1	1	1	1	1	1	1	1	1	1	1	1	1	1	1	1	1	1	1	1	1	1	1	1	1	1	1	1	1	1
4775373-22-G>A	1	1	1	1	1	1	1	1	1	1	1	1	1	1	2	1	1	2	1	1	1	1	1	1	1	1	1	1	1	1	1	1	1	1	1	1	1	1	1	1	1	1	1	1	2	1	1	1	1
2574467-19-T>C	0	0	0	0	0	0	0	0	0	0	0	0	0	0	2	0	0	0	0	0	0	0	0	0	0	0	0	0	0	0	0	0	0	0	0	0	0	0	0	0	0	0	0	0	0	0	0	0	0
2482765-53-G>A	0	0	2	0	0	0	0	0	1	1	0	0	0	0	0	1	0	0	0	0	0	0	0	0	1	0	0	0	1	1	0	0	0	0	1	0	0	0	0	1	0	0	0	0	0	0	0	1	0
2538926-67-C>A	0	0	0	0	0	0	0	0	0	0	0	0	0	0	0	0	0	2	0	0	0	0	0	0	0	0	0	0	0	0	0	0	0	0	0	0	0	0	0	0	1	0	0	0	0	0	0	0	0
4773870-27-G>C	0	0	0	0	0	0	0	2	0	0	0	0	0	0	0	0	0	0	0	0	0	0	2	0	0	0	2	0	0	0	0	0	0	0	0	2	0	0	0	0	0	0	0	0	0	0	0	0	0
100247185-5-T>C	0	2	2	0	0	0	0	0	0	0	0	0	0	0	0	0	0	0	0	0	0	0	0	0	0	0	0	0	0	0	0	0	0	0	0	0	2	0	0	0	0	0	0	0	0	0	2	0	2
4765262-60-A>G	1	1	1	1	1	1	1	1	1	1	1	1	1	1	1	1	1	1	1	1	1	1	1	1	1	1	1	1	1	1	1	1	1	1	1	1	1	1	1	1	1	1	1	1	1	1	1	1	1
9698819-46-G>T	0	1	1	1	1	1	1	1	0	1	1	1	1	2	0	0	1	2	1	1	1	1	1	1	0	1	1	1	0	0	1	1	1	1	0	2	1	1	1	0	0	2	1	1	1	2	1	0	1
9698820-60-T>A	0	0	0	0	0	0	0	2	0	0	0	0	0	0	0	0	0	0	0	0	0	0	0	0	0	0	0	0	0	0	0	0	0	0	0	0	0	0	0	0	0	0	0	0	0	0	0	0	0
4773402-13-G>C	0	0	0	0	0	0	0	0	0	0	0	0	0	0	0	0	0	0	0	0	0	0	0	0	0	0	0	0	0	0	0	0	0	0	0	0	0	0	0	0	0	0	0	0	0	0	0	0	0
4773770-37-C>G	0	0	0	0	0	0	0	2	0	1	0	0	0	0	0	0	0	0	0	0	0	0	0	0	0	0	0	0	0	0	0	0	0	0	0	2	0	0	0	0	0	0	0	0	0	0	0	0	0
2576717-25-A>G	1	1	1	1	1	1	1	2	0	2	1	1	1	1	1	0	1	1	1	1	1	1	1	1	0	1	1	1	0	0	1	1	1	1	0	2	1	1	1	0	1	1	1	1	1	2	1	0	1
100025244-64-T>C	0	2	2	0	0	0	0	0	0	0	0	0	0	0	0	0	0	0	0	0	0	0	0	0	0	0	0	0	0	0	0	0	0	0	0	0	2	0	0	0	0	0	0	0	0	0	2	0	2
2446439-63-G>C	0	0	0	0	0	1	0	0	0	0	0	0	0	0	0	1	0	0	0	0	0	0	0	0	0	0	0	0	1	0	0	0	0	0	0	1	0	0	0	0	0	0	0	0	0	0	0	0	0
9710653-65-G>A	0	0	0	0	0	0	0	2	0	0	0	0	0	0	0	0	0	1	0	2	0	0	0	0	0	0	0	0	0	0	0	0	0	0	0	0	0	0	0	0	0	0	0	0	0	0	0	0	0
5585270-47-C>T	1	1	1	1	1	1	1	1	0	1	1	1	1	1	1	1	1	1	1	1	1	1	1	1	0	1	1	1	1	0	1	1	1	1	0	1	1	1	1	0	1	1	1	1	1	1	1	0	1
4772497-22-T>G	0	0	0	0	0	0	0	2	1	0	0	0	0	0	0	0	0	2	0	0	0	1	0	0	1	0	0	0	0	1	0	0	0	0	1	2	0	0	0	1	0	2	0	0	0	0	0	1	0
100030210-16-A>G	0	0	0	0	0	0	0	2	1	0	0	0	0	0	0	0	0	2	0	0	0	1	0	0	1	0	0	0	0	2	0	0	0	0	1	0	0	0	0	2	0	2	0	0	0	0	0	1	0
2395461-31-A>G	0	2	0	0	2	2	0	2	0	0	2	2	2	0	0	0	0	1	2	1	2	0	0	2	0	0	0	0	0	0	0	1	2	2	0	0	2	2	1	0	1	0	1	0	1	0	0	0	1
5587897-47-T>C	1	2	1	2	0	0	1	2	1	1	0	0	0	0	2	0	1	2	0	0	0	1	1	0	1	2	1	1	0	1	2	0	0	0	1	1	0	0	0	1	0	2	0	1	0	1	1	1	0
4582783-17-A>T	2	0	2	0	0	0	2	2	2	1	0	0	0	0	2	0	2	1	0	0	0	1	0	0	2	0	1	2	0	2	0	0	0	0	2	2	0	0	0	2	2	1	0	2	0	1	2	2	0
4578378-10-A>C	0	2	0	2	1	1	0	0	0	0	1	1	1	2	2	1	0	0	1	1	2	0	0	1	0	2	0	0	1	0	2	1	1	1	0	2	1	1	1	0	2	0	1	0	1	0	1	0	1
4582620-47-G>C	1	2	1	1	0	0	1	2	1	2	0	0	0	0	1	0	1	0	0	0	0	0	1	0	1	2	1	1	0	1	2	0	0	0	1	0	0	0	0	1	0	1	0	1	2	1	0	1	0
2507230-32-T>C	0	0	0	0	0	0	0	0	0	0	0	0	0	2	0	0	0	2	0	0	0	0	0	0	0	0	0	0	0	0	0	0	0	0	0	0	0	0	0	0	0	2	0	0	0	0	0	0	0
4766446-52-C>T	2	1	1	1	1	1	1	1	1	0	1	1	1	1	2	0	2	0	1	0	1	2	1	1	1	1	1	2	0	1	2	0	1	1	1	1	1	1	0	1	1	1	0	1	2	1	1	1	0
9718882-7-A>T	0	0	0	0	1	0	0	2	1	0	1	1	1	1	1	0	0	1	1	1	0	0	2	1	1	0	2	0	0	1	0	2	1	0	1	2	0	0	2	1	2	1	2	0	2	1	0	1	2
2448393-62-T>C	0	0	0	0	0	0	0	0	0	0	0	0	0	0	0	0	0	0	0	0	0	0	0	0	0	0	0	0	0	0	0	0	0	0	0	0	0	0	0	0	0	0	0	0	1	0	0	0	0
2438335-17-G>T	0	0	0	0	0	0	0	0	0	0	1	1	2	2	0	0	0	0	1	0	2	0	0	1	0	0	0	0	0	0	0	0	1	0	0	0	0	0	0	0	0	0	0	0	0	0	0	0	2
4765877-12-A>G	2	1	1	1	0	1	1	0	0	0	0	0	0	0	0	2	2	0	0	0	1	2	0	0	0	1	2	2	2	0	1	0	0	1	0	2	1	1	0	0	0	0	0	1	0	2	1	0	0
2427457-60-A>C	0	2	2	0	0	0	0	0	0	0	0	0	0	0	0	0	0	0	0	0	0	0	0	0	0	0	0	0	0	0	0	0	0	0	0	0	2	0	0	0	0	0	0	0	0	0	2	0	2
5584422-64-G>C	1	1	1	1	1	1	1	1	0	1	1	1	1	1	2	1	1	2	1	1	1	1	1	1	0	1	1	1	1	2	1	1	1	1	0	1	1	1	1	0	1	1	1	1	1	1	1	0	1
2427936-14-A>G	0	0	0	0	0	0	0	2	0	0	0	0	0	0	0	0	1	0	0	0	0	0	2	0	0	0	2	1	0	0	0	0	0	0	0	0	0	0	0	0	0	1	0	0	0	1	0	0	0
2542777-33-G>A	0	0	0	0	0	0	0	0	0	0	0	0	0	0	0	0	0	0	0	0	0	0	0	0	0	0	0	0	0	0	0	0	0	0	0	0	0	0	0	0	0	0	0	0	0	0	0	0	0
4775336-67-A>T	0	0	0	0	0	0	0	0	0	0	0	0	0	0	0	0	0	0	0	0	0	0	0	0	0	0	0	0	0	0	0	0	0	0	0	0	0	0	0	0	0	0	0	0	0	0	0	0	0
2402770-23-A>G	1	0	0	0	1	0	0	2	0	1	1	1	1	1	1	0	1	0	1	1	0	1	2	1	0	0	1	1	0	0	0	1	1	0	1	0	0	0	1	0	1	1	1	0	0	1	0	0	1
16726184-18-A>G	0	1	1	1	1	1	1	2	1	1	1	1	1	2	1	1	1	1	1	1	1	1	1	1	1	1	1	1	1	1	1	1	1	1	1	1	1	1	1	1	1	2	1	1	1	1	1	1	1
4583873-15-C>T	1	1	1	1	1	1	1	1	1	1	1	1	1	1	2	1	1	1	1	0	1	1	1	1	1	1	1	1	1	1	1	0	1	1	1	1	1	1	0	1	1	1	0	1	1	1	1	1	0
16726954-7-C>T	1	1	0	2	1	0	0	1	0	1	1	1	1	1	2	1	1	2	1	0	1	1	1	1	0	2	1	1	1	0	2	0	1	1	0	1	1	1	0	0	2	1	0	0	1	1	1	0	0
100216611-9-G>A	1	1	1	1	1	1	1	1	0	1	1	1	1	1	1	1	1	1	1	1	1	1	1	1	0	1	1	1	1	0	1	1	1	1	0	1	1	1	1	0	1	1	1	1	1	1	1	0	1
9689260-8-A>T	1	1	1	1	1	1	1	1	1	1	1	1	1	1	2	1	1	1	1	0	1	1	1	1	1	1	2	1	1	1	1	0	1	1	1	2	1	1	0	1	1	1	0	1	1	1	1	1	0
4583573-62-A>G	1	1	1	1	1	1	1	2	0	0	0	0	0	2	0	0	1	2	0	1	1	1	1	0	0	1	0	1	0	0	1	1	0	1	0	2	1	1	1	2	0	2	1	1	2	1	1	0	1
4584682-44-C>T	0	0	2	2	2	0	2	0	1	0	0	0	0	0	2	0	0	0	0	0	0	0	0	0	1	2	0	0	0	1	2	0	0	0	1	0	0	0	0	1	2	0	0	2	0	0	2	1	0
4589815-44-T>A	1	1	1	1	1	1	1	2	0	2	0	0	0	2	0	0	1	0	0	1	1	1	2	0	0	1	2	1	0	2	1	1	0	1	2	2	1	1	1	0	0	1	1	1	1	1	2	0	1
2607862-64-T>C	1	0	0	0	0	0	0	2	1	1	1	1	1	1	1	1	0	2	1	0	0	0	2	1	1	0	2	0	1	2	0	0	1	0	1	2	0	0	0	1	1	2	0	0	1	2	0	1	0
2396529-51-A>G	0	0	0	0	0	0	0	0	0	0	0	0	0	0	0	0	0	0	0	0	0	0	0	0	0	0	0	0	0	0	0	0	0	0	0	0	0	0	0	0	0	0	0	0	0	0	0	0	0
100173764-18-T>C	2	1	1	1	2	1	1	0	1	0	1	1	1	1	2	2	0	1	1	2	1	0	0	1	1	1	0	0	2	1	1	2	1	1	1	1	1	1	2	1	1	2	2	1	2	0	1	1	2
4773986-5-C>T	0	0	0	0	0	0	0	0	1	0	0	0	0	2	2	0	0	0	0	0	0	0	0	0	1	0	2	0	0	1	0	0	0	0	2	2	0	0	0	1	0	2	0	0	0	2	0	1	0
2431076-15-A>G	0	0	0	0	0	0	0	0	0	0	0	0	0	0	0	0	0	0	0	0	0	0	0	0	0	0	0	0	0	0	0	0	0	0	0	0	0	0	0	0	0	0	0	0	2	0	0	0	0
2398213-15-C>T	0	0	0	0	0	0	0	0	0	0	0	0	0	0	0	0	0	2	0	0	0	0	0	0	0	0	0	0	0	0	0	0	0	0	0	0	0	0	0	0	0	0	0	0	2	0	0	0	0
4580945-55-A>C	0	0	0	0	0	0	0	1	0	0	0	0	0	0	0	2	0	1	0	0	0	0	1	0	0	0	1	0	2	0	0	0	0	0	0	0	0	0	0	0	0	0	0	0	2	0	0	0	0
2463773-11-G>A	0	0	0	0	1	0	0	0	0	0	0	0	0	0	0	0	0	2	0	0	0	0	0	0	0	0	1	0	0	0	0	0	0	0	0	0	0	0	0	0	0	0	0	0	0	0	0	0	0
2442786-34-A>G	1	0	0	0	1	0	0	0	0	0	1	1	1	2	1	0	0	0	1	0	0	1	0	1	1	0	0	0	0	1	0	0	1	0	2	0	0	0	0	0	1	0	0	0	0	0	0	0	0
2592225-48-C>T	1	0	0	0	1	0	0	0	2	2	1	1	1	2	1	0	1	2	1	0	0	1	2	1	1	0	0	1	0	1	0	0	1	0	1	0	0	0	0	2	1	0	0	0	2	1	0	2	0
4768748-5-C>T	0	0	0	0	0	0	0	2	2	0	0	0	0	2	1	0	0	0	0	0	0	0	0	0	1	0	0	0	0	1	0	0	0	0	2	0	0	0	0	2	0	0	0	0	1	0	0	2	0
4770479-5-G>A	0	0	0	0	0	0	0	0	0	0	0	2	2	0	0	0	0	0	0	0	0	0	0	2	0	0	0	0	0	0	0	0	2	2	0	0	2	2	0	0	0	0	0	0	0	0	0	0	0
2439091-7-T>C	0	0	2	2	0	0	1	2	0	0	0	0	0	2	1	0	0	2	0	0	0	1	0	0	1	2	2	0	0	1	2	0	0	0	1	2	0	0	0	1	0	0	0	2	1	0	2	0	0
100217255-66-A>G	1	0	0	2	0	0	0	0	0	2	0	0	0	0	0	1	1	2	0	2	0	1	1	0	0	2	2	1	1	0	2	1	0	0	0	2	0	0	1	0	0	2	2	0	0	1	0	0	2
4585557-31-A>T	0	0	0	0	0	0	0	0	0	0	0	0	0	0	0	0	0	0	0	0	0	0	0	0	0	0	0	0	0	0	0	0	0	0	0	0	0	0	0	0	0	0	0	0	0	0	0	0	0
4585513-7-G>A	0	0	0	0	0	0	0	0	0	0	0	0	0	0	0	1	0	0	0	0	0	0	0	0	0	0	0	0	1	0	0	0	0	0	0	0	0	0	0	0	0	0	0	0	0	0	0	0	0
2595154-68-C>T	1	0	0	0	0	0	0	0	0	0	0	0	0	0	0	0	0	0	0	0	0	0	0	0	0	0	0	0	0	0	0	0	0	0	0	0	0	0	0	0	0	0	0	0	0	0	0	0	0
2568334-45-G>T	0	0	0	0	0	0	0	0	0	0	1	1	1	1	0	0	0	0	1	2	0	0	0	1	0	0	0	0	0	0	0	0	1	0	0	0	0	0	0	0	1	0	2	0	0	0	0	0	2
100052010-50-G>A	2	0	0	0	2	0	0	1	0	2	0	0	0	1	1	1	2	2	0	1	0	2	1	0	0	0	2	0	1	0	0	1	0	0	0	0	0	0	1	0	1	1	1	0	1	0	0	2	1
4771556-47-G>A	1	1	0	2	1	1	0	1	0	1	1	1	1	1	1	1	1	1	1	1	1	1	1	1	0	2	1	1	1	0	2	1	1	1	0	1	1	1	1	0	1	1	1	0	1	1	1	2	1
2447705-57-T>C	0	1	2	2	0	1	2	0	1	0	1	1	1	1	0	0	0	2	1	0	1	2	0	1	2	2	0	0	0	0	2	0	1	1	1	2	1	1	0	1	2	0	0	2	1	0	2	1	0
7061151-18-C>A	0	0	0	0	0	0	0	0	0	0	1	1	1	2	0	0	0	0	1	0	0	0	0	1	0	0	0	0	0	0	0	0	1	0	0	0	0	0	0	0	0	0	0	0	0	0	0	0	0
4776848-15-A>C	1	1	1	1	1	1	1	1	1	1	1	1	1	1	2	1	1	2	1	0	1	1	1	1	1	1	2	1	1	1	1	0	1	1	1	1	1	1	0	1	0	1	1	1	1	1	1	1	0
100219532-22-T>C	1	1	1	1	1	1	1	1	1	1	1	1	1	1	0	1	1	1	1	1	1	1	1	1	1	1	1	1	1	1	1	1	1	1	1	1	1	1	1	1	1	1	1	1	1	1	1	1	1
4773429-15-A>T	1	1	1	1	1	1	1	1	1	1	1	1	1	1	1	1	1	1	1	0	1	1	1	1	1	1	2	1	1	1	1	0	1	1	1	1	1	1	0	1	1	1	1	1	1	1	1	1	0
4772108-18-G>A	0	0	0	0	0	0	0	0	0	0	0	0	0	0	0	2	0	0	0	0	0	0	0	0	0	0	0	0	2	0	0	0	0	0	0	0	0	0	0	0	0	0	0	0	0	0	0	0	0
100216028-19-G>A	0	0	0	0	0	0	0	0	0	0	0	0	0	0	0	0	0	0	0	0	0	0	0	0	0	0	0	0	0	0	0	0	0	0	0	0	0	0	0	0	0	0	0	0	0	0	0	0	0
4774145-10-G>C	0	0	0	0	0	0	0	1	2	1	0	0	0	0	2	0	0	2	0	0	0	0	0	0	0	0	0	0	0	0	0	0	0	0	0	2	0	0	0	0	1	0	0	0	2	2	0	0	0
4590430-45-C>T	0	0	0	0	0	0	0	2	0	2	0	0	0	0	0	0	0	1	0	0	0	0	0	0	0	0	0	0	0	0	0	0	0	0	0	2	0	0	0	0	0	0	0	0	0	0	0	0	0
5587617-32-C>T	1	1	1	1	1	1	1	1	1	1	1	1	1	1	0	1	1	1	1	1	1	1	1	1	1	1	1	1	1	1	1	1	1	1	1	1	1	1	1	1	1	1	1	1	1	1	1	1	1
4766533-40-G>C	0	0	0	0	0	0	0	0	0	0	0	0	0	0	0	0	0	0	0	0	0	0	0	0	0	0	0	0	0	0	0	0	0	0	0	0	0	0	0	0	0	0	0	0	0	0	0	0	0
2477726-20-C>T	0	0	0	0	0	0	0	0	0	0	0	0	0	0	0	0	0	0	0	0	0	0	0	0	0	0	0	0	0	0	0	0	0	0	0	1	0	0	0	0	0	0	0	0	1	0	0	0	0
4586064-50-C>A	0	2	1	2	0	0	1	2	2	0	1	1	1	1	1	0	2	0	1	1	2	0	0	1	1	2	0	0	0	1	2	1	1	2	1	0	0	2	1	1	0	0	1	1	1	0	1	2	1
5584425-20-C>T	1	1	2	1	0	1	1	2	0	2	1	1	1	1	1	2	2	2	1	0	1	0	2	1	0	1	2	2	2	2	1	0	1	1	0	2	1	1	0	0	2	2	0	1	1	1	1	0	0
2605614-63-T>A	0	0	0	0	1	0	0	1	1	1	0	0	0	0	0	0	2	2	0	1	0	1	2	0	1	0	2	2	0	1	0	2	0	0	1	0	0	0	2	1	1	2	1	0	0	2	0	1	1
4582695-14-A>C	1	0	0	0	0	0	0	2	0	0	0	0	0	0	0	0	1	1	0	1	0	1	2	0	0	0	2	1	0	0	0	1	0	0	0	2	0	0	1	0	0	1	1	0	0	2	0	0	1
4589993-17-G>A	0	0	0	0	0	0	0	2	0	1	1	1	1	2	0	0	0	0	1	0	0	1	0	1	1	0	0	0	0	0	0	0	1	0	1	0	0	0	0	1	2	0	0	0	0	0	0	0	0
9668337-15-A>C	1	1	2	1	0	1	1	0	2	0	1	1	1	1	2	1	1	2	1	1	1	1	1	1	0	1	1	1	1	0	1	1	1	1	0	1	1	1	1	0	1	1	1	2	2	2	1	2	1
2385543-57-C>T	1	0	0	0	0	0	0	2	0	0	0	0	0	0	0	2	1	0	0	0	0	0	1	0	0	0	1	1	2	0	0	0	0	0	0	0	0	0	0	0	2	1	0	0	0	1	0	0	2
2456130-46-A>G	0	0	0	0	0	0	0	0	0	0	0	0	0	2	0	1	0	0	0	0	0	1	0	0	1	0	0	0	1	1	0	0	0	0	1	0	0	0	0	1	0	2	0	0	0	0	0	0	0
4581706-61-C>T	0	0	0	0	0	0	0	0	0	0	0	0	0	2	0	1	0	1	0	0	0	1	0	0	1	0	2	0	1	1	0	0	0	0	1	2	0	0	0	1	0	0	0	0	0	0	0	0	0
4771338-8-C>T	0	0	0	0	0	0	0	0	0	0	0	0	0	0	0	0	0	0	0	0	0	0	0	0	0	0	0	0	0	0	0	0	0	0	1	0	0	0	0	1	0	0	0	0	0	0	0	1	0
16725058-13-G>A	1	1	1	1	1	1	1	1	1	1	1	1	1	1	1	1	1	1	1	1	1	1	1	1	1	1	1	1	1	1	1	1	1	1	0	1	1	1	1	0	1	1	1	1	1	1	1	0	1
9705840-38-G>C	0	0	0	0	0	0	0	0	0	0	0	0	0	0	0	0	0	0	0	0	0	0	0	0	0	0	0	0	0	0	0	0	0	0	0	0	0	0	0	0	2	0	0	0	0	0	0	0	0
4770117-7-C>T	0	2	1	2	0	0	1	0	1	0	0	0	0	0	0	0	0	0	0	0	0	0	0	0	1	2	0	0	0	1	2	2	0	0	2	0	1	0	0	1	0	0	0	1	1	0	1	2	0
2408010-14-G>A	0	1	1	2	0	1	1	0	0	0	0	2	0	0	0	0	0	0	0	0	2	0	0	0	0	1	0	0	0	2	2	0	0	1	2	2	1	1	0	2	0	0	0	1	0	0	1	2	0
2381446-64-T>C	0	0	0	0	0	0	0	0	0	0	0	1	1	0	0	0	1	0	0	0	0	0	0	0	0	0	2	0	0	0	0	0	1	0	0	0	0	0	0	0	0	0	0	0	0	0	0	0	0
2471820-16-C>G	0	0	0	0	0	0	0	0	0	0	0	0	0	0	0	2	0	0	0	0	0	0	0	0	0	0	0	0	2	0	0	0	0	0	0	0	0	0	0	0	0	0	0	0	0	0	0	0	0
2432802-61-C>A	0	0	0	0	0	0	0	1	0	1	0	0	0	0	0	0	0	1	0	0	0	0	0	0	0	0	0	0	0	0	0	0	0	0	0	0	0	0	0	0	0	0	0	0	0	0	0	0	0
4771089-63-G>A	1	0	0	0	1	0	0	0	0	0	0	0	0	0	1	1	1	2	0	0	0	1	1	0	0	0	1	1	1	0	0	0	0	0	2	2	0	0	0	0	1	2	1	0	0	1	0	0	0
100140029-12-C>T	1	0	2	0	1	0	0	1	1	1	1	1	1	1	1	1	1	1	1	1	0	1	1	1	1	0	1	1	1	1	0	1	1	0	1	2	0	0	1	1	1	1	1	0	1	1	2	1	1
4768319-43-C>G	0	0	0	0	0	0	0	0	0	0	0	0	0	0	0	0	0	0	0	0	0	0	0	0	0	0	0	0	0	0	0	0	0	0	0	0	0	0	0	0	0	0	0	0	0	0	0	1	0
2455829-6-A>G	1	0	0	0	1	0	0	2	0	2	0	0	0	2	0	0	0	1	0	1	0	1	2	0	0	0	0	0	0	0	0	1	0	0	0	2	0	0	1	0	0	0	0	0	0	2	0	0	1
4775813-31-G>A	0	0	0	0	0	0	0	2	0	0	1	1	1	2	0	1	1	2	1	1	0	0	1	1	0	2	2	1	1	0	0	1	1	0	2	0	0	0	1	0	2	1	1	0	0	2	0	0	1
9696764-44-C>G	0	0	0	0	0	0	0	0	0	0	0	0	0	0	0	0	0	0	0	0	0	0	0	0	0	0	0	0	0	0	0	0	0	0	0	0	0	0	0	0	0	0	0	0	0	0	0	0	0
4578271-37-G>A	0	1	1	1	1	1	1	2	0	0	1	1	1	2	0	0	0	0	1	0	1	0	0	1	0	2	0	0	0	0	1	0	1	1	0	2	1	1	0	0	0	2	0	1	0	0	1	0	0
4586552-6-C>G	1	0	0	0	0	0	0	2	1	1	0	0	0	2	1	1	1	2	0	1	0	1	2	0	1	2	1	1	1	1	0	1	0	0	1	2	0	0	1	1	1	1	1	0	1	0	0	1	1
2416032-31-G>T	1	2	2	0	1	2	2	2	0	2	2	2	2	1	0	0	0	1	2	1	2	1	0	2	0	0	2	0	0	0	0	1	2	2	1	2	2	2	1	0	1	0	0	2	0	0	2	1	1
100023094-13-G>A	0	0	0	0	0	0	0	0	0	0	0	0	0	0	0	0	0	0	0	0	0	0	0	0	0	0	0	0	0	0	0	0	0	0	0	0	0	0	0	0	0	0	0	0	0	0	0	0	0
100251545-6-T>C	1	0	0	0	1	0	0	0	0	0	0	0	0	2	1	1	1	0	0	1	0	1	2	0	0	0	1	1	1	0	0	1	0	0	1	2	0	0	1	0	2	1	1	0	0	1	0	1	1
100232224-8-T>C	0	0	0	0	0	0	0	0	0	0	0	0	0	0	0	0	1	0	0	0	0	0	2	0	0	0	2	1	0	0	0	0	0	0	2	2	0	0	0	0	0	2	1	0	0	2	0	2	0
4577520-17-C>T	0	0	0	0	2	0	0	0	0	0	0	0	0	0	0	0	0	0	0	0	0	0	0	0	0	0	0	0	0	0	0	0	0	0	0	0	0	0	0	0	0	0	0	0	0	0	0	0	0
2449702-55-G>T	0	0	0	0	0	0	0	0	0	2	0	0	0	2	0	0	0	0	0	0	0	1	0	0	0	0	0	0	0	0	0	0	0	0	0	0	0	0	0	0	0	0	0	0	0	0	0	0	0
4771534-61-C>T	0	0	0	0	0	0	0	0	0	0	0	0	0	0	0	0	0	0	0	0	0	0	0	0	0	0	0	0	0	0	0	0	0	0	0	0	0	0	0	0	0	0	0	0	0	0	0	0	0
100191830-35-A>G	0	1	0	2	1	1	0	0	0	0	1	1	1	1	0	0	0	0	1	0	1	0	0	1	0	2	0	0	0	0	2	0	1	1	0	0	1	1	0	0	0	0	0	0	0	0	0	0	0
4586121-21-T>C	1	0	0	0	1	0	0	2	1	1	1	1	1	1	0	0	1	1	1	2	0	1	1	1	1	2	2	1	0	1	0	1	1	0	0	2	0	0	1	1	1	2	1	0	1	2	2	0	2
4771367-37-G>A	0	0	0	0	0	0	0	0	0	0	0	0	0	0	0	0	0	0	0	0	0	0	0	0	0	0	0	0	0	0	0	0	0	0	0	0	0	0	0	0	0	0	0	0	0	0	0	0	0
100041416-47-T>G	0	0	0	0	0	0	0	0	0	0	0	0	0	0	0	0	0	0	0	0	0	0	0	0	0	0	0	0	0	0	0	0	0	0	0	0	0	0	0	0	0	0	0	0	0	0	0	0	0
5587155-44-T>G	0	0	0	0	0	0	0	2	1	1	0	0	0	0	0	0	0	0	0	0	0	0	0	0	1	0	0	0	0	1	0	0	0	0	0	0	0	0	0	1	0	0	0	0	1	0	0	0	0
100050197-33-C>T	0	0	0	0	0	0	0	2	1	1	0	0	0	0	0	0	0	0	0	0	0	0	0	0	1	0	0	0	0	1	0	0	0	0	0	0	0	0	0	1	0	0	0	0	1	0	0	0	0
5588758-18-A>G	0	1	0	2	1	1	0	0	0	0	1	1	1	2	0	0	0	0	1	1	1	0	0	1	0	2	0	0	0	0	2	1	1	1	0	0	1	1	1	0	0	0	0	0	0	0	2	0	1
2433532-29-C>A	0	0	0	0	0	0	0	0	0	0	0	0	0	0	0	0	0	0	0	0	0	0	0	0	0	0	0	0	0	0	0	0	0	0	0	0	0	0	0	0	1	0	0	0	0	0	0	0	0
4770867-12-G>A	0	1	1	1	0	1	1	0	1	0	0	0	0	0	0	0	0	0	0	0	1	0	2	0	0	1	2	0	0	1	1	0	0	1	0	2	1	1	0	1	1	0	0	1	2	0	1	0	0
5589297-18-C>A	0	0	0	0	0	0	0	0	0	0	0	0	0	0	0	0	0	0	0	0	0	0	0	0	0	0	0	0	0	0	0	0	0	0	1	0	0	0	0	0	0	0	0	0	0	0	0	1	0
4577533-17-A>C	0	0	0	0	0	0	0	0	0	0	0	0	0	0	0	0	0	0	0	1	0	0	0	0	0	0	0	0	0	0	0	1	0	0	0	0	0	0	1	0	0	0	0	0	0	0	0	0	1
4777544-19-G>T	1	0	0	0	1	2	0	2	2	2	1	1	2	1	1	1	1	2	0	1	0	1	1	1	2	0	2	1	1	2	2	1	2	0	1	2	0	0	1	2	2	1	1	0	1	1	0	1	1
9702814-36-C>A	0	2	2	1	0	2	1	0	2	0	0	0	2	2	0	0	0	0	2	0	1	0	0	0	2	2	0	0	0	0	2	0	2	1	2	0	2	1	0	2	0	0	0	1	0	0	2	0	0
4777913-22-G>A	0	0	0	0	0	0	0	0	0	0	0	0	0	0	0	0	0	0	0	0	0	0	0	0	0	0	0	0	0	0	0	0	0	0	0	0	0	0	0	0	0	0	0	0	0	0	0	0	0
100184627-15-A>G	0	2	2	0	0	0	0	0	0	0	0	0	0	0	0	0	0	0	0	0	0	0	0	0	0	0	0	0	0	0	0	0	0	0	0	0	2	0	0	0	0	0	0	0	0	0	2	0	2
4583698-28-G>C	0	0	0	0	0	0	0	0	0	0	0	0	0	0	1	1	0	0	0	0	0	1	0	0	0	0	0	0	1	0	0	0	0	0	0	2	0	0	0	0	0	0	0	0	0	0	0	0	0
2510124-14-G>A	0	2	0	2	0	2	0	2	0	1	2	2	2	2	1	1	0	1	2	0	2	1	0	2	0	2	0	0	1	0	2	0	2	2	1	1	2	2	0	0	0	0	0	0	1	2	0	2	0
2573322-5-A>G	0	0	0	0	1	0	0	1	0	1	0	0	0	0	2	1	0	2	0	1	0	0	1	0	0	0	1	0	1	0	0	1	0	0	0	0	0	0	1	0	2	1	1	0	2	0	0	1	1
2536008-49-C>T	0	0	0	0	0	0	0	0	0	0	0	0	0	0	0	0	0	1	0	0	0	0	0	0	0	0	2	0	0	0	0	0	0	0	0	2	0	0	0	0	1	0	0	0	0	0	0	0	0
4772756-19-C>A	0	0	0	0	0	0	0	0	0	0	0	0	0	0	0	0	0	0	0	0	0	0	0	0	0	2	0	0	0	0	0	0	0	0	0	0	0	0	0	0	0	0	0	0	1	0	0	0	0
4778013-49-A>G	1	0	0	0	1	0	0	0	0	2	0	0	0	0	1	0	1	0	0	2	0	1	1	0	0	0	1	1	0	0	2	2	0	0	0	0	0	0	2	0	2	2	1	0	0	2	0	2	2
2426113-28-T>C	1	0	0	0	2	0	0	2	0	2	0	0	0	0	1	0	1	2	0	2	0	1	2	0	0	0	2	1	0	0	0	0	0	0	0	0	0	0	0	0	0	2	1	0	0	2	0	0	0
4776302-40-T>C	1	0	0	0	2	0	0	0	0	2	0	0	0	0	1	0	1	0	0	2	0	1	1	0	0	0	1	1	0	0	0	2	0	0	0	0	0	0	2	0	0	1	1	0	0	1	0	2	2
9700062-55-G>A	1	1	1	1	1	1	1	2	0	1	1	1	1	1	1	1	1	1	1	1	1	1	1	1	0	1	1	1	1	0	1	1	1	1	1	1	1	1	1	0	1	1	1	1	1	1	1	0	1
2387738-50-T>C	0	0	0	0	2	0	0	2	1	0	0	0	0	0	1	2	0	0	0	0	0	1	0	0	1	0	0	0	2	2	0	0	0	0	0	0	0	0	0	1	2	0	0	0	0	0	0	0	0
2412792-52-C>T	2	1	1	1	2	1	1	0	1	0	1	1	1	1	1	0	2	2	1	1	1	0	1	1	1	1	0	2	0	1	1	1	1	1	1	1	1	1	1	1	2	1	1	1	1	0	1	1	1
5588100-26-T>C	1	0	0	0	1	0	0	2	0	2	1	1	1	1	0	2	1	1	1	1	0	1	1	1	0	0	1	1	2	0	0	1	1	0	1	0	0	0	1	0	2	1	1	0	0	1	0	2	1
2411048-9-C>T	1	0	0	0	0	0	0	2	0	1	0	0	0	0	1	0	0	1	0	0	0	0	0	0	0	0	0	0	0	0	0	0	0	0	0	2	0	0	0	0	0	0	0	0	0	0	0	0	0
2562103-5-G>T	0	0	0	0	0	0	0	0	0	0	0	0	0	0	0	0	0	0	0	0	0	0	0	0	0	0	0	0	0	0	0	0	0	0	0	0	0	0	0	0	0	0	0	0	1	0	0	0	0
2448767-54-T>A	0	1	1	2	0	1	1	2	0	0	0	0	0	0	1	0	0	2	0	1	1	0	0	0	0	2	0	0	0	0	1	1	0	1	1	2	1	1	1	0	1	0	0	1	1	0	1	0	1
2557902-6-A>G	1	0	0	0	0	0	0	0	0	0	0	0	0	0	0	0	0	2	0	0	0	0	0	0	0	0	0	0	0	0	0	0	0	0	0	0	0	0	0	0	0	0	0	0	0	2	0	0	0
2524719-52-T>C	0	0	0	0	0	0	0	0	0	0	0	0	0	0	0	0	1	0	0	0	0	0	1	0	0	0	2	1	0	0	0	0	0	0	0	0	0	0	0	0	0	1	1	0	0	2	0	0	0
4767731-61-G>A	0	0	0	0	0	0	0	0	1	0	0	0	0	0	0	0	0	0	0	0	0	0	0	0	1	0	0	0	0	0	0	0	0	0	0	0	0	0	0	1	1	0	0	0	1	0	0	0	0
4583583-40-A>C	0	1	1	1	2	1	1	0	0	0	0	0	0	0	0	0	0	0	0	1	1	0	0	0	1	2	0	0	0	1	1	1	0	1	0	2	1	1	1	1	2	2	1	1	2	0	2	0	1
9703813-49-T>C	1	1	1	1	1	1	1	0	1	1	1	1	1	1	1	1	1	1	1	1	1	1	2	1	1	1	1	1	1	1	1	1	1	1	1	1	1	1	1	1	1	1	1	1	1	1	1	1	1
2388979-66-G>C	0	0	0	0	0	0	0	0	0	0	0	0	0	0	0	1	0	0	0	0	0	0	0	0	0	0	0	0	1	0	0	0	0	0	0	0	0	0	0	0	0	0	0	0	0	0	0	0	0
2532399-65-G>C	0	0	0	0	0	0	0	2	0	0	0	0	0	0	2	1	0	2	0	1	0	0	2	0	0	0	0	0	1	0	0	1	0	0	1	0	0	0	1	0	0	2	2	0	0	1	0	0	1
2439258-37-A>G	0	0	0	0	0	0	0	0	0	1	0	0	0	0	0	0	0	2	0	0	0	1	0	0	0	0	0	0	0	0	0	0	0	0	1	0	0	0	0	0	0	0	0	0	0	0	0	0	0
5586915-8-G>A	1	0	0	0	0	0	0	0	0	1	0	0	0	0	0	0	0	2	0	0	0	0	0	0	0	0	0	0	0	0	0	0	0	0	1	0	0	0	0	0	0	0	0	0	0	2	0	0	0
9687676-35-C>G	0	0	0	0	0	0	0	0	0	2	0	0	0	0	0	0	0	0	0	0	0	0	0	0	0	0	0	0	0	0	0	0	0	0	0	0	0	0	0	0	0	0	0	0	0	0	0	0	0
2377537-57-C>T	0	2	2	0	0	0	0	0	0	0	0	0	0	0	0	0	0	0	0	0	0	0	0	0	0	0	0	0	0	0	0	0	0	0	0	0	2	0	0	0	0	0	0	0	0	0	2	0	2
9713676-26-A>G	0	0	0	0	0	0	0	2	0	2	0	0	0	0	0	0	0	0	0	2	0	0	0	0	0	0	0	0	0	0	0	2	0	0	0	0	0	0	2	0	0	0	0	0	0	0	0	0	2
2383216-19-T>A	0	0	0	0	2	0	0	1	0	0	0	0	0	0	0	0	0	0	0	1	0	1	0	0	0	0	0	0	0	0	0	1	0	0	0	0	0	0	1	0	0	0	0	0	0	0	0	0	1
9680256-18-G>T	0	1	2	2	1	1	2	0	0	0	0	0	0	0	0	0	0	0	0	0	1	0	0	0	2	2	0	0	0	2	2	0	0	0	0	0	0	1	0	2	0	0	0	2	0	0	2	1	0
2596294-48-G>A	0	0	0	0	0	0	0	2	1	0	0	0	0	0	0	0	0	0	0	1	0	1	0	0	1	0	2	0	0	0	0	1	0	0	0	0	0	0	1	1	0	2	0	0	1	0	0	0	1
2409383-68-A>G	0	0	0	0	1	0	0	2	0	2	1	1	1	1	0	2	0	0	1	0	0	0	0	1	0	0	0	0	2	0	0	0	1	0	0	0	0	0	0	0	0	0	0	0	0	0	0	1	0
9680806-8-G>T	0	0	0	0	0	0	0	0	0	0	0	0	0	0	0	0	0	0	0	0	0	0	0	0	0	0	0	0	0	0	0	0	0	0	0	0	0	0	0	0	0	0	0	0	0	0	0	0	0
2613562-37-A>G	0	0	0	0	0	0	0	0	0	0	0	0	0	0	0	0	0	0	0	0	0	0	0	0	0	0	0	0	0	0	0	0	0	0	0	0	0	0	0	0	0	0	0	0	0	0	0	0	0
100220158-23-A>T	1	1	1	1	1	1	1	1	1	1	1	1	1	1	1	2	1	2	1	1	1	1	1	1	1	1	1	1	2	1	1	1	1	1	1	2	1	1	1	1	1	1	1	1	2	0	1	1	1
4766602-16-A>G	0	0	0	0	0	0	0	0	0	0	0	0	0	1	0	0	0	0	0	0	0	0	0	0	0	0	0	0	0	0	0	0	0	0	0	2	0	0	0	0	0	0	0	0	0	0	0	0	0
100137551-50-C>G	1	0	2	0	0	0	0	1	1	1	0	1	0	1	1	1	1	1	0	1	0	1	1	1	1	0	1	1	1	2	0	1	1	0	1	0	0	0	1	1	1	1	1	0	1	1	0	1	1
5583700-40-T>G	1	1	1	1	1	1	1	1	1	1	1	1	1	1	1	1	1	1	1	1	1	1	1	1	1	1	1	1	1	1	1	1	1	1	1	1	1	1	1	1	1	1	1	1	1	1	1	1	1
2462250-61-G>T	0	0	0	0	0	0	0	0	0	0	0	0	0	0	0	0	0	0	0	0	0	0	0	0	0	0	0	0	0	0	0	0	0	0	0	0	0	0	0	0	0	0	0	0	0	0	0	0	0
100023601-35-A>C	0	0	0	0	0	0	0	0	0	0	1	1	1	2	0	0	0	0	1	0	0	0	0	1	0	0	0	0	0	0	0	0	1	0	0	0	0	0	0	0	0	0	0	0	0	0	2	0	0
2385252-44-G>T	0	0	0	0	0	0	0	2	0	0	1	1	1	2	1	0	0	2	1	1	0	0	0	1	0	0	0	0	0	0	0	1	1	0	0	2	0	0	1	0	1	0	0	0	2	0	0	0	1
2465732-30-T>C	1	0	0	0	1	0	0	1	1	0	1	1	1	1	1	1	1	1	1	1	0	1	1	1	1	0	1	1	1	0	2	1	2	0	2	2	0	0	1	1	1	1	1	0	1	1	0	2	1
9701947-40-T>C	0	0	0	0	0	0	0	2	1	0	0	0	2	0	0	0	0	0	0	0	0	0	0	0	1	0	0	0	0	0	0	0	0	0	0	0	0	0	0	1	0	0	0	0	0	0	0	0	0
2426971-42-G>C	0	0	0	0	0	0	0	0	0	0	0	0	0	2	0	0	0	0	0	0	0	0	0	0	0	0	0	0	0	0	0	0	0	0	0	0	0	0	0	0	0	0	0	0	1	0	0	1	0
5586998-25-T>C	0	0	0	0	0	0	0	2	0	0	0	0	0	0	0	0	0	1	0	0	0	0	0	0	0	0	2	0	0	0	0	0	0	0	1	2	0	0	0	0	0	0	0	0	0	0	0	0	0
2622360-49-C>T	0	0	0	0	0	0	0	0	0	0	0	0	0	0	0	0	0	0	0	0	0	0	0	0	0	0	0	0	0	0	0	0	0	0	0	2	0	0	0	0	0	0	0	0	0	0	0	0	0
100025387-10-T>G	1	1	1	1	1	1	1	1	1	1	1	1	1	1	1	1	1	1	1	1	1	1	1	1	1	1	1	1	1	1	1	1	1	1	1	1	1	1	1	1	1	1	1	1	0	1	1	1	1
100186510-32-G>A	0	0	0	0	0	0	0	0	0	0	0	0	0	0	0	0	0	0	0	0	0	0	0	0	0	0	0	0	0	0	0	0	0	0	0	0	0	0	0	0	0	0	0	0	0	0	0	0	0
2455213-29-G>A	0	0	0	0	0	0	0	0	0	0	0	0	0	0	0	0	0	2	0	0	0	0	0	0	0	0	0	0	0	0	0	0	0	0	0	0	0	0	0	0	0	0	0	0	0	0	0	2	0
2547827-62-G>T	0	0	0	0	0	0	0	0	0	0	0	0	0	0	0	0	0	0	0	0	0	0	0	0	0	0	0	0	0	0	0	0	0	0	0	0	0	0	0	0	0	0	0	0	0	0	0	0	0
9694259-21-C>T	1	0	0	0	0	0	0	0	0	0	0	0	0	0	0	0	0	0	0	0	0	0	0	0	0	0	0	0	0	0	0	0	0	0	0	0	0	0	0	0	0	0	0	0	0	0	0	0	0
7048361-29-C>T	0	0	0	0	0	0	0	0	0	0	0	0	0	0	0	0	0	0	2	0	0	0	0	0	0	0	0	0	0	0	0	0	0	0	0	0	0	0	0	0	0	0	0	0	0	0	0	0	0
4772404-20-G>T	0	0	0	0	0	0	0	0	0	0	0	0	0	0	0	0	0	0	0	0	0	0	0	0	0	0	0	0	0	0	0	0	0	0	0	0	0	0	0	0	0	0	0	0	0	0	0	0	0
100024189-37-C>T	0	0	0	0	0	0	0	0	0	0	0	0	0	0	0	0	0	0	0	0	0	0	0	0	0	0	0	0	0	0	0	0	0	0	0	0	0	0	0	0	0	0	0	0	0	0	0	0	0
7048275-49-C>G	0	0	0	0	0	0	0	2	0	1	0	0	0	2	1	1	1	0	0	0	0	1	1	0	0	0	2	1	1	0	0	0	0	0	0	2	0	0	0	0	1	1	1	0	0	1	0	0	0
2620084-25-C>T	1	0	0	0	0	0	0	2	0	2	0	0	0	0	0	0	0	0	0	1	0	1	2	0	0	0	2	0	0	0	0	1	0	0	0	2	0	0	1	0	1	2	0	0	0	0	0	2	1
2463890-16-C>T	0	1	1	1	0	1	1	2	0	0	1	1	2	0	0	0	0	0	1	0	1	0	0	1	0	1	0	0	0	1	1	0	1	1	0	2	1	1	0	0	0	0	0	1	1	0	1	0	0
9700327-18-C>A	0	0	0	0	0	0	0	0	0	0	0	0	0	0	0	2	0	0	0	0	0	0	0	0	0	0	0	0	2	0	0	0	0	0	1	0	0	0	0	0	0	0	2	0	0	0	0	1	0
9669408-54-T>A	0	1	1	2	0	1	1	0	0	0	0	0	0	0	0	0	0	0	0	0	1	0	0	0	0	1	0	0	0	1	1	0	0	1	0	1	1	1	0	0	0	0	0	1	0	0	1	2	0
4770365-24-G>A	0	0	0	0	0	0	0	0	1	0	0	0	0	0	0	0	0	0	0	0	0	0	0	0	1	0	0	0	0	0	0	0	0	0	0	0	0	0	0	1	0	0	0	0	0	0	0	0	0
5587666-32-G>A	1	0	0	0	0	0	0	0	0	2	0	0	0	0	0	1	1	2	0	2	0	1	1	0	0	0	2	1	1	0	0	2	0	0	0	0	0	0	2	0	0	2	1	0	2	1	0	1	2
100187775-7-T>C	1	1	1	1	2	1	1	1	1	0	0	0	0	0	1	0	1	2	0	0	1	1	0	0	1	1	1	1	0	1	1	0	0	1	1	2	1	1	0	1	1	0	0	1	2	1	1	1	0
7048260-58-C>T	0	0	0	0	0	0	0	0	0	0	0	0	0	0	0	0	0	1	0	0	0	0	0	0	0	0	0	0	0	0	0	0	0	0	0	0	0	0	0	0	0	0	0	0	0	0	0	0	0
2379790-68-C>T	0	0	0	0	0	0	0	0	0	0	0	0	0	0	0	0	0	0	0	0	0	1	0	0	0	0	0	0	0	0	0	0	0	0	0	0	0	0	0	0	0	0	0	0	0	0	0	0	0
4772912-33-C>T	0	0	0	0	0	0	0	0	1	0	1	1	1	1	0	0	0	0	1	0	0	2	0	1	1	0	0	0	0	0	0	0	2	0	0	0	0	0	0	1	0	0	0	0	0	0	0	1	0
100189076-40-T>C	1	1	1	1	1	1	1	1	1	1	0	0	0	0	1	1	1	1	0	1	1	1	1	0	1	1	1	1	1	1	1	1	2	1	1	1	1	1	1	1	1	1	1	1	1	1	2	1	1
2386901-52-G>A	0	0	0	0	0	0	0	2	0	0	0	0	0	0	0	2	0	0	0	0	0	0	0	0	0	0	0	0	2	0	0	0	0	0	0	0	0	0	0	0	0	0	0	0	0	0	0	0	0
100149077-68-T>C	0	2	1	1	1	2	1	1	1	1	2	2	2	2	2	1	1	2	2	1	2	1	1	2	1	1	1	1	1	1	1	1	2	2	1	1	2	2	1	1	1	1	1	1	2	1	1	1	1
4583965-21-G>A	0	0	0	0	0	0	0	0	0	0	0	0	0	2	0	0	0	0	0	0	0	0	0	0	0	0	0	0	0	0	0	0	0	0	0	2	0	0	0	0	0	0	0	0	0	0	0	0	0
2394094-21-T>C	0	0	0	2	0	0	0	0	0	2	0	0	0	0	0	1	1	0	0	0	0	1	1	0	0	2	2	1	1	0	2	0	0	0	0	2	0	0	0	0	2	2	1	0	0	2	0	0	0
2508688-55-G>A	1	0	0	0	1	0	0	2	0	0	0	0	2	2	1	0	0	1	0	0	0	0	0	2	0	0	0	0	0	0	0	0	0	0	0	2	0	0	0	0	2	0	0	0	2	0	0	2	0
4773423-25-T>G	1	0	0	0	1	0	0	0	2	0	0	0	0	2	0	0	0	0	0	0	0	0	0	0	2	0	2	0	0	0	0	0	0	0	0	2	0	0	0	2	0	0	0	0	2	0	0	0	0
2513030-21-G>A	0	0	0	0	0	0	0	0	0	0	0	0	0	0	0	0	0	0	0	0	0	1	0	0	0	0	0	0	0	0	0	0	0	0	0	0	0	0	0	0	0	0	0	0	0	0	0	0	0
2436409-28-T>C	0	0	0	0	0	0	0	0	0	1	0	0	0	0	0	0	0	0	0	0	0	0	0	0	0	0	0	0	0	0	0	0	0	0	0	0	0	0	0	0	0	0	0	0	0	0	0	0	0
2580172-40-T>C	0	0	0	0	0	0	0	0	0	1	0	0	0	0	0	2	0	0	0	0	0	0	0	0	0	0	0	0	2	0	0	0	0	0	0	2	0	0	0	0	0	0	0	0	0	0	0	0	0
2469420-33-T>C	1	1	1	1	1	1	1	2	0	2	1	1	1	1	2	1	1	2	1	2	1	1	1	1	0	1	2	1	1	1	1	1	1	1	0	2	1	1	1	0	2	0	1	1	1	2	1	0	1
4773501-19-T>C	1	0	0	0	1	0	0	2	0	2	1	1	1	1	2	1	1	1	1	1	0	0	1	1	0	0	1	1	1	0	0	1	1	0	1	2	0	0	1	0	2	1	1	0	1	0	0	0	1
4593770-40-A>G	0	0	0	0	0	0	0	0	1	0	0	0	0	2	0	0	0	2	0	0	0	0	0	0	1	0	0	0	0	0	0	0	0	0	0	2	0	0	0	1	0	2	0	0	0	0	0	0	0
4771588-25-C>G	0	0	0	0	0	0	0	2	1	0	0	0	0	2	0	0	0	2	0	0	0	1	0	0	1	0	0	0	0	0	0	0	0	0	0	2	0	0	0	1	0	2	0	0	0	0	0	0	0
4577817-9-A>T	0	1	1	1	0	1	1	2	0	0	0	0	0	0	0	0	0	0	0	0	1	1	0	0	0	1	2	0	0	1	1	0	0	1	0	2	1	1	0	0	0	0	0	1	0	0	1	0	0
4774609-38-A>G	0	0	0	0	0	0	0	2	0	0	1	1	1	1	1	1	1	1	1	1	0	1	1	1	0	0	1	1	1	0	0	1	1	0	0	2	0	0	1	0	2	1	1	0	0	2	0	2	1
9695541-56-T>G	1	1	1	1	1	1	1	2	1	1	1	1	1	1	1	1	1	1	1	1	1	1	1	1	1	1	1	1	1	1	1	1	1	1	1	1	1	1	1	1	1	1	1	1	1	1	1	1	1
100190220-23-A>C	0	0	0	0	0	0	0	2	0	2	1	1	1	1	2	1	1	1	1	1	0	1	1	1	0	0	1	1	1	0	0	1	1	0	0	1	0	0	1	0	2	1	1	0	0	1	0	2	1
100190221-36-G>A	0	0	2	2	0	0	1	0	2	0	0	0	0	0	0	0	0	0	0	0	0	0	0	0	1	2	0	0	0	1	2	0	0	0	1	0	0	0	0	2	0	0	0	1	0	0	2	2	0
4772408-20-C>T	0	0	0	0	2	0	0	0	1	0	1	1	1	1	0	0	0	2	1	0	0	0	0	1	1	0	2	0	0	0	0	0	1	0	0	2	0	0	0	1	0	0	0	0	0	0	0	0	0
4592588-54-C>G	0	0	0	0	0	0	0	0	0	0	0	0	0	0	0	0	0	0	0	0	0	0	0	0	0	0	0	0	0	0	0	0	0	0	0	0	0	0	0	0	0	0	0	0	0	0	0	0	0
2427374-15-C>T	0	0	0	0	0	0	0	2	0	0	0	0	0	2	0	0	0	0	0	0	0	1	0	0	0	0	0	0	0	0	0	0	0	0	0	0	0	0	0	0	0	2	0	0	0	0	0	0	0
4764396-6-G>A	1	1	1	1	1	1	1	2	1	1	1	1	1	1	1	2	2	1	1	1	1	0	1	1	1	1	2	2	2	1	1	1	1	1	1	1	1	1	1	1	1	1	1	1	1	2	1	1	1
7061327-28-T>C	0	0	0	0	0	0	0	0	0	1	0	0	0	1	2	0	0	2	0	0	0	0	0	0	0	0	0	0	0	0	0	0	0	0	1	2	0	0	0	0	0	0	0	0	2	0	0	0	0
2612066-65-C>G	0	0	0	0	0	0	0	1	0	0	0	0	0	0	0	0	0	0	0	0	0	0	0	0	0	0	0	0	0	0	0	0	0	0	0	0	0	0	0	0	0	0	0	0	0	0	0	1	0
9701400-36-G>C	0	0	0	0	0	0	0	0	0	0	1	1	1	1	0	0	0	0	1	0	0	0	0	1	0	0	0	0	0	0	0	0	1	0	0	2	0	0	0	0	0	0	0	0	1	0	0	1	0
4770236-27-G>T	0	0	0	0	0	0	0	0	0	0	0	0	0	0	0	0	0	0	0	0	0	0	0	0	0	0	0	0	0	0	0	0	0	0	0	0	0	0	0	0	0	0	0	0	1	0	0	0	0
2438521-14-C>T	0	0	0	0	0	0	0	2	0	0	0	0	0	0	1	0	0	2	0	0	0	0	0	0	0	0	2	0	0	0	0	0	0	0	0	0	0	0	0	0	0	0	0	0	0	0	0	0	0
5585089-33-A>G	0	0	0	0	0	0	0	2	0	0	0	0	0	0	1	0	0	2	0	0	0	0	0	0	0	0	2	0	0	0	0	0	0	0	0	0	0	0	0	0	0	0	0	0	0	0	0	0	0
5585120-58-G>C	0	0	0	0	0	0	0	2	0	0	0	0	0	0	1	0	0	2	0	0	0	0	0	0	0	0	2	0	0	0	0	0	0	0	0	0	0	0	0	0	0	0	0	0	0	0	0	0	0
100107127-46-G>A	0	2	2	0	0	0	0	0	0	0	0	0	0	0	0	0	0	0	0	0	0	0	0	0	0	0	0	0	0	0	0	0	0	0	0	0	2	0	0	0	0	0	0	0	0	0	2	0	2
100024124-13-A>G	0	2	2	0	0	0	0	0	0	0	0	0	0	0	0	0	0	0	0	0	0	0	0	0	0	0	0	0	0	0	0	0	0	0	0	0	2	0	0	0	0	0	0	0	0	0	2	0	2
2396879-20-G>T	0	0	0	0	0	0	0	0	0	0	0	0	0	0	0	0	0	2	0	0	0	1	0	0	0	0	0	0	0	0	0	0	0	0	0	2	0	0	0	0	1	0	0	0	0	2	0	0	0
5588137-32-C>T	1	1	1	1	1	1	1	1	1	1	1	1	1	1	1	1	1	1	1	1	1	1	1	1	1	1	2	1	1	1	1	1	1	1	1	1	1	1	1	1	1	1	1	1	1	1	1	1	1
2516043-19-C>G	0	0	0	0	0	0	0	0	0	2	0	0	0	0	1	2	2	1	0	2	0	0	0	0	0	0	2	0	2	0	0	0	0	0	1	2	0	0	0	0	1	2	0	0	0	2	0	0	0
2441007-15-A>G	0	0	0	0	0	0	0	2	0	1	0	0	0	0	1	0	0	2	0	1	0	0	0	0	0	0	2	0	0	0	0	1	0	0	0	2	0	0	1	0	1	2	0	0	0	0	0	2	1
4768450-18-C>G	1	0	0	0	0	0	0	0	0	0	1	1	1	2	0	0	0	0	1	0	0	0	0	1	0	0	0	0	0	0	0	0	1	0	0	0	0	0	0	0	0	0	0	0	0	0	0	0	0
7047257-18-C>G	1	0	0	0	0	0	0	0	0	0	1	1	1	1	0	0	0	0	1	0	0	0	0	1	0	0	0	0	0	0	0	0	1	0	0	0	0	0	0	0	0	0	0	0	0	0	0	0	0
2409919-17-C>T	0	0	0	0	0	0	0	2	0	0	0	0	0	0	1	0	0	0	0	0	0	0	0	0	0	0	0	0	0	0	0	0	0	0	0	2	0	0	0	0	1	0	0	0	0	0	0	0	0
4581914-9-C>T	1	0	0	0	0	0	0	0	1	1	1	1	1	1	1	0	0	1	1	0	0	0	0	1	1	0	2	0	0	0	0	0	1	0	1	0	0	0	0	1	1	0	0	0	0	0	0	2	0
4773083-27-G>A	0	1	1	1	1	1	1	1	0	0	0	0	0	0	0	1	1	1	0	1	1	1	1	0	0	1	1	1	1	1	1	1	0	1	2	1	1	1	1	0	0	2	1	1	1	1	1	1	1
100132992-33-T>C	0	0	0	0	1	0	0	0	0	1	0	0	0	0	0	0	0	0	0	0	0	0	0	0	0	0	0	0	2	0	0	0	0	0	0	0	0	0	0	0	0	0	0	0	0	0	0	0	0
100191450-24-C>T	2	1	1	1	2	1	1	0	0	0	2	0	0	0	0	1	2	0	0	0	1	0	2	0	0	1	2	1	1	1	1	0	0	1	2	2	1	1	2	0	0	2	1	1	0	1	2	0	0
9708318-16-A>G	1	1	1	1	2	1	1	2	1	1	1	1	1	1	1	1	1	1	1	1	1	1	1	1	1	1	1	1	1	1	1	1	1	1	1	1	1	1	1	1	1	1	1	1	1	1	1	1	1
2501400-13-T>A	0	0	0	0	0	0	0	0	0	0	0	0	0	0	0	0	0	0	0	0	0	0	0	0	0	0	1	0	0	0	0	0	0	0	0	0	0	0	0	0	0	0	0	0	0	0	0	0	0
2561989-13-C>T	0	0	0	0	1	0	0	0	0	0	0	0	0	0	0	0	0	0	0	0	0	0	0	0	0	0	0	0	0	0	0	0	0	0	0	0	0	0	0	0	0	0	0	0	1	0	0	0	0
2545994-67-T>C	0	0	0	0	0	0	0	0	0	0	0	0	0	0	0	0	0	2	0	0	0	0	0	0	0	0	0	0	0	0	0	0	0	0	0	2	0	0	0	0	0	0	0	0	2	0	0	1	0
5587186-10-A>G	1	1	2	2	0	1	2	0	1	0	1	1	1	2	2	0	0	0	1	1	1	1	2	1	1	2	2	0	0	2	2	1	1	1	0	0	1	1	1	1	0	0	0	2	0	0	1	0	1
2556169-42-A>G	1	1	1	1	1	1	1	1	1	2	1	1	1	1	0	0	1	1	1	1	1	1	1	1	1	1	1	1	0	1	2	1	1	1	1	1	1	1	1	1	1	2	1	1	1	1	1	1	1
4588057-29-T>G	1	0	0	0	0	0	0	2	1	2	0	0	0	0	0	1	0	0	0	0	0	1	2	0	1	0	2	0	1	2	0	0	0	0	1	2	0	0	0	1	0	0	0	0	0	0	0	0	0
4771682-14-T>A	1	0	0	0	2	0	0	1	1	1	0	0	0	0	1	1	1	1	0	0	0	1	1	0	1	0	1	1	1	0	0	0	0	0	1	2	0	0	0	1	2	2	0	0	2	1	0	0	0
4775435-13-C>G	0	0	0	0	0	0	0	0	0	0	0	0	0	0	0	0	0	0	0	0	0	0	0	0	0	0	0	0	0	0	0	0	0	0	0	0	0	0	0	0	0	0	0	0	0	0	0	0	0
100027528-24-G>A	0	1	0	2	1	1	0	2	0	0	1	1	1	1	2	0	1	1	1	1	1	0	1	1	0	2	1	1	0	0	2	1	1	1	0	2	1	1	1	0	1	1	1	0	1	2	2	0	1
100027567-22-A>C	0	2	0	0	0	0	0	0	0	0	0	0	0	0	0	0	0	0	0	0	0	0	0	0	0	0	0	0	0	0	0	0	0	0	0	0	2	0	0	0	0	0	0	0	0	0	2	0	2
4579440-11-T>C	0	1	0	2	1	1	0	2	0	0	1	1	1	1	2	0	1	2	1	1	1	0	2	1	0	2	2	1	0	0	2	1	1	1	0	0	1	1	1	0	1	2	1	0	1	2	2	0	1
4767286-39-T>C	0	0	0	0	0	0	0	0	0	0	0	0	0	0	0	0	0	0	0	0	0	0	0	0	0	0	0	0	0	0	0	0	0	0	0	0	0	0	0	0	0	0	0	0	0	0	0	0	0
5585480-6-C>T	0	0	0	0	0	0	0	2	0	0	0	0	0	0	0	0	0	0	0	1	0	0	0	0	0	0	0	0	0	0	0	1	0	0	1	0	0	0	1	0	0	0	0	0	0	0	0	0	1
2425244-33-A>G	0	0	0	0	0	0	0	0	0	0	1	1	2	2	0	0	0	0	1	0	0	0	0	1	0	0	0	0	0	0	0	0	1	0	0	0	0	0	0	0	0	0	0	0	1	0	0	0	0
2413524-54-T>A	0	0	0	0	0	0	0	0	0	0	0	0	0	0	0	0	0	0	0	0	0	0	0	0	0	0	0	0	0	0	0	0	0	0	0	0	0	0	0	0	0	0	0	0	0	0	0	0	0
7049800-21-A>C	0	2	2	0	0	0	0	0	0	0	0	0	0	0	0	0	0	0	0	0	0	0	0	0	0	0	0	0	0	0	0	0	0	0	0	0	2	0	0	0	0	0	0	0	0	0	2	0	2
9679119-49-T>A	0	2	2	0	0	0	0	0	0	0	0	0	0	0	0	0	0	0	0	0	0	0	0	0	0	0	0	0	0	0	0	0	0	0	0	0	2	0	0	0	0	0	0	0	0	0	2	0	2
2437287-14-T>C	0	0	0	0	0	0	0	0	1	0	0	0	0	0	0	0	0	0	0	0	0	0	0	0	1	0	0	0	0	2	0	0	0	0	0	0	0	0	0	1	0	0	0	0	0	0	0	0	0
2509715-61-G>C	0	0	0	0	0	0	0	0	0	1	0	0	0	0	0	2	0	0	0	0	0	0	0	0	0	0	0	0	2	0	0	0	0	0	0	0	0	0	0	0	0	0	0	0	0	0	0	0	0
100031185-30-G>A	1	1	1	1	1	1	1	1	1	1	1	1	1	1	1	0	1	1	1	1	1	1	1	1	1	1	1	1	0	1	1	1	1	1	1	1	1	1	1	1	1	1	1	1	1	1	1	1	1
9714155-7-G>A	0	0	0	0	0	0	0	0	0	0	0	0	0	0	0	1	0	0	0	0	0	0	0	0	0	0	0	0	1	0	0	0	0	0	0	0	0	0	0	0	0	2	0	0	0	2	0	0	0
2637592-47-C>T	2	0	0	0	2	0	0	2	0	2	0	0	0	0	2	1	2	0	0	0	0	2	0	0	0	0	0	2	1	0	0	0	0	0	0	0	0	0	0	0	2	1	0	0	2	2	0	0	0
16726762-68-T>G	2	0	0	0	0	0	0	2	0	2	0	0	0	0	2	1	2	0	0	0	0	2	0	0	0	0	0	2	1	0	0	0	0	0	0	0	0	0	0	0	2	1	0	0	2	2	0	0	0
100219572-66-C>T	0	0	0	2	0	1	0	0	0	2	0	0	0	0	0	1	0	1	0	0	0	0	0	0	0	0	0	0	1	0	2	0	0	0	0	2	0	0	0	0	0	0	0	0	0	0	0	0	0
4773191-52-G>T	1	0	0	0	1	0	0	2	0	0	0	0	0	0	2	2	1	2	0	1	0	1	1	0	0	0	1	1	2	0	0	1	0	0	0	2	0	0	1	0	2	1	1	0	2	1	0	2	1
2396308-33-T>C	0	1	1	1	1	1	1	2	1	0	0	0	0	2	1	0	1	0	0	1	1	0	1	0	1	1	1	1	0	1	1	1	0	1	1	2	1	1	1	1	1	1	1	1	1	1	1	0	1
2558120-68-A>C	1	1	1	1	1	1	1	1	1	1	1	1	1	1	1	2	0	1	1	1	1	1	0	1	1	1	0	0	2	1	1	1	1	1	1	1	1	1	1	1	1	2	0	1	1	2	1	1	1
4769113-33-C>T	0	1	1	1	0	1	1	0	0	0	0	0	0	0	0	0	0	0	0	0	1	0	0	0	0	1	0	0	0	1	0	0	0	1	0	2	1	1	0	0	0	0	0	1	0	0	1	0	0
100134078-36-C>T	0	0	0	0	0	0	0	0	0	0	0	0	0	0	0	0	0	0	0	0	0	0	0	0	0	0	0	0	0	0	0	0	0	0	0	0	0	0	0	0	0	0	0	0	0	0	0	0	0
100039015-31-T>A	1	1	1	1	1	1	1	1	1	1	1	1	1	1	1	1	1	1	1	1	1	1	1	1	1	1	1	1	1	1	1	1	1	1	1	1	1	1	1	1	1	1	1	1	1	1	1	1	1
2608450-33-A>C	1	1	1	1	1	1	1	1	1	1	1	1	1	1	2	1	1	2	1	1	1	1	1	1	1	1	1	1	1	1	1	1	1	1	1	1	1	1	1	1	1	1	1	1	1	1	1	1	1
4778834-24-G>C	1	1	1	1	1	1	1	1	1	2	1	1	1	1	2	1	1	2	1	1	1	1	1	1	1	1	1	1	1	1	1	1	1	1	1	1	1	1	1	1	1	1	1	1	1	1	1	1	1
5584057-5-T>C	1	1	1	1	1	1	1	1	1	0	1	1	1	1	1	2	1	1	1	1	1	1	1	1	1	1	1	1	2	1	1	1	1	1	1	2	1	1	1	1	1	1	1	1	1	1	1	1	1
9688001-13-C>A	0	2	0	0	1	2	0	0	0	0	2	2	2	0	2	0	0	2	2	1	2	0	0	2	0	0	0	0	0	0	0	1	2	2	0	0	2	2	1	0	2	2	0	0	0	0	0	0	1
4577954-36-T>A	0	0	0	0	0	0	0	0	0	0	0	0	0	0	0	0	0	0	0	0	0	0	0	0	0	0	2	0	0	0	0	0	0	0	0	0	0	0	0	0	2	0	0	0	0	0	0	0	0
9714771-55-C>T	0	1	0	2	0	1	0	0	0	0	1	1	1	1	2	0	0	1	1	0	1	0	0	1	0	2	0	0	0	0	0	0	1	1	0	2	1	1	0	0	0	0	0	0	0	0	2	0	0
2566339-67-A>G	0	1	0	0	2	0	0	2	0	2	1	1	1	1	1	2	0	1	1	1	0	0	2	1	0	0	2	0	2	0	0	2	1	0	0	2	0	0	2	0	2	2	1	0	1	0	0	2	1
4584305-17-A>C	1	2	1	2	1	1	1	2	1	1	2	2	2	1	2	1	0	2	2	1	2	0	2	2	1	2	2	0	1	1	2	1	2	2	1	1	2	2	1	1	2	0	0	1	2	0	1	1	1
2593214-11-C>A	0	0	0	0	0	0	0	0	0	0	0	0	0	0	0	0	0	0	0	2	0	0	0	0	0	0	0	0	0	0	0	2	0	0	0	0	0	0	0	0	2	0	2	0	0	0	0	2	0
2383061-37-T>C	1	0	0	0	2	0	0	0	0	0	0	0	0	2	0	0	2	0	0	0	0	0	0	0	0	0	0	2	0	0	0	0	0	0	0	0	0	0	0	0	0	0	0	0	0	0	0	0	0
2499188-61-C>A	0	0	0	0	0	0	0	0	0	0	0	0	0	0	0	0	0	0	0	0	0	0	0	0	0	0	0	0	0	0	0	0	0	0	0	2	0	0	0	0	0	0	0	0	0	0	0	0	0
2424613-24-T>C	1	1	1	1	0	1	1	2	1	0	1	1	1	1	0	0	1	0	1	0	1	1	1	1	1	1	1	1	0	1	1	0	1	1	1	1	1	1	0	1	1	1	1	1	1	1	1	1	0
5587797-66-A>G	0	0	0	0	0	0	0	0	0	0	0	0	0	0	0	0	0	0	0	0	2	0	0	0	0	0	0	0	0	0	0	0	0	0	0	0	0	0	0	0	0	0	0	0	0	0	0	0	0
2470905-53-C>T	0	0	0	0	0	0	0	0	0	0	0	0	0	0	0	0	0	0	0	0	0	0	0	0	0	0	0	0	0	0	1	0	0	0	0	0	0	0	0	0	1	0	0	0	0	0	0	0	0
100026440-28-T>C	1	1	1	1	1	1	1	1	1	1	1	1	1	1	1	1	1	1	1	1	1	1	1	1	1	1	1	1	1	1	1	1	1	1	1	1	1	1	1	1	1	1	1	1	1	1	1	1	1
2544239-35-A>T	0	0	0	0	0	0	0	2	0	0	0	0	0	0	0	0	0	1	0	0	0	0	0	0	0	0	2	0	0	0	0	0	0	0	0	2	0	0	0	0	0	0	0	0	0	0	0	2	0
5588509-21-G>A	1	1	1	1	1	1	1	1	1	1	1	1	1	1	1	1	0	1	1	1	1	1	2	1	1	1	0	0	1	1	1	1	1	1	1	1	1	1	1	1	1	0	0	1	1	0	1	1	1
2544626-8-G>A	0	0	0	0	0	0	0	0	0	0	0	0	0	0	0	0	0	0	0	0	0	0	0	0	0	0	2	0	0	0	0	0	0	0	0	2	0	0	0	0	0	0	0	0	0	0	0	0	0
100027953-16-G>A	0	0	0	0	0	0	0	0	0	0	0	0	0	0	0	0	0	0	0	0	0	0	0	0	0	0	0	0	0	0	0	0	0	0	0	0	0	0	0	0	0	0	0	0	1	0	0	0	0
2383137-67-T>C	0	0	0	0	0	0	0	0	0	0	0	0	0	0	0	0	0	0	0	0	0	0	0	0	0	0	0	0	0	0	0	0	0	0	0	0	0	0	0	0	0	0	0	0	0	0	0	0	0
2387178-28-G>A	0	0	0	0	1	0	0	0	0	0	0	0	0	0	0	0	0	0	0	1	0	0	2	0	0	0	0	0	0	0	0	1	0	0	0	0	0	0	1	0	0	2	2	0	0	0	0	0	1
100024463-62-G>A	0	0	0	0	0	0	0	2	0	0	0	0	0	0	0	0	0	1	0	0	0	0	0	0	0	0	0	0	0	0	0	0	0	0	0	2	0	0	0	0	0	0	0	0	0	2	0	0	0
4771442-14-T>C	0	0	0	0	2	0	0	0	0	0	0	0	0	0	0	0	1	0	0	2	0	0	1	0	0	0	2	1	0	0	0	0	0	0	0	0	0	0	2	0	0	2	1	0	0	1	0	0	1
5587088-44-T>C	0	0	0	0	2	0	0	2	0	0	0	0	0	0	0	0	1	0	0	1	0	0	1	0	0	0	2	1	0	0	0	1	0	0	0	0	0	0	1	0	0	1	1	0	0	1	0	0	1
2431862-32-G>C	0	0	0	0	0	0	0	0	0	0	0	0	0	0	0	0	1	0	0	0	0	0	1	0	0	0	2	1	0	0	0	0	0	0	0	0	0	0	0	0	0	2	1	0	0	2	0	0	0
9699363-33-T>C	1	1	1	1	2	1	1	1	1	1	1	1	1	2	1	0	0	1	1	2	1	0	0	1	1	2	2	0	0	1	2	1	1	1	0	1	1	1	1	1	1	0	0	1	2	2	1	1	1
2498274-55-T>C	1	1	1	1	2	1	0	2	1	1	1	1	1	1	1	1	1	1	1	0	1	1	1	1	1	1	1	1	1	1	1	0	1	1	0	1	1	1	0	1	1	1	1	1	1	1	1	1	0
2610089-64-G>A	1	0	0	0	2	0	0	1	0	2	0	0	0	2	2	2	1	2	0	0	0	1	2	0	0	0	2	1	2	0	0	0	0	0	0	2	0	0	0	0	2	0	0	0	2	1	0	0	0
4777799-68-C>T	0	0	0	0	0	0	0	0	0	0	0	0	0	0	0	0	0	0	0	0	0	0	0	0	0	0	0	0	0	0	0	0	0	0	0	0	0	0	0	0	0	0	0	0	0	0	0	0	0
100024654-11-C>T	1	1	1	1	1	1	1	1	1	1	1	1	1	1	1	1	1	1	1	1	1	1	1	1	1	1	1	1	1	1	1	1	1	1	1	1	1	1	1	1	1	1	1	1	1	1	1	1	1
9711852-11-T>C	0	0	0	0	0	0	0	0	0	0	0	0	0	0	0	0	0	0	0	0	0	0	0	0	0	0	0	0	0	0	0	0	0	0	0	0	0	0	0	0	0	0	0	0	0	0	0	0	0
4776663-11-T>C	0	0	0	0	0	0	0	0	0	0	0	0	0	0	0	0	0	0	0	0	0	0	0	0	0	0	0	0	0	0	0	0	0	0	0	0	0	0	0	0	0	0	0	0	0	0	0	0	0
4765472-49-T>G	0	0	0	0	0	0	0	0	0	0	0	0	0	0	0	0	0	0	0	0	0	0	0	0	0	0	0	0	0	0	0	0	0	0	0	0	0	0	0	0	0	0	0	0	0	0	0	0	0
3040326-67-G>A	1	1	1	1	1	1	1	1	1	1	1	1	1	1	1	1	1	1	1	1	1	1	1	1	1	1	1	1	2	1	1	1	1	1	1	1	1	1	1	1	1	1	1	1	1	1	1	1	1
2489744-20-A>T	0	2	2	0	0	0	0	0	0	0	0	0	0	0	0	0	0	0	0	0	0	0	0	0	0	0	0	0	0	0	0	0	0	0	0	0	2	0	0	0	0	0	0	0	0	0	2	0	2
7061821-40-T>A	0	0	0	0	0	0	0	0	0	0	0	0	0	0	0	0	0	0	0	0	0	0	0	0	0	0	0	0	0	0	0	0	0	0	0	0	0	0	0	0	0	0	0	0	0	0	0	0	0
2384383-51-T>C	1	1	1	1	1	1	1	2	1	0	1	1	1	1	1	1	1	1	1	1	1	1	1	1	1	1	2	1	1	1	0	1	1	1	1	2	1	1	1	1	2	1	1	1	1	1	1	1	1
7051204-15-G>C	0	0	0	0	0	0	0	0	0	0	0	0	0	0	0	0	0	0	0	0	0	0	0	0	0	0	0	0	0	0	0	0	0	0	0	0	0	0	0	0	0	0	0	0	0	0	0	0	0
4771469-62-T>C	0	0	0	0	1	0	0	0	0	0	0	0	0	0	0	0	0	0	0	1	0	0	2	0	0	0	0	0	0	0	0	2	0	0	0	0	0	0	1	0	0	0	2	0	0	0	0	0	2
4772963-6-A>G	1	0	0	0	0	0	1	0	0	0	0	0	0	2	2	0	0	0	0	0	0	0	0	0	0	0	0	0	0	0	0	0	0	0	2	0	0	0	0	0	0	0	0	0	0	0	0	0	0
4770753-68-A>T	0	0	0	0	0	0	1	2	0	0	0	0	0	0	1	0	0	0	0	2	0	0	0	0	0	0	0	0	0	0	0	1	0	0	2	2	0	0	1	0	0	0	0	0	0	0	0	0	1
4584690-43-A>C	0	0	0	0	0	0	0	2	0	0	0	0	0	0	1	0	0	0	0	0	0	0	0	0	0	0	0	0	0	0	0	0	0	0	0	2	0	0	0	0	0	0	0	0	0	0	0	0	0
2504598-37-C>T	0	2	2	0	0	0	0	0	0	0	0	0	0	0	0	0	0	0	0	0	0	0	0	0	0	0	0	0	0	0	0	0	0	0	0	0	2	0	0	0	0	0	0	0	0	0	2	0	2
4773816-45-C>T	0	0	0	0	0	0	0	0	0	0	0	0	0	0	1	0	0	0	0	0	0	0	0	0	0	0	0	0	0	0	0	0	0	0	0	0	0	0	0	0	0	0	0	0	0	0	0	0	0
100132032-42-T>C	1	0	0	0	0	0	1	1	0	0	0	0	0	2	2	0	0	2	0	0	0	0	0	0	0	0	0	0	0	0	0	0	0	0	1	0	0	0	0	0	2	0	0	0	0	2	0	0	0
5586741-8-T>G	1	1	1	1	1	1	1	1	1	1	1	1	1	1	0	1	1	2	1	1	1	1	1	1	1	1	1	1	1	1	1	1	1	1	1	2	1	1	1	1	1	1	1	1	1	1	1	1	1
4773492-13-C>G	1	0	0	0	0	0	1	2	0	0	0	0	0	2	2	0	0	0	0	0	0	0	2	0	0	0	0	0	0	0	0	0	0	0	2	0	0	0	0	0	0	0	0	0	0	2	0	0	0
4769329-37-C>G	0	0	1	1	0	1	0	0	0	0	0	0	0	0	0	2	0	0	0	0	1	1	0	0	0	1	0	0	2	1	0	0	0	1	0	2	1	1	0	0	0	0	0	1	0	0	1	0	0
100026563-66-G>C	0	0	0	0	0	0	0	0	0	0	0	0	0	0	0	0	0	0	0	0	0	0	0	0	0	0	0	0	0	0	0	0	0	0	0	0	0	0	0	0	0	0	0	0	0	0	0	0	0
100134696-64-G>T	1	0	2	0	0	0	2	0	1	0	0	0	0	0	0	0	0	0	0	0	0	0	0	0	1	0	0	0	0	2	1	0	0	0	2	0	0	0	0	1	1	0	0	0	0	0	2	0	0
2446269-60-A>T	0	0	0	0	0	0	0	1	0	1	0	0	0	1	2	0	0	2	0	0	0	0	0	0	0	0	0	0	0	0	0	0	0	0	0	0	0	0	0	0	0	2	0	0	0	1	0	1	0
4773228-22-C>T	0	0	1	1	2	1	0	0	0	0	0	0	0	0	0	0	0	0	0	0	1	0	0	0	0	2	0	0	0	1	0	0	0	1	0	2	1	1	0	0	0	0	0	1	0	0	1	2	0
4778950-20-G>C	0	1	0	0	1	0	0	0	0	0	1	1	1	2	1	0	0	0	1	2	0	0	0	1	0	0	0	0	0	0	0	2	1	0	0	2	0	0	2	0	2	0	2	0	0	0	0	0	2
4588384-23-G>C	0	1	0	0	1	0	0	0	0	0	1	1	1	2	1	0	0	0	1	0	0	0	0	1	0	0	0	0	0	0	0	0	1	0	0	2	0	0	0	0	2	0	0	0	0	0	0	0	0
9667225-36-T>A	0	1	0	0	1	0	0	0	0	0	1	1	1	2	1	0	0	0	1	0	0	0	0	1	0	0	0	0	0	0	0	0	1	0	0	2	0	0	0	0	0	0	0	0	0	0	0	0	0
5584294-28-A>G	0	1	0	0	1	0	0	0	2	2	1	1	1	1	1	0	0	0	1	0	0	0	0	1	0	0	0	0	0	0	0	0	1	0	0	0	0	0	0	0	2	0	0	0	2	0	0	0	0
2589141-63-T>A	0	0	2	1	0	1	0	0	0	0	0	0	2	0	0	0	0	0	0	0	1	0	0	0	0	1	0	0	0	1	0	0	0	1	0	2	1	1	0	0	0	2	0	2	0	0	2	2	0
5583832-33-T>C	1	1	1	1	1	1	1	1	1	1	1	1	1	1	2	1	1	2	1	1	1	1	1	1	1	1	1	1	1	1	1	1	1	1	1	1	1	1	1	1	1	1	1	1	2	1	1	1	1
9699522-35-T>C	0	0	0	0	0	0	0	0	0	1	0	0	0	0	2	0	0	2	0	0	0	0	0	0	0	0	0	0	0	0	0	0	0	0	0	0	0	0	0	0	0	1	0	0	2	1	0	0	0
100133920-35-C>T	0	2	2	0	0	0	0	0	0	0	0	0	0	0	0	0	0	0	0	0	0	0	0	0	0	0	0	0	0	0	0	0	0	0	0	0	2	0	0	0	0	0	0	0	0	0	2	0	2
4592100-9-A>G	0	0	0	0	0	0	0	0	0	1	0	0	0	0	0	0	0	0	0	0	0	0	0	0	0	0	0	0	0	0	0	0	0	0	0	0	0	0	0	0	0	0	0	0	0	0	0	0	0
4772007-48-T>C	0	0	0	0	0	0	0	2	0	0	0	0	0	0	0	0	0	0	0	1	0	0	0	0	0	0	2	0	0	0	0	0	0	0	0	2	0	0	1	0	0	0	0	0	0	0	0	0	1
4591317-20-A>C	1	0	0	0	0	0	0	0	0	0	0	0	0	0	0	0	0	0	0	0	0	0	0	0	0	0	0	0	0	0	0	0	0	0	0	0	0	0	0	0	0	0	0	0	0	0	0	0	0
9688744-43-G>C	1	0	0	0	0	0	0	0	0	0	0	0	0	0	1	0	2	0	0	0	0	0	0	0	0	0	2	2	0	0	0	0	0	0	0	2	0	0	0	0	0	0	0	0	2	2	0	0	0
5590171-37-T>C	0	2	1	2	0	0	1	0	1	2	0	0	0	2	2	0	0	1	0	0	0	0	0	0	1	2	0	0	0	1	2	0	0	0	2	0	0	0	0	1	2	0	0	1	1	2	1	1	0
4767086-22-T>A	1	1	0	0	1	1	0	2	0	0	2	1	1	2	0	0	1	2	1	1	1	2	1	2	0	0	2	1	0	0	0	1	1	1	0	0	1	1	1	0	1	1	1	0	0	2	0	0	1
100022204-42-T>A	0	2	2	0	0	0	0	0	0	0	0	0	0	0	0	0	0	0	0	0	0	0	0	0	0	0	0	0	0	0	0	0	0	0	0	0	2	0	0	0	0	0	0	0	0	0	2	0	2
5583395-34-T>C	0	0	0	0	0	0	0	0	0	0	0	0	0	0	0	0	0	0	0	0	0	0	0	0	0	0	0	0	0	0	0	0	0	0	0	0	0	0	0	0	0	0	0	0	0	0	0	0	0
2497783-38-C>A	1	0	0	0	0	0	0	2	1	1	0	0	0	0	1	1	1	0	0	1	0	0	1	0	1	0	1	1	1	0	1	1	0	0	0	2	0	0	1	1	2	1	1	0	1	1	0	1	1
2497477-20-A>G	0	1	0	2	0	1	1	0	0	0	1	1	1	1	0	0	0	0	1	0	1	0	0	1	0	2	0	0	0	0	2	0	1	1	0	0	1	1	0	0	0	0	0	0	0	0	1	0	0
2418998-12-C>T	1	1	1	1	1	1	1	1	1	1	1	1	1	1	1	1	1	1	1	0	1	0	2	1	1	1	1	1	1	1	1	1	1	1	1	1	1	1	0	1	1	1	1	1	1	1	1	1	0
2456945-14-G>A	0	0	2	0	0	0	2	1	1	0	0	0	0	2	2	0	0	2	0	0	0	0	0	0	1	0	0	0	0	2	1	0	0	0	0	0	0	0	0	1	1	0	0	2	0	0	2	2	0
2610495-6-T>C	0	0	0	0	0	0	0	0	0	0	0	0	0	0	0	0	0	0	0	0	0	0	0	0	0	0	0	0	0	0	0	0	0	0	0	0	0	0	0	0	0	0	0	0	1	0	0	0	0
4772233-38-C>T	0	0	0	0	0	0	1	2	0	0	0	0	0	0	0	1	0	1	0	1	0	1	0	0	0	0	0	0	1	0	0	0	0	0	1	2	0	0	1	0	0	2	0	0	2	2	0	0	1
4771712-41-G>A	0	2	0	2	2	1	0	2	0	2	1	1	1	1	2	0	1	0	1	0	2	0	1	1	0	2	1	1	0	0	2	1	1	1	0	2	1	1	0	0	2	1	1	0	2	0	0	0	0
4576595-24-T>A	0	0	1	1	0	1	1	0	1	0	0	0	0	0	0	2	0	0	0	0	1	0	0	0	0	1	2	0	2	1	0	0	0	1	0	2	1	1	0	1	0	0	0	1	0	0	1	0	0
2610333-68-A>C	1	0	2	2	0	0	1	0	0	0	0	0	0	0	0	1	0	1	0	1	0	1	2	0	0	2	0	0	1	2	0	0	0	0	1	0	0	0	1	0	0	0	0	2	2	2	2	0	1
2443271-10-C>T	0	0	0	0	0	0	0	1	0	0	0	0	0	0	0	0	0	0	0	0	0	0	0	0	0	0	0	0	0	0	0	0	0	0	0	2	0	0	0	0	0	0	0	0	1	0	0	0	0
9665607-31-C>G	0	2	2	0	0	0	0	0	0	0	0	0	0	0	0	0	0	0	0	0	0	0	0	0	0	0	0	0	0	0	0	0	0	0	0	0	2	0	0	0	0	0	0	0	0	0	2	0	2
4773455-56-C>T	0	0	1	0	0	0	0	0	0	0	0	0	0	0	0	0	0	0	0	0	0	0	0	0	0	0	0	0	0	0	0	0	0	0	0	0	0	0	0	0	0	0	0	0	0	0	0	0	0
2475181-18-T>C	1	1	2	1	1	1	2	1	2	1	1	1	1	1	0	1	1	0	1	0	1	1	2	1	2	2	0	1	1	1	1	0	1	1	1	1	1	1	2	0	1	1	0	1	0	1	0	2	0
2490805-32-C>G	0	0	0	0	0	0	0	0	0	0	0	0	0	0	0	0	0	0	0	0	0	0	0	0	0	0	0	0	0	0	0	0	0	0	0	0	0	0	0	0	0	0	0	0	0	0	0	0	0
4582070-35-A>T	1	0	0	0	0	0	0	2	0	0	0	0	0	0	0	0	0	0	0	0	0	1	0	0	0	0	2	0	0	0	0	0	0	0	0	2	0	0	0	0	0	0	0	0	1	0	0	0	0
2440623-33-C>A	1	0	0	0	2	0	0	0	0	0	0	0	0	0	0	0	1	0	0	0	0	1	1	0	0	0	1	1	0	0	0	1	0	0	0	0	0	0	0	0	2	1	1	0	0	1	0	0	0
2412787-19-T>C	0	2	2	2	2	2	2	1	0	0	1	2	2	0	0	1	1	0	2	0	1	0	1	2	0	2	2	1	1	2	2	1	2	2	2	2	2	2	0	2	0	1	1	2	0	1	2	0	0
4580462-35-G>A	0	1	0	0	0	0	0	0	0	1	1	1	1	2	1	0	0	2	1	1	0	0	0	1	0	0	2	0	0	0	0	0	1	0	0	2	0	0	1	0	0	0	0	0	0	0	0	0	1
2452345-46-G>A	0	0	0	0	0	0	0	1	0	0	0	0	0	0	0	1	0	0	0	0	0	0	0	0	0	0	0	0	1	0	2	0	0	0	0	1	0	0	0	0	0	0	0	0	0	0	0	0	0
2393640-29-A>G	0	0	1	1	0	1	0	0	0	0	0	0	0	0	0	0	0	0	0	0	1	0	2	0	0	1	2	0	0	2	0	0	0	1	0	2	1	1	0	0	0	0	0	1	1	2	1	0	0
2440381-31-C>A	0	0	1	1	0	1	0	1	0	0	0	0	0	0	0	1	0	0	0	0	1	1	2	0	0	1	2	0	1	2	0	0	0	1	0	1	1	1	0	0	0	0	0	1	1	2	1	0	0
4582595-58-A>T	0	0	0	0	0	0	0	0	0	0	0	0	0	0	2	0	0	2	0	0	0	0	0	0	0	0	0	0	0	0	0	0	0	0	0	0	0	0	0	0	0	0	0	0	0	2	0	0	0
2544492-60-C>T	0	0	0	0	0	0	0	0	0	0	0	0	0	0	0	0	0	0	0	0	0	0	0	0	0	0	0	0	0	0	0	0	0	0	0	0	0	0	0	0	0	0	0	0	0	0	0	0	0
4591691-37-T>G	0	0	2	2	0	0	1	0	2	0	0	0	0	0	0	0	0	2	0	0	0	0	0	0	2	2	0	0	0	1	0	0	0	0	1	0	0	0	0	1	0	0	0	2	0	0	2	0	0
4576860-53-G>C	0	0	0	0	0	0	0	0	1	0	0	0	0	0	0	0	0	0	0	0	0	0	0	0	1	0	0	0	0	0	0	0	0	0	0	0	0	0	0	0	0	0	0	0	0	0	0	0	0
2443824-16-C>T	0	0	2	2	0	0	2	2	1	0	0	0	0	0	0	0	0	0	0	0	0	0	0	0	1	2	0	0	1	2	2	0	0	0	2	0	0	0	0	2	0	0	0	2	1	0	2	0	0
4774081-20-C>G	1	0	0	0	1	0	0	2	0	0	0	0	0	0	2	1	0	0	0	1	0	1	0	0	0	0	2	0	1	0	1	0	0	0	0	0	0	0	1	0	1	0	0	0	1	0	0	0	1
4764688-59-T>C	0	0	0	0	0	0	0	0	0	0	0	0	0	0	0	0	0	0	0	0	0	1	0	0	0	0	0	0	0	0	0	0	0	0	0	0	0	0	0	0	0	0	0	0	0	0	0	1	0
4579638-17-G>A	0	0	0	0	0	0	0	0	0	0	0	0	0	0	1	0	0	1	0	0	0	0	0	0	0	0	0	0	0	0	0	0	0	0	0	2	0	0	0	0	0	0	0	0	0	0	0	0	0
4591769-5-A>G	0	0	0	0	1	2	0	2	0	0	0	0	2	1	0	0	0	0	0	0	0	0	2	2	0	0	0	0	0	0	0	0	2	2	0	2	0	2	0	0	2	0	0	0	0	0	0	0	0
4771517-24-C>T	0	0	1	2	0	1	0	0	0	0	0	0	0	0	0	0	0	0	0	0	2	0	0	0	0	1	0	0	0	1	0	0	0	1	2	1	1	1	0	0	0	0	0	2	0	0	2	0	0
4769352-6-T>C	0	1	1	1	0	1	1	0	0	0	1	1	1	2	0	0	0	1	1	0	1	0	0	1	0	1	0	0	0	1	0	0	1	1	1	2	1	1	0	1	0	0	0	1	2	0	1	1	0
7048108-32-A>G	0	0	0	0	0	0	0	0	0	0	0	0	0	0	0	0	1	0	0	0	0	0	2	0	0	0	2	1	0	0	0	1	0	0	0	2	0	0	0	0	0	1	1	0	1	1	0	0	0
2456974-7-G>A	0	1	1	0	0	0	0	0	0	0	0	0	0	0	0	0	0	0	0	0	0	0	0	0	0	0	0	0	0	0	0	0	0	0	0	0	1	0	0	0	0	0	0	0	0	0	1	0	2
5588139-30-T>A	0	0	1	1	2	1	1	0	0	0	0	0	0	0	0	0	0	0	0	0	1	0	0	0	0	1	0	0	0	1	1	0	0	1	2	2	1	1	0	1	2	0	0	1	0	0	1	0	0
2434702-16-C>T	0	0	0	0	0	0	0	0	0	0	0	0	0	0	1	0	0	0	0	0	0	0	0	0	0	0	0	0	0	0	0	0	0	0	0	0	0	0	0	0	0	0	0	0	0	0	0	0	0
2484364-15-T>C	0	0	0	0	0	0	0	0	0	0	0	0	0	0	0	0	0	0	0	0	0	0	0	0	0	0	0	0	0	0	0	0	0	0	0	0	0	0	0	0	0	0	0	0	0	0	0	0	0
2442464-9-A>G	0	1	1	1	1	1	1	0	0	1	1	1	1	1	1	0	1	2	1	1	1	1	2	1	0	1	2	1	0	1	1	1	1	1	1	2	1	1	1	1	1	2	1	1	0	2	1	0	1
2623067-7-T>C	1	1	1	1	1	1	1	2	1	1	1	1	1	2	1	1	1	1	1	1	1	1	1	1	1	1	1	1	1	1	0	1	1	1	1	1	1	1	1	1	2	1	1	1	1	1	1	1	1
100045962-36-A>C	1	0	0	0	1	0	2	2	2	1	0	0	0	0	0	2	1	1	0	1	0	0	1	0	0	0	1	1	2	0	1	1	0	0	1	0	0	0	1	2	1	1	1	0	1	1	0	2	1
9680889-59-A>G	0	2	2	0	0	0	0	0	0	0	0	0	0	0	0	0	0	0	0	0	0	0	0	0	0	0	0	0	0	0	0	0	0	0	0	0	2	0	0	0	0	0	0	0	0	0	2	0	2
2422641-24-G>A	0	0	0	0	0	0	0	0	0	0	0	0	0	0	0	0	0	0	0	0	0	0	0	0	0	0	0	0	0	0	0	0	0	0	0	0	0	0	0	0	0	0	0	0	0	0	0	0	0
9714779-15-G>A	0	2	2	0	0	0	0	0	0	0	0	0	0	0	0	0	0	0	0	0	0	0	0	0	0	0	0	0	0	0	0	0	0	0	0	0	2	0	0	0	0	0	0	0	0	0	2	0	2
2631155-15-A>T	0	0	1	1	0	1	0	0	0	0	0	0	0	0	0	1	0	0	0	0	1	1	0	0	0	1	0	0	2	1	0	0	0	1	0	2	1	1	0	0	0	0	0	1	0	0	1	0	0
2425263-66-T>A	0	1	1	1	0	1	0	2	0	0	1	1	1	2	0	1	1	0	1	0	1	1	2	1	0	1	2	1	1	1	0	1	1	1	0	2	1	1	0	0	0	2	1	1	1	2	1	0	0
4587285-38-C>A	0	0	0	0	0	0	0	0	1	0	0	0	0	0	0	2	0	0	0	0	0	0	0	0	1	0	0	0	2	0	0	0	0	0	0	2	0	0	0	0	0	0	0	0	0	0	0	0	0
4779551-40-C>A	0	2	2	2	0	1	2	1	2	2	2	2	2	2	1	1	0	1	2	0	2	1	2	2	2	2	0	0	1	2	2	0	2	2	0	2	2	2	0	2	2	0	0	2	2	0	2	2	0
4578573-8-A>T	0	1	0	0	0	0	0	0	0	0	1	1	1	2	0	0	0	0	1	0	1	0	0	1	0	0	0	0	0	0	0	0	1	0	0	2	0	0	0	0	0	0	0	0	0	0	0	0	0
4770532-41-G>C	0	2	2	2	1	0	2	0	2	2	2	2	2	2	2	0	1	2	2	1	2	0	2	2	2	2	1	1	0	2	2	1	2	2	1	0	2	2	1	2	2	1	1	2	2	2	2	2	1
2408625-11-A>G	2	0	0	0	0	0	0	0	0	2	0	0	0	0	0	1	2	0	0	0	0	1	0	0	0	0	2	0	1	0	0	0	0	0	0	2	0	0	0	0	0	0	0	0	0	2	0	0	0
4768585-21-G>A	1	0	0	0	0	0	0	2	0	1	0	0	0	0	0	0	0	0	0	0	0	0	0	0	0	0	0	0	0	0	1	0	0	0	0	2	0	0	0	0	0	0	0	0	0	0	0	0	0
4582953-28-A>G	1	0	1	1	1	1	1	0	0	0	0	0	0	0	1	1	1	1	0	1	0	1	1	0	0	1	1	1	1	1	0	1	0	1	1	2	1	1	1	1	2	1	1	1	2	1	1	2	1
16726866-18-A>G	0	2	2	0	0	0	0	0	0	0	0	0	0	0	0	0	0	0	0	0	0	0	0	0	0	0	0	0	0	0	0	0	0	0	0	0	2	0	0	0	0	0	0	0	0	0	2	0	2
2516491-51-G>A	0	0	0	0	1	0	0	0	0	0	0	0	0	0	0	0	0	0	0	0	0	0	0	0	0	0	0	0	0	0	0	0	0	0	0	0	0	0	0	0	1	0	0	0	0	0	0	0	0
7047847-11-T>C	0	1	0	0	0	0	0	0	0	0	1	1	1	2	0	0	0	0	1	0	1	0	0	1	0	0	0	0	0	0	0	0	1	0	0	2	0	0	0	0	0	0	0	0	0	0	0	0	0
9705395-15-C>A	0	2	0	2	0	2	0	0	0	0	2	2	2	0	1	1	1	0	2	2	2	0	1	2	0	2	2	1	1	0	1	1	2	2	0	1	2	2	1	0	0	1	1	0	0	2	2	0	1
9709896-11-C>T	1	1	0	0	1	0	0	2	1	0	1	1	1	2	1	1	1	0	1	1	1	1	1	1	1	0	1	1	1	0	1	1	1	0	2	2	0	0	1	0	1	2	1	0	0	1	0	1	1
4773643-62-A>G	0	1	0	0	0	0	0	0	1	0	1	1	1	2	0	0	1	0	1	1	1	0	1	1	1	0	1	1	0	0	1	1	1	0	0	0	0	0	1	0	0	1	1	0	0	1	0	0	1
2509510-8-C>G	0	2	2	0	0	0	0	0	0	0	0	0	0	0	0	0	0	0	0	0	0	0	0	0	0	0	0	0	0	0	0	0	0	0	0	0	2	0	0	0	0	0	0	0	0	0	2	0	2
2426838-51-T>C	0	0	0	0	0	0	0	0	0	0	0	0	0	0	0	0	0	0	0	0	0	0	0	0	0	0	0	0	0	0	0	0	0	0	0	0	0	0	0	0	0	0	0	0	0	0	0	0	0
2444307-65-C>A	0	0	0	0	0	0	0	0	0	0	0	0	0	0	0	0	0	0	0	0	0	0	0	0	0	0	0	0	0	0	0	0	0	0	0	0	0	0	0	0	0	2	0	0	0	2	0	0	0
4770724-62-G>A	1	0	0	0	0	0	0	0	0	0	0	0	0	0	0	0	0	0	0	0	0	0	0	0	0	0	0	0	0	0	0	0	0	0	0	0	0	0	0	0	0	0	0	0	0	0	0	1	0
4584558-56-G>A	0	0	0	0	2	0	0	0	0	0	0	0	0	0	0	0	0	0	0	0	0	0	0	0	0	0	0	0	0	0	0	0	0	0	0	2	0	0	0	0	1	0	0	0	0	0	0	0	0
2457489-38-C>G	0	0	0	0	0	0	0	0	0	0	0	0	0	0	1	0	0	2	0	0	0	0	0	0	0	0	0	0	0	0	0	0	0	0	0	0	0	0	0	0	0	0	0	0	0	0	0	0	0
2509117-56-G>T	0	1	0	0	1	0	0	0	0	0	1	1	2	1	0	0	0	0	1	1	1	0	0	1	0	0	0	0	0	0	0	0	2	0	0	0	0	0	1	0	1	2	0	0	0	0	0	0	1
2446791-20-A>C	0	0	0	0	0	0	0	0	0	0	0	0	0	0	0	0	0	0	0	0	0	0	0	0	0	0	0	0	0	0	0	0	0	0	0	0	0	0	0	0	0	0	0	0	0	0	0	0	0
100185160-22-A>G	1	0	1	1	2	1	1	2	1	0	0	0	0	0	1	1	1	1	0	0	0	1	1	0	1	1	1	1	1	1	1	1	0	1	1	1	1	1	0	1	0	1	1	1	1	1	1	1	0
7048110-34-A>G	0	0	0	0	0	0	0	2	0	0	0	0	0	0	0	0	0	0	0	0	0	0	0	0	0	0	0	0	0	0	0	0	0	0	0	0	0	0	0	0	0	0	0	0	1	0	0	0	0
2629098-42-C>A	0	0	2	2	0	0	0	0	1	0	0	0	0	0	0	0	0	0	0	0	0	0	0	0	1	2	0	0	0	2	1	0	0	0	2	1	0	0	0	1	0	0	0	2	1	0	2	2	0
2548202-31-T>C	2	1	2	0	2	0	0	0	0	0	1	1	1	1	0	0	2	0	1	2	1	2	2	1	0	0	2	2	0	0	0	2	1	0	0	2	0	0	2	0	0	2	2	0	0	0	0	0	2
2558221-31-C>T	0	0	0	0	0	0	0	0	0	0	0	0	0	0	0	0	0	0	0	0	0	0	0	0	0	0	0	0	0	0	0	0	0	0	0	0	0	0	0	0	0	0	0	0	0	0	0	0	0
2432027-33-T>C	0	0	0	0	1	2	0	2	0	1	0	0	0	2	1	1	0	0	0	0	0	0	0	0	0	0	0	0	1	0	0	0	0	0	0	2	0	0	0	0	1	0	0	0	0	0	0	0	0
100032873-35-A>G	0	1	0	2	0	1	0	0	0	0	1	1	1	1	0	0	0	0	1	0	1	0	0	1	0	2	0	0	0	0	2	0	1	1	0	0	1	1	0	0	0	2	0	0	0	0	0	1	0
4773338-6-T>C	1	1	1	1	1	1	0	1	0	1	1	1	1	1	1	1	2	0	1	1	1	0	1	1	0	1	0	2	1	1	1	1	1	1	0	2	1	1	1	0	1	2	1	1	2	2	1	2	1
2599010-12-T>C	1	0	0	0	2	0	0	2	0	2	0	0	0	0	0	1	0	0	0	2	0	0	2	0	0	0	2	2	1	0	0	2	0	0	0	0	0	0	2	0	0	2	2	0	0	0	0	0	2
16726494-10-A>G	1	1	1	1	1	1	1	1	1	1	1	1	1	1	1	1	1	1	1	1	1	1	1	1	1	1	1	2	1	1	1	1	1	1	1	2	1	1	1	1	1	1	1	1	1	1	1	1	1
4587572-12-T>C	0	2	2	0	0	0	0	0	0	0	0	0	0	0	0	0	0	0	0	0	0	0	0	0	0	0	0	0	0	0	0	0	0	0	0	0	2	0	0	0	0	0	0	0	0	0	2	0	2
2455503-53-G>A	0	0	0	0	0	0	0	1	0	0	0	0	0	0	1	0	0	0	0	2	0	0	0	0	0	0	0	0	0	0	0	0	0	0	0	2	0	0	0	0	0	0	0	0	0	0	0	0	0
4778269-28-G>A	0	0	0	0	0	0	0	2	0	0	0	0	0	0	0	0	0	0	0	0	0	0	0	0	0	0	0	0	0	0	0	0	0	0	0	0	0	0	0	0	0	0	0	0	0	0	0	0	0
4581535-47-A>T	0	0	0	0	1	0	0	2	0	0	0	0	0	0	0	1	1	0	0	0	0	0	1	0	0	0	2	1	1	0	0	1	0	0	0	0	0	0	0	0	1	2	1	0	1	1	0	0	0
4584043-6-G>T	0	1	0	0	2	0	0	0	0	1	1	1	1	2	2	1	0	0	1	0	1	0	0	1	0	0	2	0	1	0	0	0	1	0	0	2	0	0	0	0	1	0	0	0	1	0	0	1	0
9705318-29-T>C	0	0	0	0	0	0	0	2	0	0	0	0	0	0	0	0	0	0	0	0	0	0	0	0	0	0	0	0	0	0	0	0	0	0	0	0	0	0	0	0	0	0	0	0	0	0	0	0	0
4584069-27-T>A	0	0	1	1	0	1	0	2	1	2	0	0	0	0	0	0	0	0	0	0	0	0	0	0	0	1	0	0	0	1	1	0	0	1	1	2	1	1	0	1	0	0	0	1	1	0	1	0	0
5583694-32-A>T	0	0	1	1	0	1	0	0	0	1	0	0	0	0	0	0	0	0	0	0	0	0	0	0	0	1	0	0	0	1	1	0	0	1	0	2	2	1	0	0	0	0	0	1	0	0	1	0	0
4582836-67-C>T	0	0	0	0	2	0	0	0	0	0	0	0	0	0	0	0	0	0	0	0	0	0	0	0	0	0	0	0	0	0	0	0	0	0	0	0	0	0	0	0	1	0	0	0	0	0	0	0	0
4770606-28-G>T	1	0	0	0	0	0	0	0	0	1	0	0	0	0	0	1	0	0	0	0	0	1	0	0	0	0	0	0	1	0	0	0	0	0	0	0	0	0	0	0	0	0	0	0	0	0	0	0	0
100024447-18-G>A	0	0	1	1	0	1	0	0	0	0	0	0	0	0	0	0	0	0	0	0	0	0	0	0	0	1	0	0	0	2	1	0	0	1	0	2	1	1	0	0	0	0	0	1	0	0	1	0	0
4584299-39-G>A	0	1	1	0	0	0	2	0	2	0	0	0	0	0	0	0	0	0	0	0	0	0	0	0	2	0	0	0	0	2	0	0	0	0	0	0	2	0	0	2	0	0	0	2	0	0	1	0	1
4584165-40-T>C	0	0	0	0	0	0	0	0	0	0	0	0	0	0	1	0	0	0	0	0	0	0	0	0	0	0	0	0	0	0	0	0	0	0	0	0	0	0	0	0	0	0	0	0	0	0	0	0	0
4771027-14-T>A	1	0	1	1	1	1	2	1	0	1	0	0	0	0	2	1	1	2	0	0	0	1	1	0	1	1	1	1	1	1	1	1	0	1	0	2	1	1	0	0	2	1	1	1	0	1	1	1	0
4772060-24-A>C	1	0	0	0	0	2	1	2	0	0	0	0	0	0	1	0	0	1	0	0	0	1	0	0	1	0	0	0	0	0	0	0	0	0	0	2	0	0	0	0	0	2	0	0	0	2	0	0	0
4590200-54-A>T	0	1	1	1	1	1	1	2	1	1	1	1	1	1	1	1	1	1	1	1	1	0	1	1	1	1	1	1	1	1	1	1	1	1	1	2	1	1	1	1	1	2	1	1	1	1	1	1	1
4576806-43-C>T	0	2	2	0	0	0	0	0	0	0	0	0	0	0	0	0	0	0	0	0	0	0	0	0	0	0	0	0	0	0	0	0	0	0	0	0	2	0	0	0	0	0	0	0	0	0	2	0	2
9679504-50-C>T	0	0	0	0	0	0	0	0	0	0	0	0	0	0	0	1	0	0	0	0	0	0	0	0	0	0	0	0	1	0	0	0	0	0	0	0	0	0	0	0	0	0	0	0	0	0	0	0	0
4771228-22-G>C	0	0	0	0	0	0	0	0	0	0	0	0	0	0	0	0	0	0	0	0	0	0	0	0	0	0	0	0	0	0	0	0	0	0	0	0	0	0	0	0	0	0	0	0	0	0	0	0	0
4584882-61-A>G	1	1	1	1	1	1	1	1	1	1	1	1	1	1	2	1	1	1	1	1	1	1	1	1	1	1	1	1	1	1	1	1	1	1	1	2	1	1	1	1	1	1	1	1	2	1	1	1	1
4584042-24-T>C	0	0	0	0	0	0	0	0	0	0	0	0	0	0	1	0	0	0	0	0	0	0	0	0	0	0	0	0	0	0	0	0	0	0	0	2	0	0	0	0	0	0	0	0	0	0	0	0	0
9689776-7-C>T	0	0	1	2	0	0	1	2	1	2	0	0	0	0	2	1	1	1	0	2	0	0	1	0	1	2	1	1	1	1	2	1	0	0	1	1	0	0	1	1	0	1	1	1	1	1	2	1	1
4766138-17-A>G	1	1	0	0	1	0	1	2	1	0	1	1	1	1	1	0	1	1	1	1	1	1	1	1	1	0	1	1	0	0	0	1	1	0	1	2	0	0	1	1	1	1	1	0	1	1	0	1	1
9681363-15-T>C	0	0	0	0	0	0	0	0	0	0	0	0	0	0	0	1	0	0	0	0	0	0	0	0	0	0	0	0	1	0	0	0	0	0	0	0	0	0	0	0	0	0	0	0	0	0	0	0	0
100134551-33-A>T	0	0	0	0	0	0	1	1	0	0	0	0	0	0	2	0	1	1	0	2	0	0	1	0	1	0	1	1	0	0	0	1	0	0	0	0	0	0	1	0	0	2	1	0	0	1	0	0	2
4770645-16-C>G	0	0	0	0	0	0	0	0	0	1	0	0	0	2	1	0	0	0	0	1	0	0	0	0	0	0	0	0	0	0	0	0	0	0	0	2	0	0	1	0	0	0	0	0	0	0	0	0	1
2404168-58-C>G	0	0	0	0	0	0	0	0	0	0	0	0	0	0	1	0	0	0	0	1	0	0	0	0	0	0	0	0	0	0	0	0	0	0	0	0	0	0	1	0	0	0	0	0	0	0	0	1	1
100037522-47-G>A	0	0	0	0	2	0	0	2	0	0	0	0	0	0	0	2	0	2	0	1	0	0	0	0	0	0	0	0	2	0	0	0	0	0	0	0	0	0	1	0	0	2	1	0	0	0	0	1	1
4578617-25-C>A	0	0	0	0	1	0	0	0	0	0	0	0	0	0	1	0	0	0	0	0	0	0	0	0	0	0	0	0	0	0	0	2	0	0	0	2	0	0	0	0	1	2	2	0	0	0	0	0	0
9679500-10-C>T	0	1	0	0	0	0	0	0	0	1	1	1	1	2	0	0	0	0	1	1	1	0	0	1	0	0	0	0	0	0	0	0	1	0	0	0	0	0	1	0	0	0	0	0	0	0	0	0	1
100259934-67-G>T	2	1	1	1	1	1	1	2	1	1	1	1	1	1	1	1	2	2	1	1	1	2	1	1	1	1	1	2	1	1	1	1	1	1	1	1	1	1	1	1	2	0	1	1	2	0	1	1	1
4773297-57-C>T	0	0	0	0	1	0	0	2	0	0	0	0	0	0	0	0	0	2	0	2	0	1	2	0	0	0	2	0	0	0	0	2	0	0	0	0	0	0	2	0	1	2	2	0	2	0	0	2	2
4772636-49-G>A	0	0	0	0	0	0	0	0	0	0	0	0	0	0	0	0	0	0	0	0	0	0	0	0	0	0	0	0	0	0	0	0	0	0	0	2	0	0	0	0	0	0	0	0	0	0	0	0	0
9687408-35-C>T	0	0	0	0	0	0	1	1	0	2	0	0	0	2	1	1	1	1	0	2	0	0	1	0	1	0	1	1	1	0	0	1	0	0	0	2	0	0	1	0	0	1	1	0	0	1	0	0	2
4773929-34-C>A	0	0	0	0	0	0	0	2	0	0	0	0	0	0	0	0	1	0	0	0	0	0	1	0	0	0	2	1	0	0	0	1	0	0	0	0	0	0	0	0	0	1	1	0	0	1	0	0	0
5587309-49-T>C	1	0	1	1	0	1	0	0	0	0	0	0	0	2	0	2	0	0	0	0	0	1	0	0	0	1	0	0	0	2	1	0	0	1	0	2	1	1	0	0	1	0	0	1	0	0	1	0	0
16725610-28-C>G	1	1	0	0	0	0	0	0	0	0	1	1	1	2	0	0	0	0	1	0	1	1	0	1	0	0	0	0	0	0	0	0	1	0	0	0	0	0	0	0	0	0	0	0	0	0	0	0	0
2490650-13-C>T	0	0	0	0	0	0	0	0	0	1	0	0	0	0	1	0	0	0	0	0	0	0	0	0	0	0	0	0	0	0	0	0	0	0	0	0	0	0	0	0	0	0	0	0	0	0	0	0	0
2594666-34-T>C	0	0	0	0	0	0	0	0	0	0	0	0	0	0	0	2	0	0	0	0	0	0	0	0	0	0	0	0	2	0	0	0	0	0	0	0	0	0	0	0	0	0	0	0	0	0	0	0	0
2619443-45-G>A	0	0	2	0	0	0	0	0	2	0	0	0	0	0	0	0	0	0	0	0	0	0	0	0	0	0	0	0	0	0	0	0	0	0	1	0	0	0	0	2	0	0	0	2	1	0	0	1	0
2432536-56-C>G	0	0	0	0	0	0	0	2	1	1	0	0	0	0	0	0	0	0	0	0	0	0	0	0	0	0	2	0	0	0	0	0	0	0	2	2	0	0	0	1	0	0	0	0	1	0	0	2	0
2400837-19-C>G	0	0	0	0	0	0	2	0	1	0	0	0	0	0	0	0	0	0	0	0	0	0	0	0	2	0	0	0	0	0	0	0	0	0	1	0	0	0	0	1	0	0	0	0	1	0	0	1	0
4773381-46-A>T	0	0	0	0	0	0	0	2	0	0	0	0	0	0	1	1	0	0	0	0	0	0	2	0	0	0	0	0	1	0	0	0	0	0	0	2	0	0	0	0	0	0	0	0	0	0	0	0	0
100215972-15-G>C	0	0	2	1	0	1	0	0	0	0	0	0	0	0	2	0	0	2	0	0	0	0	0	0	0	2	0	0	0	1	1	0	0	1	0	1	1	1	0	0	2	0	0	1	0	0	2	0	0
2433482-5-G>C	0	0	0	0	0	0	0	0	0	0	0	0	0	0	0	0	0	0	0	0	0	0	0	0	0	0	0	0	0	0	0	0	0	0	0	2	0	0	0	0	0	0	0	0	0	0	0	0	0
2542887-35-T>C	0	0	0	0	0	0	0	0	0	0	0	0	0	0	0	1	0	0	0	0	0	0	0	0	0	0	0	0	1	0	0	0	0	0	0	0	0	0	0	0	0	0	0	0	0	0	0	0	0
100185215-30-C>T	0	0	0	0	0	0	0	2	0	0	0	0	0	0	0	1	0	0	0	0	0	0	0	0	0	0	0	0	1	0	0	0	0	0	0	0	0	0	0	0	0	0	0	0	0	0	0	0	0
4769153-51-A>G	0	0	0	0	0	0	0	0	0	0	0	0	0	0	0	1	0	0	0	0	0	0	0	0	0	0	0	0	1	0	0	0	0	0	0	0	0	0	0	0	0	0	0	0	0	0	0	0	0
4765520-21-G>A	0	0	0	0	0	0	0	2	0	0	0	0	0	0	0	0	1	0	0	0	0	0	1	0	0	0	2	1	0	0	0	1	0	0	2	0	0	0	0	0	0	2	1	0	0	0	0	0	0
2438055-29-G>C	0	0	0	0	0	0	0	0	0	0	0	0	0	0	0	0	0	0	0	0	0	0	0	0	0	0	0	0	0	0	0	0	0	0	0	2	0	0	0	0	0	0	0	0	0	0	0	0	0
2378584-41-C>G	0	0	0	0	0	0	0	0	0	1	0	0	0	0	0	0	0	0	0	1	0	0	0	0	0	0	0	0	0	0	0	2	0	0	0	0	0	0	1	0	0	0	2	0	0	0	0	0	2
4589078-16-A>G	1	1	1	1	1	1	1	1	0	1	1	1	1	0	1	1	1	1	1	1	1	1	1	1	1	1	0	1	1	1	1	1	1	1	0	1	1	1	1	0	1	1	1	0	0	1	1	0	1
100106644-9-G>A	0	2	2	0	0	0	0	0	0	0	0	0	0	0	0	0	0	0	0	0	0	0	0	0	0	0	0	0	0	0	0	0	0	0	0	0	2	0	0	0	0	0	0	0	0	0	2	0	2
2415700-15-T>C	0	0	0	0	0	0	0	0	1	1	0	0	0	0	0	2	0	0	0	0	0	0	0	0	0	0	1	0	0	2	0	0	0	0	1	0	0	0	2	1	0	0	0	1	0	0	0	1	0
4772396-66-C>T	0	0	0	0	0	0	0	0	0	0	0	0	0	0	0	0	0	0	0	0	0	0	0	0	0	0	0	0	0	0	0	0	0	0	0	0	0	0	0	0	0	0	0	0	0	0	0	0	0
4771247-61-C>T	1	1	0	0	2	0	0	2	0	0	1	1	1	2	0	0	1	0	1	1	1	1	1	1	0	0	0	1	0	0	0	1	1	0	0	0	0	0	1	0	1	2	1	0	0	1	0	0	1
9714702-36-G>A	0	2	2	0	0	0	0	0	0	0	0	0	0	0	0	0	0	0	0	0	0	0	0	0	0	0	0	0	0	0	0	0	0	0	0	0	2	0	0	0	0	0	0	0	0	0	2	0	2
2392311-21-T>C	0	1	0	0	1	0	0	0	0	0	1	1	1	2	0	0	0	0	1	2	1	0	0	1	0	0	0	0	0	0	0	0	1	0	0	2	0	0	0	0	1	0	0	0	0	0	0	0	0
2445674-55-A>G	0	0	0	0	0	0	0	0	0	0	0	0	0	2	1	0	0	0	0	0	0	0	0	0	0	0	0	0	0	0	0	0	0	0	0	2	0	0	0	0	0	0	0	0	0	0	0	0	0
4765175-35-C>T	0	1	1	1	0	1	0	0	1	0	1	1	1	2	0	0	0	0	1	0	1	0	0	1	0	1	0	0	0	1	1	0	1	1	1	2	1	1	0	1	0	0	0	1	1	0	1	1	0
4772971-67-T>C	1	0	2	2	0	0	1	2	0	0	0	0	0	2	0	0	1	1	0	0	0	1	2	0	1	2	1	1	0	2	2	1	0	0	0	2	0	0	0	0	0	2	1	0	0	1	2	0	0
2479187-36-G>A	0	0	0	0	0	0	0	0	0	0	0	0	0	0	0	0	0	0	0	0	0	0	0	0	0	0	0	0	0	0	0	0	0	0	0	0	0	0	0	0	0	0	0	0	0	0	0	0	0
4771797-27-C>T	1	0	1	1	1	1	1	2	0	1	0	0	0	2	0	1	0	1	0	1	0	1	2	0	1	1	0	0	1	1	1	0	0	1	0	2	1	1	1	0	1	0	0	0	0	2	1	0	1
2461766-45-G>A	0	0	0	0	0	0	0	0	0	0	0	0	0	0	0	0	0	0	0	0	0	0	0	0	0	0	0	0	0	0	0	0	0	0	0	0	0	0	0	0	0	0	0	0	0	0	0	0	0
100252600-26-T>C	1	1	1	1	2	1	1	1	1	1	1	1	1	1	1	1	2	1	1	0	1	1	2	1	1	1	0	2	1	1	1	0	1	1	1	1	1	1	0	1	1	0	0	1	1	1	1	0	0
100252601-53-T>C	2	0	0	2	2	0	1	2	0	2	0	0	1	2	2	2	2	0	0	0	0	2	0	0	1	0	0	2	2	1	1	0	1	0	0	1	0	0	0	0	1	0	0	1	1	2	0	2	0
4772181-56-C>T	0	0	0	0	0	0	0	0	0	0	2	0	0	0	0	2	0	0	0	0	0	0	0	0	0	0	0	0	2	0	0	0	0	0	0	0	0	0	0	0	0	0	0	0	0	0	0	0	0
2576309-68-T>C	0	0	0	0	0	0	0	2	0	0	0	0	0	0	0	0	0	0	0	0	0	0	0	0	0	0	0	0	0	0	0	0	0	0	0	2	0	0	0	0	0	2	0	0	0	0	0	0	0
9694639-53-T>C	0	0	0	0	0	0	0	1	0	2	0	0	0	0	2	2	0	2	0	0	0	0	0	0	0	0	0	0	2	0	0	1	0	0	0	2	0	0	0	0	0	2	0	0	2	0	0	0	0
100132129-53-T>C	0	2	2	2	0	0	1	2	2	2	2	2	0	1	2	1	0	1	2	0	2	1	0	0	1	2	0	0	1	1	2	0	0	0	2	2	0	0	0	2	2	0	0	2	2	1	2	2	0
2559205-18-T>G	1	1	0	2	1	1	0	1	0	0	1	1	1	1	2	1	1	2	1	1	1	1	1	1	0	2	1	1	1	0	2	1	1	1	0	2	1	1	1	0	2	1	1	0	0	1	2	0	1
2456569-33-A>G	0	0	1	1	1	2	1	2	0	1	0	0	0	0	1	0	1	2	0	1	0	0	1	0	1	2	2	1	1	1	1	1	0	1	0	0	1	1	1	0	0	1	1	0	0	0	1	0	1
2438430-22-A>G	0	0	0	0	0	0	0	0	0	1	0	0	0	0	0	0	0	0	0	2	0	0	2	0	0	0	2	0	0	0	0	1	0	0	0	0	0	0	0	0	0	2	1	0	0	0	0	0	0
4768364-18-A>G	1	1	1	1	1	1	1	2	1	1	1	1	1	2	1	1	0	1	1	1	1	1	0	1	1	1	2	0	1	1	1	0	1	1	2	2	1	1	1	1	1	0	0	1	1	1	1	1	1
2561776-17-T>C	0	0	0	0	0	0	0	0	0	0	0	0	0	0	0	0	0	0	0	0	0	0	0	0	0	0	0	0	0	0	0	0	0	0	0	2	0	0	0	0	0	0	0	0	0	0	0	0	0
4590220-34-C>T	0	0	0	0	0	0	0	0	0	1	0	0	0	0	0	0	0	0	0	0	0	0	0	0	0	0	0	0	0	0	0	0	0	0	0	2	0	0	0	0	0	0	0	0	0	0	0	0	0
100136681-26-G>A	0	0	0	0	0	0	0	0	0	0	0	0	0	0	1	0	0	0	0	0	0	0	0	0	0	0	0	0	0	0	0	0	0	0	0	0	0	0	0	0	0	0	0	0	0	0	0	0	0
4778924-46-T>A	0	1	0	0	0	0	1	0	0	0	1	1	1	1	0	0	0	1	1	0	1	0	0	1	1	0	0	0	0	0	0	0	1	0	0	0	0	0	0	0	0	0	0	0	0	0	0	0	0
5588215-5-C>G	2	1	0	0	1	0	2	1	1	0	1	1	1	1	2	1	2	2	1	1	1	2	1	1	0	0	2	2	0	0	0	2	1	0	1	2	0	0	2	1	1	2	1	1	1	2	0	1	1
2428376-59-G>A	0	0	0	0	0	0	0	0	1	0	0	0	0	0	0	0	0	0	0	0	0	0	0	0	0	0	0	0	0	2	0	0	0	0	1	0	0	0	0	1	0	0	0	1	1	0	0	1	0
4584831-42-C>G	2	1	0	0	0	0	0	0	0	0	1	1	1	2	0	0	0	0	1	0	1	2	0	1	0	0	0	2	0	0	0	0	1	0	0	0	0	0	0	0	0	0	0	0	0	0	0	0	0
2551124-64-G>A	0	0	0	0	0	0	0	0	0	2	0	0	0	0	2	0	0	2	0	0	0	0	0	0	0	0	0	0	0	0	0	0	0	0	0	0	0	0	0	0	0	0	0	0	2	2	0	0	0
100132456-47-A>G	1	0	2	1	2	1	2	1	0	0	0	2	2	2	0	1	1	0	0	0	2	1	1	0	1	2	2	1	1	2	2	1	2	2	2	2	2	2	0	2	2	2	1	2	0	1	1	0	2
100028488-36-T>C	0	0	0	0	0	0	0	0	0	0	0	0	0	0	0	0	0	0	0	0	0	0	0	0	0	0	0	0	0	0	0	0	0	0	0	0	0	0	0	0	0	0	0	0	0	0	0	0	0
5588923-31-G>T	1	1	2	2	2	1	2	2	2	2	1	1	1	1	2	1	1	2	1	0	1	0	0	1	2	2	1	0	0	2	2	0	1	1	2	1	1	1	0	2	2	0	0	2	2	1	1	1	0
4772389-62-T>G	0	1	1	1	1	1	1	1	1	1	1	1	1	1	1	1	1	1	1	1	1	0	1	1	1	1	1	1	1	1	1	1	1	1	1	2	1	1	1	1	1	1	1	1	1	1	1	2	1
4768263-6-A>G	1	1	0	0	1	0	0	1	1	2	1	1	1	1	2	0	1	2	1	1	1	1	1	1	0	0	1	1	0	0	0	1	1	0	1	0	0	0	1	1	1	1	1	1	1	2	0	1	1
7049974-48-T>C	0	1	1	1	1	1	1	1	1	2	1	1	1	1	2	1	1	2	1	1	1	0	1	1	1	1	1	1	1	1	1	1	1	1	1	0	1	1	1	1	1	1	1	1	1	0	1	1	1
4589004-52-T>C	1	1	1	2	1	0	1	2	1	2	1	1	2	2	1	1	1	1	1	1	2	1	2	2	1	2	1	1	1	1	2	1	0	2	1	2	1	0	1	1	1	1	1	1	1	1	0	1	2
9718464-20-A>G	0	1	0	1	0	1	0	0	0	1	1	1	1	1	2	2	0	2	1	0	1	0	0	1	0	1	0	0	2	0	2	0	1	1	0	2	1	1	0	0	1	0	0	0	0	0	2	0	0
2446052-15-G>A	0	0	0	0	0	0	0	0	0	0	0	0	0	0	0	1	0	0	0	0	0	0	0	0	0	0	0	0	1	0	0	0	0	0	0	0	0	0	0	0	0	0	0	0	0	0	0	0	0
4575590-29-G>A	0	0	0	0	0	0	0	0	0	0	0	0	0	0	0	0	0	1	0	0	0	0	0	0	0	0	0	0	0	0	0	0	0	0	0	0	0	0	0	0	0	0	0	0	0	0	0	0	0
9681118-9-T>G	0	1	0	0	0	0	0	2	0	1	1	1	1	2	1	0	1	1	1	0	1	0	2	1	0	0	2	1	0	0	0	1	1	0	0	2	0	0	0	0	0	1	1	0	0	0	0	0	0
4590274-18-C>A	1	0	1	1	1	1	1	2	1	0	0	0	0	2	0	1	0	0	0	1	0	1	2	0	1	2	2	0	1	1	1	0	0	1	2	2	1	1	1	1	1	0	0	1	1	2	1	1	1
2517892-53-A>G	1	0	0	0	0	0	0	2	0	0	0	0	0	0	0	2	1	1	0	2	0	1	1	0	0	0	2	1	2	0	0	1	0	0	0	2	0	0	1	0	0	1	1	0	0	2	0	0	1
2455183-23-C>T	0	1	1	0	0	0	0	0	0	0	0	0	0	0	0	0	0	0	0	0	0	0	0	0	0	0	0	0	0	0	0	0	0	0	0	0	1	0	0	0	0	0	0	0	0	0	1	0	1
5584269-48-T>C	2	1	1	1	2	1	0	2	0	0	1	1	1	2	0	2	2	0	1	0	1	2	0	1	0	1	0	2	2	1	1	0	1	1	0	1	2	1	0	0	0	0	0	0	0	2	1	0	0
4578634-31-C>T	0	0	0	0	0	0	0	0	0	0	0	0	0	0	0	1	0	0	0	0	0	0	0	0	0	0	0	0	1	0	0	0	0	0	0	0	0	0	0	0	0	0	0	0	0	0	0	0	0
4770900-64-G>C	0	0	0	0	0	0	0	0	0	0	0	0	0	0	0	0	0	0	0	0	0	0	0	0	0	0	0	0	0	0	0	0	0	0	0	0	0	0	0	0	0	0	0	0	0	0	0	0	0
2377661-7-G>T	0	0	0	0	0	0	0	0	0	2	0	0	0	0	2	0	0	1	0	0	0	0	0	0	0	0	0	0	0	0	0	0	0	0	0	0	0	0	0	0	0	0	0	0	0	0	0	0	0
4583680-65-A>G	0	0	0	0	1	0	0	0	0	0	0	0	0	0	0	0	0	0	0	0	0	0	0	0	0	0	0	0	0	0	0	0	0	0	0	0	0	0	0	0	1	0	0	0	0	0	0	0	0
4770917-39-T>C	1	0	0	0	2	0	0	1	0	0	0	0	0	0	1	0	0	0	0	0	0	1	0	0	0	0	0	1	0	0	0	0	0	0	0	0	0	0	0	0	0	0	0	0	0	2	0	0	0
9669788-31-T>C	0	0	0	0	0	0	0	0	0	0	0	0	0	0	2	0	0	0	0	0	0	0	2	0	0	0	2	0	0	0	0	2	0	0	0	0	0	0	0	0	0	2	2	0	0	0	0	0	0
4593439-12-C>A	1	1	1	1	0	1	0	1	1	1	1	1	1	1	1	2	1	1	1	2	1	1	1	1	0	1	0	1	2	1	1	2	1	1	1	1	1	1	2	1	0	2	1	1	1	2	1	1	2
2631863-67-G>C	0	0	0	0	0	0	0	0	0	0	0	0	0	0	0	0	0	0	0	0	0	0	0	0	0	0	0	0	0	0	0	0	0	0	0	0	0	0	0	0	0	0	0	0	0	0	0	0	0
4578598-55-T>C	0	0	1	1	0	2	0	2	1	2	0	0	0	2	0	1	1	0	0	1	0	1	1	0	0	2	2	1	1	1	1	1	0	1	1	2	0	1	1	1	0	2	1	1	1	2	1	1	1
4774119-19-C>T	0	0	0	0	0	0	1	0	0	1	0	0	0	0	0	0	0	0	0	1	0	0	0	0	1	2	0	0	0	0	0	0	0	0	0	2	0	0	1	0	0	0	0	0	0	0	0	0	1
9718986-5-G>C	0	0	0	0	0	2	0	0	0	2	2	0	0	0	2	0	0	2	0	0	0	0	2	0	0	0	0	0	0	0	0	0	0	0	0	2	0	0	0	0	0	0	0	0	0	0	0	0	0
4773244-29-A>T	0	0	2	0	0	0	0	0	0	0	0	0	0	0	0	0	0	0	0	0	0	0	0	0	0	0	0	0	0	0	0	0	0	0	0	0	2	0	0	0	0	0	0	0	0	0	2	0	2
2592431-14-G>T	1	0	0	0	2	0	0	2	0	2	0	0	0	0	2	1	1	0	0	1	0	1	1	0	0	2	2	1	1	0	0	1	0	0	0	1	0	0	1	0	1	1	1	0	0	1	0	0	1
100022193-27-G>T	1	1	1	1	1	1	1	1	0	1	1	1	1	1	1	1	1	1	1	1	1	1	1	1	1	1	1	1	1	1	1	1	1	1	0	1	1	1	1	0	1	1	1	0	1	1	1	0	1
2553281-67-A>T	0	0	0	0	2	0	0	0	0	0	0	0	0	0	1	0	0	0	0	0	0	0	0	0	0	0	0	0	0	0	0	0	0	0	0	0	0	0	0	0	1	0	0	0	0	0	0	0	0
2541869-52-C>T	1	0	0	0	0	0	1	2	0	1	0	0	0	0	0	1	1	1	0	0	0	1	1	0	1	0	2	1	1	0	0	1	0	0	0	2	0	0	0	0	0	1	1	0	0	2	0	0	0
5584513-37-T>C	0	0	0	0	0	0	0	0	0	2	0	0	0	0	1	0	0	0	0	0	0	0	0	0	0	1	0	0	0	2	0	0	0	0	0	0	0	0	0	0	0	0	0	0	0	0	0	2	0
9688527-56-T>C	0	0	2	2	0	1	1	0	2	1	0	0	0	0	0	0	0	0	0	0	0	1	0	0	1	0	0	0	0	2	0	0	0	0	0	2	0	0	0	2	0	0	0	2	0	1	2	2	0
5584129-55-C>T	0	0	0	0	0	0	1	0	0	0	0	0	0	0	0	0	0	1	0	0	0	1	0	0	1	0	0	0	0	0	0	0	0	0	0	0	0	0	0	0	0	0	0	0	0	2	0	0	0
4769231-30-T>A	0	1	2	1	0	1	1	0	1	1	1	1	1	2	2	0	0	2	1	1	1	0	0	1	1	2	0	0	0	1	1	0	1	1	0	2	1	1	1	1	2	0	0	1	2	0	1	2	1
9681991-29-T>A	0	0	1	1	0	1	1	0	1	0	0	0	0	0	0	0	0	0	0	1	0	0	0	0	1	1	0	0	2	1	1	0	0	1	1	2	0	1	1	1	0	0	2	1	0	0	1	2	1
4580363-8-A>G	0	0	2	1	0	0	2	1	2	0	0	0	0	0	1	1	1	1	0	2	0	0	1	0	2	1	1	1	1	2	2	1	0	0	2	2	0	0	1	2	0	1	1	2	2	0	2	2	1
4582480-57-G>A	1	1	0	2	1	1	0	0	0	1	1	1	1	1	0	0	0	0	1	2	1	1	0	1	0	0	0	0	0	0	2	0	1	1	0	2	1	1	0	0	1	0	0	0	2	1	2	0	0
4772335-45-C>T	0	0	0	0	0	0	0	0	0	0	0	0	0	0	0	0	0	0	0	0	0	0	0	0	0	0	0	0	0	0	0	0	0	0	0	0	0	0	0	0	0	0	0	0	0	0	0	0	0
9694695-24-A>G	0	0	0	0	0	0	0	0	0	0	0	0	0	0	0	0	0	0	0	0	0	0	0	0	0	0	0	0	0	0	0	0	0	0	0	2	0	0	0	0	0	0	0	0	0	0	0	0	0
2602462-60-C>T	0	0	0	0	0	0	1	0	0	0	0	0	0	0	0	0	0	0	0	0	0	0	0	0	1	0	0	0	0	0	0	0	0	0	0	0	0	0	0	0	0	0	0	0	0	0	0	0	0
2411283-6-A>G	1	0	0	0	0	0	1	0	1	0	0	0	0	0	0	0	0	2	0	0	0	1	2	0	1	0	2	0	0	0	0	0	0	0	1	2	0	0	0	1	2	0	0	1	0	1	0	1	0
5589043-50-C>T	0	0	0	0	0	0	0	0	0	0	0	0	0	0	0	0	0	0	0	0	0	0	0	0	0	0	0	0	0	0	0	0	0	0	0	0	0	0	0	0	0	0	0	0	0	0	0	0	0
4775558-9-C>T	0	0	1	1	0	1	0	2	0	0	0	0	0	2	0	0	0	0	0	1	0	0	0	0	0	2	0	0	0	2	1	0	1	1	0	2	0	1	1	0	0	0	0	0	0	0	1	0	1
7047522-15-A>G	0	2	2	2	0	0	0	0	0	0	0	0	0	0	0	0	0	0	0	0	0	0	0	0	0	0	0	0	0	0	0	0	0	0	0	0	2	0	0	0	0	0	0	0	0	0	2	0	2
4765236-29-C>T	0	0	0	0	0	0	0	2	0	0	0	0	0	0	0	1	1	0	0	2	0	0	1	0	0	0	2	1	1	0	0	1	0	0	0	0	0	0	2	0	0	2	1	0	0	2	0	0	2
2458957-53-A>C	1	0	0	2	2	0	1	2	1	0	0	0	0	2	1	1	1	0	0	0	0	1	1	0	1	2	1	1	1	0	0	1	0	0	1	2	0	0	0	1	0	1	1	1	1	1	0	1	0
2469695-6-C>G	1	0	0	0	2	0	0	0	0	1	0	0	0	0	2	2	1	2	0	2	0	1	2	0	0	0	0	1	2	0	0	2	0	0	0	2	0	0	2	0	2	2	2	0	0	0	0	2	2
9713602-16-C>G	0	2	2	0	0	0	0	0	0	0	0	0	0	0	0	0	0	0	0	0	0	0	0	0	0	0	0	0	0	0	0	0	0	0	0	0	2	0	0	0	0	0	0	0	0	0	2	0	2
9696415-23-T>G	2	0	0	0	0	0	0	2	0	1	0	0	0	0	2	1	1	2	0	1	0	2	2	0	0	0	1	2	1	0	0	1	0	0	0	0	0	0	1	0	2	2	1	0	2	2	0	0	1
2633969-10-G>C	0	1	1	1	1	1	1	2	1	2	1	1	1	1	1	2	2	1	1	0	1	0	0	1	1	1	2	2	2	1	1	2	1	1	1	2	1	1	0	1	1	1	2	1	1	0	1	1	0
2400358-47-A>G	0	0	0	0	1	0	0	0	0	0	0	0	0	0	0	0	0	1	0	0	0	0	0	0	2	0	0	0	0	0	0	0	0	0	0	0	0	0	0	0	0	0	0	0	1	0	0	0	0
2567649-53-T>C	0	0	1	1	1	1	0	0	0	2	0	0	0	0	0	0	0	0	0	0	0	0	0	0	0	1	0	0	0	1	1	0	1	1	0	0	0	1	0	0	1	2	0	0	1	2	1	0	0
4582176-10-G>C	0	0	0	0	0	0	0	0	0	0	0	0	0	0	0	0	0	1	0	0	0	0	0	0	0	0	0	0	0	0	0	0	0	0	0	0	0	0	0	0	0	0	0	0	0	0	0	0	0
2377273-38-T>C	1	1	1	1	1	1	1	2	1	1	1	1	1	1	1	1	1	2	1	0	1	1	1	1	1	1	2	1	1	1	1	1	1	1	1	1	1	1	0	1	1	1	1	1	1	1	1	1	0
4578352-46-G>A	0	0	1	1	0	1	0	0	0	1	0	0	0	0	0	0	0	0	0	0	0	0	0	0	0	2	0	0	0	2	1	0	1	1	0	0	0	1	0	0	0	2	0	0	0	0	1	0	0
4577732-5-C>A	0	1	0	0	0	0	0	0	0	0	1	1	1	2	1	0	2	0	1	0	1	1	2	1	0	0	2	2	0	0	0	2	0	0	0	0	1	0	0	0	0	2	2	0	2	2	0	0	0
4778379-32-T>C	0	1	2	2	0	1	2	2	2	0	1	1	1	2	1	2	2	2	1	2	1	1	0	1	2	2	2	2	2	2	2	2	1	1	2	0	1	1	2	2	0	2	2	2	2	1	2	2	2
2489285-66-T>C	0	0	0	0	0	0	0	2	0	0	0	0	0	0	0	0	0	0	0	0	0	0	0	0	0	0	0	0	0	0	0	0	0	0	0	0	0	0	0	0	0	0	0	0	0	0	0	0	0
16727617-36-A>C	2	1	1	1	2	1	1	2	1	1	1	1	1	1	2	1	2	1	1	0	1	1	2	1	1	1	2	2	1	1	1	2	1	1	1	1	1	1	2	1	2	2	2	1	2	0	1	1	0
4583271-12-G>A	0	0	0	2	0	0	0	0	0	0	0	0	0	0	0	0	0	0	0	0	0	0	0	0	0	2	0	0	0	0	0	0	0	0	0	0	0	0	0	0	0	0	0	0	0	0	0	0	0
5585640-16-T>A	0	0	0	0	0	0	0	2	0	0	0	0	0	0	0	0	0	0	0	0	0	0	0	0	0	0	0	0	0	0	0	0	0	0	0	2	0	0	0	0	0	0	0	0	0	0	0	0	0
4583010-40-T>C	0	0	0	0	0	0	0	2	0	0	0	0	0	0	0	1	1	0	0	0	0	0	2	0	0	0	2	1	1	2	0	1	0	0	0	0	0	0	0	0	0	2	1	0	1	0	0	0	0
5585985-13-T>A	1	1	1	1	1	1	1	1	1	1	1	1	1	1	1	1	1	1	1	1	1	1	1	1	1	1	1	1	1	1	1	1	1	1	1	1	1	1	1	1	1	1	1	1	1	0	1	1	1
4772962-36-C>G	2	0	0	0	0	0	0	0	0	1	0	0	0	0	0	0	0	0	0	1	0	0	0	0	0	0	0	0	0	0	0	0	0	0	0	2	0	0	1	0	0	0	0	0	0	0	0	0	1
9698442-53-C>T	0	0	0	0	0	0	0	0	0	1	0	0	0	0	0	0	0	0	0	1	0	0	0	0	0	0	0	0	0	0	0	0	0	0	0	0	0	0	1	0	0	0	0	0	0	0	0	0	1
4587164-14-T>C	0	0	0	0	0	0	0	2	0	1	0	0	0	0	0	0	0	0	0	1	0	0	0	0	0	0	0	0	0	0	0	0	0	0	0	0	0	0	1	0	0	0	0	0	0	0	0	0	1
100133223-9-A>G	0	1	1	1	1	1	1	1	1	1	1	1	1	1	1	1	1	1	1	1	1	0	1	1	1	1	1	1	1	1	1	1	1	1	1	1	1	1	1	1	1	1	1	1	1	2	1	1	1
7047280-56-A>T	1	0	0	0	0	0	0	0	0	0	0	0	0	0	0	0	0	0	0	0	0	1	0	0	0	0	0	0	0	0	0	0	0	0	0	0	0	0	0	0	0	0	0	0	0	0	0	0	0
9689232-57-G>A	0	1	1	1	1	1	1	1	1	1	1	1	1	1	1	1	1	1	1	1	1	0	1	1	1	1	1	1	1	1	1	1	1	1	1	1	1	1	1	1	1	1	1	1	1	1	1	1	1
100022705-9-G>A	0	0	0	0	0	0	0	0	0	0	0	0	0	0	0	0	0	0	0	0	0	0	0	0	0	0	0	0	0	0	0	0	0	0	0	0	0	0	0	0	0	0	0	0	0	0	0	0	0
4582303-48-C>G	1	0	0	2	0	0	0	0	0	0	0	0	0	2	0	0	0	0	0	0	0	1	0	0	0	2	0	0	0	0	0	0	0	0	0	2	0	0	0	0	0	0	0	0	0	2	0	0	0
2380801-31-T>C	0	0	0	0	0	0	1	0	1	0	0	0	0	2	0	0	0	0	0	0	0	0	0	0	1	2	0	0	0	0	0	0	0	0	1	2	0	0	0	1	0	0	0	1	0	0	0	0	0
2518940-40-G>C	0	0	0	0	0	0	1	0	2	0	0	0	0	0	0	0	0	0	0	0	0	1	2	0	1	0	0	0	0	0	0	0	0	0	1	0	0	0	0	1	0	0	0	1	0	1	0	0	0
4581771-14-C>T	2	1	2	1	2	1	1	1	1	1	1	1	1	1	1	1	2	1	1	0	1	2	0	1	1	1	0	2	1	0	1	0	1	1	2	1	1	1	0	1	1	2	0	1	1	1	1	2	0
2448589-57-G>A	0	1	1	1	0	1	1	0	1	0	1	1	2	2	0	0	0	1	1	2	1	0	2	1	1	1	1	0	0	1	2	2	1	1	1	0	1	1	2	1	1	0	0	1	0	0	1	0	2
5585812-62-C>T	1	0	1	1	2	1	1	1	1	1	0	0	0	0	1	2	1	1	0	2	0	1	2	0	1	1	2	2	2	1	1	2	1	1	1	2	0	1	2	1	1	2	2	1	1	1	1	1	2
4772282-64-A>C	0	0	0	0	0	0	0	0	0	0	0	0	0	0	0	0	0	0	0	0	0	0	0	0	0	0	0	0	0	0	0	0	0	0	0	0	0	0	0	0	0	0	0	0	0	0	0	0	0
7062106-36-C>T	0	0	0	0	0	0	0	0	0	0	0	0	0	0	0	0	0	0	0	0	0	0	0	0	0	0	0	0	0	0	1	0	0	0	0	0	0	0	0	0	0	0	0	0	0	0	0	0	0
100131405-44-A>G	0	0	0	0	0	0	0	0	0	0	0	0	0	0	0	0	0	0	0	0	0	0	0	0	0	0	0	0	0	0	0	0	0	0	0	0	0	0	0	0	0	2	0	0	0	0	0	0	0
4589159-5-T>G	0	0	0	0	0	0	1	0	1	0	0	0	0	0	0	0	0	0	0	0	0	0	2	0	1	0	0	0	0	0	0	0	0	0	1	0	0	0	0	1	1	0	0	1	0	0	0	0	0
2440651-49-T>C	0	0	0	0	0	0	1	0	1	0	0	0	0	0	0	0	0	0	0	0	0	0	0	0	1	0	0	0	0	0	0	0	0	0	1	0	0	0	0	1	1	0	0	1	0	0	0	0	0
7057387-36-T>C	0	0	0	0	1	0	0	0	0	0	0	0	0	0	0	0	0	0	0	0	0	0	0	0	0	0	0	0	0	0	0	0	0	0	0	0	0	0	0	0	0	0	0	0	0	0	0	0	0
4779072-43-G>A	1	1	1	2	1	1	1	1	1	2	1	1	1	1	0	1	1	0	1	1	1	1	2	1	1	1	2	1	1	1	1	2	1	1	1	2	1	1	1	1	0	2	2	1	1	2	1	0	1
4772664-42-A>T	1	1	1	1	1	1	1	0	1	1	1	1	1	1	1	1	1	1	1	1	1	1	1	1	1	1	1	1	1	1	1	1	1	1	1	1	1	1	1	1	1	1	1	1	1	1	1	1	1
4771236-35-A>G	1	1	1	1	0	1	1	1	1	1	1	1	1	1	0	1	1	1	1	1	1	0	1	1	1	1	2	1	1	1	1	1	1	1	1	2	1	1	1	1	1	1	1	1	1	1	1	0	1
5583199-34-G>A	0	0	0	0	0	0	1	0	1	0	0	0	0	0	0	0	0	0	0	0	0	0	0	2	1	0	0	0	0	0	0	0	0	0	1	0	0	0	0	1	0	0	0	1	0	0	0	1	0
16726470-32-C>T	0	1	1	1	0	1	0	0	0	0	1	1	1	2	0	0	0	0	1	0	1	0	0	1	0	2	0	0	0	2	1	0	1	1	0	2	1	1	0	0	0	0	0	0	0	0	1	0	0
4587949-18-A>G	0	2	1	2	0	0	1	0	1	0	2	2	0	0	0	0	0	0	2	0	2	0	0	0	1	2	0	0	0	1	2	0	0	0	1	0	0	0	0	1	0	0	0	1	0	0	1	0	0
4775880-32-C>G	1	0	0	0	0	0	1	2	1	0	0	0	0	2	0	1	1	1	0	0	0	0	1	0	1	0	2	1	1	2	0	1	0	0	1	2	0	0	0	1	0	1	1	1	0	2	0	0	0
100105396-17-C>T	0	2	2	0	0	0	0	0	0	0	0	0	0	0	0	0	0	0	0	0	0	0	0	0	0	0	0	0	0	0	0	0	0	0	0	0	2	0	0	0	0	0	0	0	0	0	2	0	2
2465052-19-A>G	0	0	0	0	0	0	0	0	0	0	0	0	0	0	0	0	0	0	0	0	0	0	0	0	0	0	0	0	0	0	0	0	0	0	0	0	0	0	0	0	1	0	0	0	0	0	0	0	0
4775936-63-T>G	0	0	0	0	0	0	0	0	0	0	0	0	0	0	1	0	0	0	0	0	0	0	0	0	0	0	0	0	0	0	0	0	0	0	0	2	0	0	0	0	0	2	0	0	0	0	0	0	0
4576683-24-T>C	0	0	0	0	0	0	0	0	0	0	0	0	0	0	1	0	0	0	0	0	0	0	0	0	0	0	0	0	0	0	0	0	0	0	0	2	0	0	0	0	1	2	0	0	0	0	0	0	0
4772227-5-G>A	0	0	0	0	0	0	0	0	0	0	0	0	0	0	1	0	0	0	0	0	0	0	0	0	0	0	0	0	0	0	0	0	0	0	0	2	0	0	0	0	0	2	0	0	0	0	0	0	0
4764997-39-C>T	0	0	0	0	0	0	0	0	0	0	0	0	0	0	0	0	0	0	0	0	0	0	2	0	0	0	0	0	0	0	0	0	0	0	0	0	0	0	0	0	0	0	0	0	0	0	0	0	0
4586285-23-C>G	0	0	0	0	0	0	0	0	0	0	0	0	0	0	1	0	0	0	0	0	0	0	0	0	0	0	0	0	0	0	0	0	0	0	0	2	0	0	0	0	1	2	0	0	0	0	0	0	0
2481523-50-G>C	0	0	0	0	0	0	0	0	0	0	0	0	0	0	0	0	0	0	0	0	0	0	0	0	0	0	0	0	0	0	0	0	0	0	0	0	0	0	0	0	0	0	0	0	0	0	0	0	0
2575031-50-C>T	1	0	0	0	0	0	0	1	0	2	0	0	0	2	1	1	1	0	0	0	0	0	1	0	0	0	2	1	1	0	0	1	0	0	0	0	0	0	0	0	0	1	1	0	0	2	0	0	0
4776770-6-C>G	0	2	2	0	0	0	0	0	0	0	0	0	0	0	0	0	0	0	0	0	0	0	0	0	0	0	0	0	0	0	0	0	0	0	0	0	2	0	0	0	0	0	0	0	0	0	2	0	2
100260526-32-G>C	0	0	0	0	0	0	0	0	0	0	0	0	0	0	0	0	0	0	0	0	0	0	0	0	0	0	0	0	0	0	0	0	0	0	0	0	0	0	0	0	0	0	0	0	0	0	0	0	0
100260527-57-C>T	2	1	0	0	2	0	0	0	0	0	1	1	1	1	0	0	2	0	1	2	1	2	2	1	0	0	2	2	0	0	0	2	0	0	0	0	1	0	2	0	0	2	2	0	0	0	0	0	2
100217733-30-T>C	0	0	0	0	0	0	0	0	0	0	0	0	0	0	0	0	0	0	0	0	0	0	0	0	0	0	0	0	0	0	0	0	0	0	0	1	0	0	0	0	0	0	0	0	0	0	0	0	0
16728058-7-C>T	0	0	1	2	0	2	0	0	0	1	2	2	0	2	0	0	0	0	2	0	0	0	0	2	0	1	0	0	0	1	1	0	1	1	0	2	0	1	0	0	0	0	0	0	0	0	1	0	0
4770991-50-C>G	0	1	0	0	0	0	0	0	0	0	1	1	1	1	0	0	0	0	1	0	1	0	0	2	0	0	0	0	0	0	0	0	0	0	0	0	1	0	0	0	0	0	0	0	0	0	0	0	0
2469479-20-C>G	0	2	2	0	0	0	0	0	0	0	0	0	0	0	0	0	0	0	0	0	0	0	0	0	0	0	0	0	0	0	0	0	0	0	0	0	2	0	0	0	0	0	0	0	0	0	2	0	1
7050045-17-C>T	0	0	0	0	0	0	0	0	0	0	0	0	0	0	0	0	0	0	0	0	0	0	0	0	0	0	0	0	0	0	0	0	0	0	0	0	0	0	0	0	0	0	0	0	0	0	0	0	0
5584306-32-T>C	1	1	1	1	1	1	1	1	1	1	1	1	1	1	2	1	1	0	1	1	1	1	1	1	1	1	1	1	1	1	1	1	1	1	1	2	1	1	1	1	1	1	1	1	1	1	1	0	1
4589049-9-T>C	1	1	1	1	0	2	0	0	0	1	1	1	2	0	0	0	0	0	1	0	1	0	0	2	0	2	2	0	0	1	1	0	1	1	0	2	2	1	0	0	0	2	0	0	0	0	1	0	0
4775080-58-G>T	0	1	0	2	0	1	0	0	0	0	1	1	1	2	0	0	0	0	1	0	1	0	0	1	0	0	0	0	0	0	2	0	1	1	0	0	1	1	0	0	0	0	0	0	0	0	0	0	0
4779517-54-G>A	0	0	0	0	0	0	0	0	0	1	0	0	0	0	0	0	0	0	0	0	0	0	0	0	0	0	0	0	0	0	0	0	0	0	0	2	0	0	0	0	0	0	0	0	0	0	0	0	0
4587802-17-C>A	1	0	0	0	0	0	1	0	1	1	0	0	0	0	1	0	0	0	0	0	0	1	0	0	1	0	0	0	0	0	0	0	0	0	1	2	0	0	0	1	0	2	0	1	0	2	0	1	0
9695347-33-A>C	0	0	0	0	1	0	0	0	0	1	0	0	0	0	0	2	0	0	0	1	0	0	2	0	0	0	1	0	2	0	0	2	0	0	0	2	0	0	1	0	0	2	2	0	0	0	0	1	1
4588688-31-C>A	0	0	0	0	0	0	0	0	0	0	0	0	0	0	0	0	0	0	0	0	0	0	0	0	0	0	0	0	0	0	0	0	0	0	0	2	0	0	0	0	0	0	0	0	0	0	0	1	0
4587473-21-C>A	0	0	0	0	1	0	0	0	2	1	0	0	0	0	0	0	0	0	0	1	0	0	0	0	0	0	2	0	0	0	0	2	0	0	0	2	0	0	1	0	0	2	2	0	0	0	0	1	1
4776907-21-A>C	1	1	1	1	0	1	1	1	1	0	1	1	1	1	1	1	1	1	1	0	1	1	1	1	1	1	2	1	1	1	1	2	1	1	1	1	1	1	0	1	1	2	2	1	1	1	1	0	0
4581941-13-C>A	0	1	0	0	0	0	0	0	0	0	1	1	1	2	0	0	0	0	1	0	1	0	2	1	0	0	0	0	0	0	0	0	0	0	0	0	1	0	0	0	0	0	0	0	0	0	0	0	0
4768053-25-G>A	0	0	0	0	2	0	0	2	0	1	0	0	0	0	0	1	1	0	0	1	0	0	2	0	0	0	1	1	1	0	0	1	0	0	0	2	0	0	1	0	0	2	1	0	0	0	0	1	2
5583493-41-G>A	0	0	1	2	2	1	1	1	1	2	0	0	0	0	1	1	0	0	0	1	0	0	2	0	1	2	1	0	1	1	1	1	1	1	1	1	0	1	2	1	1	1	1	1	1	2	1	1	1
2446948-33-T>C	0	0	1	1	2	1	0	0	0	2	0	0	0	0	1	1	2	2	0	1	0	0	2	0	0	1	2	2	1	1	1	1	1	1	0	1	0	1	1	0	1	0	1	0	2	0	1	2	1
2526706-51-G>T	2	1	1	1	0	1	1	2	1	2	1	1	1	1	0	1	2	0	1	0	1	2	2	1	1	1	2	2	1	1	1	2	1	1	1	1	1	1	0	1	0	2	2	1	0	0	1	2	2
4774614-11-G>A	0	0	0	0	1	0	1	0	1	0	0	0	0	0	1	0	0	0	0	0	0	0	0	0	1	0	0	0	0	0	0	0	0	0	2	2	0	0	0	1	1	0	0	1	1	0	0	0	0
2507023-45-C>T	0	0	0	0	0	0	0	0	0	0	0	0	0	0	0	0	0	0	0	0	0	0	2	0	0	0	0	0	0	0	0	0	0	0	0	0	0	0	0	0	0	0	0	0	0	0	0	0	0
2400936-68-C>G	0	0	0	0	0	0	0	0	0	0	0	0	0	0	2	0	0	2	0	0	0	0	0	0	0	0	0	0	0	0	0	0	0	0	0	0	0	0	0	0	0	0	0	0	0	2	0	0	0
100031780-63-G>A	1	1	2	1	1	1	0	1	0	1	1	1	1	1	1	1	1	1	1	1	1	1	1	1	0	1	1	1	1	1	1	1	1	1	0	1	1	1	1	0	1	1	1	0	1	1	1	1	1
100038330-52-C>T	1	0	0	0	0	0	0	1	0	1	0	0	0	1	0	1	1	0	0	0	0	0	2	0	0	0	1	1	1	0	0	1	0	0	0	0	0	0	0	0	2	2	1	0	0	1	0	0	0
4582554-63-G>A	1	0	0	2	0	0	0	0	0	2	0	0	0	0	0	0	0	1	0	0	0	0	0	0	0	2	0	0	0	0	0	0	0	0	0	2	0	0	0	0	0	0	0	0	0	2	0	0	0
16727784-6-G>T	1	2	2	1	1	2	2	0	2	2	2	2	2	0	2	0	0	1	2	0	2	0	0	2	2	1	0	0	0	2	2	0	2	2	2	1	2	2	0	2	2	0	0	2	1	2	2	1	0
16727785-13-T>C	1	1	1	1	1	1	1	1	1	1	1	1	1	1	1	1	1	1	1	1	1	1	1	1	1	1	1	1	1	1	1	2	1	1	1	1	1	1	1	1	1	1	2	1	1	1	1	1	1
2475010-30-A>T	0	1	1	1	1	1	1	1	1	2	1	1	1	1	1	1	1	0	1	1	1	1	2	1	1	2	1	1	1	1	1	2	1	1	1	2	1	1	1	1	1	2	2	1	1	1	1	1	1
7050134-15-A>C	0	1	1	1	1	1	1	1	1	1	1	1	1	1	1	1	1	0	1	1	1	1	1	1	1	2	1	1	1	1	1	1	1	1	1	2	1	1	1	1	1	1	1	1	1	1	1	1	1
2471612-9-A>G	0	1	1	1	0	1	1	1	1	1	1	1	1	1	1	1	2	0	1	1	1	1	2	1	1	2	2	2	1	1	1	2	1	1	1	0	1	1	1	1	1	2	2	1	0	1	1	1	1
4583748-31-T>A	1	0	0	0	2	0	0	0	0	0	0	0	0	0	1	0	0	0	0	1	0	0	0	0	0	1	2	0	0	0	0	0	0	0	0	1	0	0	1	0	1	0	0	0	1	0	0	1	1
2518649-23-C>G	0	1	1	1	0	1	0	0	0	0	1	1	0	0	0	0	0	0	1	0	1	0	0	1	0	1	0	0	0	1	1	0	1	1	0	2	1	1	0	0	0	0	0	0	0	0	1	0	0
4766175-43-C>A	0	0	0	0	1	0	0	1	0	1	0	0	0	2	0	1	1	0	0	0	0	0	1	0	0	2	2	1	1	0	0	1	0	0	2	2	0	0	0	0	1	1	1	0	0	2	0	0	0
4593975-30-C>T	0	0	0	0	0	0	0	0	0	0	0	0	0	0	0	0	0	0	0	0	0	0	0	0	0	0	0	0	0	0	0	0	0	0	0	0	0	0	0	0	0	0	0	0	0	0	0	0	0
100028632-48-A>G	0	0	0	0	0	0	0	0	0	1	0	0	0	0	0	0	0	0	0	0	0	0	0	0	0	0	0	0	0	0	0	0	0	0	0	0	0	0	0	0	0	0	0	0	0	0	0	0	0
2585927-9-A>T	1	0	0	0	0	0	1	0	1	0	0	0	0	0	1	0	0	0	0	0	0	1	0	0	1	0	2	0	0	0	0	0	0	0	1	2	0	0	0	1	0	0	0	1	1	2	0	0	0
100185233-12-G>A	0	0	0	0	0	0	0	0	0	0	0	0	0	0	1	0	0	0	0	0	0	0	0	0	0	0	0	0	0	0	0	0	0	0	0	2	1	0	0	0	0	0	0	0	0	0	0	0	0
7049588-11-A>G	1	0	0	0	0	0	0	1	0	2	0	0	0	1	2	1	1	2	0	2	0	1	2	0	0	0	1	1	1	0	0	1	0	0	2	2	0	0	1	0	0	1	1	0	2	1	0	0	2
4772735-41-C>A	0	0	0	0	0	0	0	0	0	0	0	0	0	0	0	0	0	0	0	0	0	0	0	0	0	0	0	0	0	0	0	0	0	0	0	0	0	0	0	0	0	0	0	0	0	0	0	0	0
2431623-67-G>A	1	0	0	0	0	0	0	0	0	0	0	0	0	0	0	0	0	0	0	0	0	0	0	0	0	0	0	0	0	0	0	0	0	0	0	0	0	0	2	0	0	0	0	0	0	0	0	0	0
4773790-34-A>T	0	0	0	0	0	0	0	0	0	0	0	0	0	0	0	0	0	0	0	0	0	1	0	0	0	0	0	0	0	0	0	0	0	0	0	0	0	0	0	0	0	0	0	0	0	0	0	0	0
4581736-15-T>G	0	0	0	0	0	0	1	0	1	1	0	0	0	0	0	0	0	0	0	0	0	0	0	0	1	0	0	0	0	2	0	0	0	0	1	0	0	0	0	1	0	0	0	1	1	0	2	0	1
2549796-13-C>T	0	0	0	0	0	0	1	0	1	0	0	0	0	0	0	0	0	0	0	0	0	0	0	0	1	0	0	0	0	0	0	0	0	0	2	0	0	0	0	1	0	0	0	1	0	0	0	0	1
5584530-21-A>C	2	2	2	2	0	2	1	1	1	1	2	2	2	1	1	1	2	1	1	2	2	2	2	2	2	2	2	2	1	2	1	2	2	2	2	1	2	1	2	1	2	1	2	0	1	2	2	2	2
2518091-65-A>T	1	0	0	0	0	0	0	0	0	2	0	0	0	0	1	2	2	1	0	0	0	1	0	0	0	0	0	2	2	0	0	0	0	0	0	2	0	0	0	0	0	0	0	0	0	1	0	0	0
4588093-63-T>C	2	0	1	2	2	1	2	0	0	0	0	0	0	0	0	1	2	0	0	0	0	2	0	0	2	2	0	2	1	1	1	0	1	1	0	2	0	1	0	0	2	0	0	0	0	0	1	0	0
4771905-68-C>T	0	0	0	0	0	0	0	0	0	0	0	0	0	0	1	0	0	0	0	0	0	0	0	0	0	0	0	0	0	0	0	0	0	0	0	0	0	0	0	0	0	0	0	0	0	0	0	0	0
9699271-19-C>T	0	0	0	0	0	0	0	0	0	1	0	0	0	0	1	0	0	2	0	0	0	0	0	0	0	2	0	0	0	0	0	0	0	0	0	2	0	0	0	0	0	0	0	0	2	0	0	0	0
2438268-31-G>A	0	1	0	2	0	1	0	0	0	0	1	1	1	1	0	0	0	0	1	1	1	1	0	1	0	2	0	0	0	0	2	0	1	1	0	0	1	1	1	0	0	0	0	0	0	0	0	0	0
100028752-15-C>A	1	1	2	1	1	1	2	1	2	1	1	1	1	1	2	1	1	0	1	0	1	0	1	1	2	1	1	1	1	2	1	1	1	1	2	1	1	1	0	2	1	1	1	2	2	1	2	2	2
2381404-43-C>G	0	0	0	0	1	0	0	0	0	0	0	0	0	0	0	0	0	0	0	0	0	0	0	0	0	0	0	0	0	0	0	0	0	0	0	0	0	0	0	0	1	0	0	0	0	0	0	0	0
2509128-41-A>G	0	0	2	0	0	0	1	0	0	0	0	0	0	0	0	0	0	0	0	0	0	0	0	0	1	0	0	0	0	2	0	0	0	0	0	0	0	0	0	0	0	0	0	0	0	0	2	0	0
2586650-66-C>A	0	0	0	0	0	0	0	0	0	0	0	0	0	0	0	0	0	0	0	0	0	0	0	0	0	0	0	0	0	0	0	0	0	0	0	0	0	0	0	0	0	0	0	0	0	0	0	0	0
9707122-54-A>C	0	0	1	1	0	1	1	0	1	1	0	0	0	0	0	0	0	1	0	2	0	1	2	0	1	1	0	0	0	1	1	0	1	1	2	2	0	1	1	1	0	0	0	1	2	1	1	1	1
4584381-44-C>G	0	0	0	0	0	0	1	0	1	0	0	0	0	0	1	0	0	1	0	1	0	1	0	0	1	2	2	0	0	0	0	0	0	0	1	2	0	0	1	1	0	2	0	1	0	1	0	1	1
5585438-62-C>A	0	1	0	0	0	0	0	0	0	0	1	1	1	1	0	0	0	0	1	0	1	0	0	1	0	2	0	0	0	0	0	0	0	0	0	2	1	0	0	0	0	0	0	0	0	0	0	0	0
9712562-13-C>G	0	0	1	2	0	1	0	0	1	0	0	0	0	0	0	0	0	0	0	0	0	0	0	0	0	2	0	0	0	1	1	0	1	1	2	2	0	1	0	1	0	2	0	1	0	0	1	1	1
2536916-20-T>C	0	1	0	0	0	0	0	1	0	0	1	1	1	2	1	0	0	0	1	0	1	1	0	1	0	0	0	0	0	0	0	0	0	0	0	0	1	0	0	0	0	0	0	0	0	0	0	0	0
4771936-58-C>T	0	0	2	2	1	0	1	0	2	0	0	0	0	0	0	0	0	0	0	0	0	0	0	0	1	2	0	0	0	1	0	0	0	0	0	0	0	0	0	2	0	0	0	2	0	0	2	2	0
100185440-62-T>C	1	1	1	1	1	1	1	1	1	1	1	1	1	1	1	1	1	1	1	1	1	1	1	1	1	1	1	1	1	1	1	1	1	1	1	1	1	1	1	1	1	1	1	1	1	1	1	1	1
4770563-13-A>G	1	0	1	1	1	1	2	1	0	0	0	0	0	2	1	1	1	1	0	0	0	1	1	0	2	2	1	1	1	1	1	1	1	1	0	2	0	1	0	0	2	0	1	0	1	1	1	0	0
7059763-41-G>T	0	1	0	0	0	0	0	0	0	0	1	1	1	2	0	0	0	0	1	0	1	0	0	1	0	0	0	0	0	0	0	0	0	0	0	0	1	0	0	0	0	0	0	0	0	0	0	0	0
2618602-31-A>G	0	0	0	0	1	0	0	0	0	0	0	0	0	0	0	0	0	0	0	0	0	0	0	0	0	1	0	0	0	0	0	0	0	0	0	0	0	0	0	0	1	0	0	0	0	0	0	0	0
2439604-10-T>C	0	0	0	0	0	0	0	0	0	0	0	0	0	0	0	2	0	0	0	0	0	0	0	0	0	0	0	0	2	0	0	0	0	0	0	0	0	0	0	0	1	0	0	0	0	0	0	0	0
100172952-25-A>G	1	1	1	1	1	1	1	1	1	1	1	1	1	1	1	1	1	1	1	1	1	1	1	1	1	1	1	1	1	1	1	1	1	1	1	1	1	1	1	1	0	1	1	1	1	1	1	1	1
4773775-13-G>A	0	0	0	0	0	0	0	0	0	0	0	0	0	0	0	0	0	0	0	0	0	0	0	0	0	0	0	0	0	0	0	0	0	0	0	0	0	0	0	0	0	0	0	0	0	0	0	0	0
7048199-40-C>T	0	0	0	0	0	0	0	0	0	0	0	0	0	0	0	0	0	0	0	0	0	0	2	0	0	0	0	0	0	0	0	0	0	0	0	0	0	0	0	0	0	0	0	0	0	0	0	0	0
100219172-15-G>A	1	0	0	0	1	0	1	2	1	0	0	0	0	1	2	1	1	2	0	1	0	1	1	0	2	0	1	1	1	0	0	1	0	0	1	0	0	0	1	1	2	1	1	1	0	1	0	1	1
9703044-5-A>G	1	0	1	2	1	0	1	1	1	0	0	0	0	0	0	1	1	2	0	1	0	1	2	0	1	0	2	1	1	1	2	1	0	0	1	0	0	0	1	1	0	1	1	1	2	0	2	1	1
9680275-15-C>T	0	2	2	0	0	0	0	0	0	0	0	0	0	0	0	0	0	0	0	0	0	0	0	0	0	0	0	0	0	0	0	0	0	0	0	0	2	0	0	0	0	0	0	0	0	0	2	0	2
2568901-24-G>C	1	0	0	0	1	0	0	2	0	2	0	0	0	2	2	1	1	1	0	2	0	1	1	0	1	0	1	1	1	0	0	1	0	0	0	0	0	0	1	0	0	0	1	0	1	1	0	2	2
4770807-60-G>C	0	0	0	0	0	0	0	0	0	0	0	0	0	0	0	0	0	0	0	0	0	0	0	0	0	0	0	0	0	0	0	0	0	0	0	0	0	0	0	0	0	0	0	0	0	0	0	0	0
4589558-25-G>A	0	0	1	2	0	1	0	0	0	0	0	0	0	0	0	0	0	0	0	0	0	0	0	0	0	2	0	0	0	1	1	0	1	1	0	2	0	1	0	0	0	0	0	0	0	0	1	0	0
4583349-24-C>G	1	1	1	1	1	1	1	1	1	1	1	1	1	1	0	1	1	1	1	1	1	1	1	1	1	1	1	1	1	1	1	1	1	1	1	1	1	1	1	1	1	1	1	1	1	1	1	1	1
7061958-54-A>G	1	0	0	0	0	0	1	2	1	0	0	0	0	1	2	1	1	0	0	1	0	0	1	0	2	0	1	1	1	0	0	1	0	0	1	2	0	0	1	1	0	1	1	1	2	2	0	1	1
7048924-35-G>A	0	2	2	0	0	0	0	0	0	0	0	0	0	0	0	0	0	0	0	0	0	0	0	0	0	0	0	0	0	0	0	0	0	0	0	0	2	0	0	0	0	0	0	0	0	0	2	0	2
2573942-13-G>T	0	0	0	0	0	0	0	0	0	0	0	0	0	0	0	0	0	0	0	0	0	0	0	0	0	0	0	0	0	0	0	0	0	0	0	0	0	0	0	0	0	0	0	0	0	0	0	0	0
2447010-46-T>C	0	0	0	0	0	0	0	0	0	0	0	0	0	0	0	0	0	0	0	0	0	0	2	0	0	0	0	0	0	0	0	0	0	0	0	0	0	0	0	0	0	0	0	0	0	0	0	0	0
2419980-32-A>T	0	0	1	1	0	1	1	0	1	0	0	0	0	0	0	0	0	0	0	0	0	0	0	0	0	1	0	0	0	1	1	0	1	1	2	2	0	1	0	1	0	0	0	1	1	0	1	2	0
4576640-37-C>A	0	1	1	1	0	1	1	0	1	0	1	1	2	0	0	0	0	0	1	0	1	0	0	2	1	1	0	0	0	1	1	0	1	1	0	1	2	1	0	1	0	0	0	1	0	0	1	2	0
4583917-7-G>T	0	0	0	0	0	0	0	0	0	0	0	0	0	0	0	0	0	0	0	0	0	0	0	0	0	0	0	0	0	0	0	0	0	0	0	0	0	0	0	0	0	1	0	0	0	0	0	0	0
4591980-26-A>T	1	0	2	2	1	0	2	1	2	1	0	0	0	2	0	1	1	1	0	1	0	1	1	0	0	2	2	1	1	2	2	1	0	0	1	0	0	0	1	2	0	1	1	2	0	1	2	2	1
2441043-49-G>T	0	0	0	0	0	0	0	0	0	0	0	0	0	0	0	0	0	0	0	0	0	0	0	0	0	0	0	0	0	0	0	0	0	0	0	0	0	0	0	0	0	0	0	0	0	0	0	0	0
7057114-45-C>A	0	0	0	0	0	0	0	0	0	1	0	0	0	0	0	0	0	0	0	0	0	0	0	0	0	0	2	0	0	0	0	2	0	0	0	2	0	0	0	0	0	0	0	0	0	0	0	0	0
4770911-58-T>A	1	0	0	2	1	0	0	2	0	0	0	0	0	2	0	1	1	0	0	0	0	1	1	0	0	2	2	1	1	0	2	1	0	0	0	0	0	0	0	0	0	0	1	0	0	1	0	0	0
100022982-52-C>G	0	1	0	0	1	0	0	0	0	0	1	1	1	1	1	0	0	1	1	0	1	1	0	1	1	0	0	0	0	0	2	0	0	0	0	0	1	0	0	0	0	0	0	0	1	0	0	0	0
9669912-64-G>A	1	0	0	0	0	0	1	1	1	1	0	0	2	1	1	1	1	1	0	1	0	1	1	0	2	2	1	1	1	0	0	1	0	0	1	2	0	0	1	1	1	1	1	1	1	1	0	1	1
2434350-12-C>T	0	0	0	1	0	0	0	0	0	1	0	0	0	0	1	0	0	0	0	0	0	0	0	0	0	2	0	0	0	0	0	0	0	0	0	2	0	0	0	0	2	0	0	0	0	0	0	2	0
7049817-31-C>T	0	0	0	0	0	0	0	0	0	2	0	0	0	0	1	0	0	2	0	0	0	0	0	0	0	1	0	0	0	0	0	0	0	0	0	2	0	0	0	0	2	0	0	0	0	0	0	0	0
4777058-34-C>T	1	1	1	1	1	1	1	1	1	0	1	1	1	1	1	1	1	1	1	1	1	1	1	1	1	1	1	1	1	1	1	1	1	1	1	2	1	1	1	1	1	1	1	1	1	1	1	1	1
4773254-22-G>A	0	0	0	2	0	0	0	0	0	2	0	0	0	0	1	0	0	0	0	0	0	0	0	0	0	2	0	0	0	0	0	0	0	0	0	2	2	0	0	0	2	0	0	0	0	0	0	0	0
4772118-28-G>T	1	0	0	2	1	0	0	1	0	2	0	0	0	2	1	1	1	0	0	0	0	0	1	0	0	2	1	1	1	0	0	1	0	0	0	2	0	0	0	0	2	2	1	0	1	2	0	0	0
100135064-33-T>C	0	1	1	1	0	1	2	0	0	0	1	1	1	2	0	0	0	0	1	0	1	0	0	1	0	1	0	0	0	1	1	0	1	1	0	2	1	1	0	0	0	0	0	2	0	0	1	0	0
100135208-16-G>A	1	0	1	1	0	1	1	1	1	1	2	0	0	2	1	1	1	1	0	1	2	1	1	0	1	1	1	1	1	1	1	1	1	1	1	1	2	1	1	1	1	1	1	1	1	1	1	1	1
2596231-58-C>T	0	0	0	0	0	0	0	0	0	0	0	0	0	0	0	0	0	0	0	0	0	0	0	0	0	0	0	0	0	0	0	0	0	0	0	0	0	0	0	0	0	0	0	0	0	0	0	0	0
2432207-31-C>G	0	1	1	2	0	1	0	0	0	0	1	1	1	0	0	0	0	0	1	0	1	0	0	1	0	2	0	0	0	2	1	0	1	1	0	2	1	2	0	0	0	0	0	0	0	0	1	0	0
2550511-59-C>A	0	1	1	1	0	1	1	0	1	0	1	1	0	0	1	0	0	0	1	0	1	0	0	1	0	1	2	0	0	1	1	0	1	1	1	2	1	1	0	1	2	0	0	1	0	0	1	1	1
7049804-27-C>T	0	1	0	0	1	1	2	0	1	2	1	1	1	2	2	0	0	0	1	1	1	0	0	1	1	0	0	0	0	2	2	0	1	1	0	1	1	1	1	2	0	1	0	2	1	0	2	0	2
4583453-66-G>C	0	0	0	0	0	0	0	0	0	1	0	0	0	0	0	0	0	0	0	0	0	0	0	0	0	0	0	0	0	0	0	0	0	0	0	1	0	0	0	0	2	0	0	0	0	0	0	0	0
4585873-33-G>A	1	1	1	1	1	1	0	1	0	1	1	1	1	1	0	1	2	2	1	2	1	1	2	1	0	1	1	1	1	1	1	2	1	1	0	2	1	1	2	0	1	0	2	0	1	1	1	0	0
100217515-47-G>C	0	0	0	0	1	0	0	0	0	0	0	0	0	0	0	0	0	0	0	0	0	0	0	0	0	0	0	0	0	0	0	0	0	0	0	0	0	0	0	0	0	0	0	0	1	0	0	0	0
4773200-35-C>A	1	0	0	2	1	0	0	2	0	2	0	0	0	2	0	1	1	1	0	1	0	1	1	0	0	2	1	1	1	0	0	1	0	0	0	0	0	0	1	0	1	1	1	0	2	1	0	0	0
4766020-67-T>G	0	1	0	0	0	0	0	0	0	1	1	1	1	2	0	0	0	0	1	0	1	0	0	1	0	0	2	0	0	0	0	0	0	0	0	2	1	0	0	0	0	0	0	0	0	0	0	0	0
2404340-67-G>A	0	0	0	0	0	0	0	0	0	0	0	0	0	0	0	0	0	0	0	1	0	0	0	0	0	0	0	0	0	0	0	0	0	0	0	0	0	0	1	0	0	1	0	0	0	0	0	0	0
2600528-44-T>C	0	1	0	0	0	0	0	0	0	1	1	1	1	1	1	0	0	1	1	2	1	1	0	1	1	2	2	0	0	0	0	0	0	0	0	2	1	0	0	0	1	0	0	0	0	2	0	0	0
4771131-16-G>A	0	2	2	0	0	0	0	0	0	0	0	0	0	0	0	0	0	0	0	0	0	0	0	0	0	0	0	0	0	0	0	0	0	0	0	0	2	0	0	0	0	0	0	0	0	0	2	0	1
4778533-7-A>G	1	1	0	1	2	1	0	0	0	1	1	1	1	1	0	1	2	2	1	0	1	1	2	1	0	2	0	1	1	0	1	0	1	1	0	1	1	1	0	0	1	0	0	0	0	1	2	0	0
100038613-60-G>A	0	1	0	0	0	0	1	0	1	1	1	1	1	2	2	0	0	2	1	1	1	0	2	1	2	0	2	0	0	0	0	0	0	0	1	2	1	0	1	1	2	2	0	1	2	0	0	1	1
2543528-6-C>T	1	1	0	0	0	0	0	0	0	2	1	1	1	1	2	0	2	2	1	2	1	2	2	1	0	0	2	2	0	0	0	2	0	0	0	0	1	0	2	0	2	2	2	0	2	2	0	0	2
2479045-9-C>T	0	0	0	0	0	0	0	0	0	1	0	0	0	0	0	0	0	0	0	0	0	0	0	0	0	0	0	0	0	0	0	0	0	2	0	0	0	0	0	0	0	0	0	0	0	0	0	0	0
7061686-26-A>G	0	0	0	0	0	0	0	2	0	1	0	0	0	0	0	0	0	0	0	0	0	0	0	0	0	0	0	0	0	0	0	0	0	0	0	2	0	0	0	0	0	0	0	0	0	0	0	0	0
9710915-35-C>T	0	0	0	0	0	0	0	2	0	1	0	0	0	0	0	0	0	0	0	0	0	0	0	0	0	0	0	0	0	0	0	0	0	0	0	2	0	0	0	0	0	0	0	0	0	0	0	0	0
2508172-37-A>G	0	0	0	0	0	0	0	2	0	0	0	0	0	0	0	0	0	0	0	0	0	0	0	0	0	0	0	0	0	0	0	0	0	0	0	0	0	0	0	0	0	0	0	0	0	0	0	0	0
2606442-26-A>G	0	0	0	0	0	0	0	2	0	2	0	0	0	0	0	0	0	1	0	0	0	1	0	0	0	2	0	0	0	0	0	0	0	0	0	2	0	0	0	0	2	0	0	0	0	2	0	0	0
100135599-49-A>C	2	1	0	0	2	0	0	2	0	0	0	1	1	1	2	0	2	2	1	1	1	2	1	1	0	0	1	2	0	0	0	1	0	0	0	2	1	0	1	0	1	1	1	0	2	2	0	2	1
2433298-7-T>G	0	0	0	0	0	0	0	0	0	1	0	0	0	0	0	0	0	1	0	0	0	1	0	0	0	0	0	0	0	0	0	0	0	0	0	2	0	0	0	0	0	0	0	0	0	0	0	0	0
9688658-52-T>A	0	0	0	0	0	0	0	0	0	0	0	0	0	0	0	0	0	0	0	0	0	0	0	0	0	0	0	0	0	0	0	0	0	0	0	0	0	0	0	0	0	0	0	0	0	0	0	0	0
2447367-67-A>C	0	1	0	0	0	0	0	0	0	0	2	1	1	2	0	0	0	0	1	0	1	0	0	1	0	0	0	0	0	0	0	0	0	0	0	0	1	0	0	0	0	0	0	0	0	0	0	0	0
2573498-59-G>A	1	1	1	1	2	1	1	1	1	1	1	1	1	1	1	1	1	1	1	1	1	1	1	1	1	1	1	1	1	1	1	1	1	1	1	1	1	1	1	1	1	1	1	1	1	1	1	1	1
9703351-63-C>T	0	0	0	0	0	0	2	0	2	0	0	0	0	0	1	0	0	1	0	1	0	0	0	0	2	2	2	0	0	0	0	0	0	0	2	2	0	0	1	1	1	1	0	2	2	1	0	1	1
9703353-40-T>G	1	0	1	1	0	1	1	1	1	0	1	0	0	0	2	1	1	2	0	2	0	1	1	0	1	1	1	1	1	1	1	1	1	1	1	2	0	1	1	1	2	1	1	1	0	2	1	1	1
9693625-32-G>A	2	1	0	0	1	1	0	2	0	1	1	1	1	1	0	1	2	0	1	0	1	2	0	1	0	0	0	2	1	0	2	0	1	1	0	1	1	1	0	0	0	0	0	0	1	2	0	0	0
4767953-9-T>C	0	0	0	0	0	0	0	0	0	0	0	0	0	0	0	0	0	0	0	0	0	0	0	0	0	0	0	0	0	0	0	0	0	0	0	2	0	0	0	0	2	0	0	0	0	0	0	0	0
4584404-65-T>A	0	0	0	0	0	0	0	0	0	0	0	0	0	0	0	2	0	0	0	0	0	0	0	0	0	0	0	0	2	0	0	0	0	0	0	2	0	0	0	0	0	0	0	0	1	0	0	0	0
9693845-60-A>G	1	1	1	1	1	1	1	1	1	1	1	1	1	1	1	1	1	1	1	1	1	1	1	1	1	1	1	1	1	1	1	1	1	1	1	2	1	1	1	1	2	1	1	1	1	1	1	1	1
4581243-37-A>G	0	0	0	0	0	0	0	2	2	2	0	0	0	0	0	1	0	0	0	0	0	0	0	0	0	0	0	0	1	0	0	0	0	0	0	1	0	0	0	0	0	2	0	0	1	0	0	0	0
2508593-14-C>G	0	0	0	0	0	0	0	0	0	0	0	0	0	0	0	0	0	0	0	1	0	0	0	0	0	0	0	0	0	0	0	0	0	0	0	0	0	0	1	0	0	0	0	0	0	0	0	0	0
9705430-10-T>C	0	0	2	0	0	0	0	0	0	0	0	0	0	0	0	0	0	0	0	0	0	0	0	0	0	0	0	0	0	0	0	0	0	0	0	0	0	0	0	0	0	0	0	0	0	0	2	0	2
9704724-13-G>C	0	0	0	0	0	0	0	2	0	0	0	0	0	0	0	0	0	0	0	1	0	0	0	2	0	0	0	0	0	0	0	0	0	0	0	0	0	0	1	0	0	2	0	0	0	0	0	0	0
9701221-9-A>G	0	1	0	2	1	0	1	2	1	2	0	1	1	2	1	0	0	1	1	1	1	0	0	1	1	2	2	0	0	0	0	0	0	0	2	1	1	0	1	1	1	1	0	1	1	1	0	1	1
4583511-24-T>G	1	0	1	2	0	1	0	2	0	0	1	0	0	2	0	1	1	0	0	0	0	1	1	0	0	2	1	1	1	1	1	1	1	1	2	0	0	1	0	0	0	0	1	0	0	0	1	0	0
2515410-30-G>A	1	1	1	1	1	1	0	1	0	1	1	1	1	1	1	1	1	0	1	1	1	1	1	1	0	1	1	1	1	1	1	1	1	1	0	1	1	1	1	0	1	1	1	0	1	1	1	0	0
4591719-51-C>T	0	0	0	2	1	0	1	2	1	0	0	0	0	0	1	0	0	1	0	1	0	0	0	0	1	2	2	0	0	0	0	0	0	0	2	1	0	0	1	1	1	1	0	1	1	1	0	1	1
4772195-34-G>A	0	0	2	0	1	0	1	2	1	0	0	0	0	0	0	0	0	1	0	1	0	0	0	0	1	2	0	0	0	0	0	0	0	0	1	2	0	0	1	1	1	1	0	1	2	1	0	1	1
4771632-20-A>T	0	0	0	0	0	0	0	0	0	0	0	0	0	0	0	0	0	0	0	0	0	0	0	0	0	0	0	0	0	0	0	0	0	0	0	2	0	0	0	0	0	0	0	0	1	0	0	0	0
5587956-20-T>G	2	2	0	2	0	1	0	2	0	1	1	1	1	1	2	1	2	2	1	2	1	2	2	1	0	0	1	2	1	0	2	2	1	1	0	0	1	1	0	0	0	2	2	0	1	2	0	0	0
4771706-6-T>C	1	1	0	2	0	0	0	0	0	0	0	1	1	2	0	0	0	0	1	0	1	0	0	1	0	2	0	0	0	0	0	0	0	0	0	0	1	0	0	0	2	0	0	0	0	0	0	0	0
4584309-45-G>T	0	0	0	0	0	0	0	0	0	0	0	0	0	0	0	0	0	0	0	0	0	0	0	0	0	0	0	0	0	0	0	0	0	0	0	0	0	0	0	0	0	0	0	0	1	0	0	0	0
9717468-13-T>C	1	1	1	1	1	1	1	1	1	1	1	1	1	1	1	1	1	1	1	1	1	1	1	1	1	1	1	1	1	1	1	1	1	1	1	1	1	1	1	1	1	0	1	1	1	1	1	1	1
5583586-7-G>A	0	0	0	0	0	0	0	0	0	0	0	0	0	0	0	0	0	0	0	0	0	0	0	0	0	0	0	0	0	0	0	0	0	0	0	0	0	0	0	0	0	0	0	0	0	0	0	0	0
2506194-5-G>A	0	2	2	0	0	0	0	0	0	0	0	0	0	0	0	0	0	0	0	0	0	0	0	0	0	0	0	0	0	0	0	0	0	0	0	0	2	0	0	0	0	0	0	0	0	0	2	0	2
7051302-66-C>A	0	0	0	0	0	0	0	0	0	0	0	0	0	0	0	0	0	0	0	0	0	0	0	0	0	0	0	0	0	0	0	0	0	0	0	0	0	0	0	0	0	0	0	0	0	0	0	0	0
2514323-54-G>T	0	0	0	0	0	0	0	0	0	0	0	0	0	0	0	0	0	0	0	0	0	0	0	0	0	2	0	0	0	0	0	0	0	0	0	0	0	0	0	0	1	2	0	0	0	0	0	0	0
2395565-14-T>G	1	1	0	2	2	0	0	2	0	0	0	1	1	2	0	0	0	1	1	0	1	0	0	1	0	2	2	0	0	0	0	0	0	0	0	2	1	0	0	0	2	2	0	0	1	1	0	0	0
4583196-11-C>G	1	0	1	1	1	1	1	1	1	1	1	0	0	2	1	1	1	1	0	1	0	1	1	0	0	1	1	1	1	1	1	1	1	1	1	1	0	1	1	1	1	1	1	1	1	1	1	1	1
4772874-52-A>C	2	1	2	1	1	0	2	1	1	1	1	0	2	2	1	1	0	2	1	1	1	2	1	1	0	2	2	2	1	2	1	1	0	0	1	1	1	2	1	0	1	1	0	0	1	2	1	1	1
2432607-5-T>C	0	2	2	0	0	0	0	0	0	0	0	0	0	0	0	0	0	0	0	0	0	0	0	0	0	0	0	0	0	0	0	0	0	0	0	0	2	0	0	0	0	0	0	0	0	0	2	0	2
2551793-61-A>C	0	0	0	0	0	0	0	0	0	0	0	0	0	0	0	0	0	0	0	0	0	0	0	0	0	0	0	0	0	0	0	0	0	0	0	0	0	0	0	0	2	0	0	0	0	0	0	0	0
2440915-17-A>G	0	0	0	0	0	0	0	0	0	1	0	0	0	0	0	0	0	0	0	0	0	0	0	0	0	0	0	0	0	0	0	0	0	0	0	2	0	0	0	0	0	0	0	0	0	0	0	0	1
4576670-14-A>C	0	0	0	0	0	0	0	0	0	1	0	0	0	0	0	2	0	0	0	0	0	0	0	0	0	0	0	0	2	0	0	0	0	0	0	2	0	0	0	0	0	0	0	0	0	0	0	0	0
2427334-14-G>A	0	0	0	0	2	0	0	0	0	0	0	0	0	0	0	0	0	1	0	0	0	0	0	0	1	0	0	0	0	0	0	0	0	0	0	0	0	0	0	0	1	0	0	0	0	0	0	0	0
100025046-15-C>T	0	0	0	0	0	0	0	0	0	1	0	0	0	0	0	0	0	0	0	0	0	0	0	0	0	0	0	0	0	0	0	0	0	0	0	0	0	0	0	0	0	0	0	0	0	0	0	0	0
9709495-46-G>A	2	0	0	0	0	0	0	0	0	0	0	0	0	0	0	1	0	0	0	0	0	0	0	0	0	0	0	0	1	0	0	0	0	0	0	0	0	0	0	0	0	0	0	0	0	0	0	0	0
2447376-42-C>T	0	0	0	0	0	0	0	0	0	1	0	0	0	0	0	0	0	0	0	0	0	0	0	0	0	0	2	0	0	0	0	0	0	0	0	0	0	0	0	0	0	0	0	0	0	0	0	0	1
5583811-44-G>T	1	1	1	1	1	1	0	1	0	1	1	1	1	0	1	1	1	2	1	0	1	1	1	1	1	1	1	1	1	1	1	1	1	1	0	1	1	1	0	0	1	0	1	0	1	1	1	0	2
2396453-58-G>T	0	0	0	0	0	0	0	0	0	0	0	0	0	0	0	0	0	0	0	0	0	0	0	0	0	0	0	0	0	0	0	0	0	0	0	0	0	0	0	0	0	0	0	0	1	0	0	0	0
9687949-24-A>G	0	0	0	0	0	0	0	2	0	0	0	0	0	0	2	0	0	2	0	0	0	0	0	0	0	0	0	0	0	0	0	0	0	0	0	0	0	0	0	0	0	0	0	0	2	0	0	0	0
4587580-10-G>A	0	1	1	2	1	1	0	1	0	1	1	1	1	2	0	1	1	0	1	0	1	1	1	1	1	2	1	1	1	1	1	1	1	1	0	2	1	1	0	0	2	0	1	0	0	0	1	2	1
5585226-62-T>G	1	1	1	1	0	1	1	2	1	1	1	1	1	1	1	1	1	1	1	1	1	1	1	1	1	1	1	1	1	1	1	1	1	1	1	1	1	1	1	1	1	1	1	1	1	1	1	1	1
2393966-44-A>C	0	0	0	0	1	0	0	0	0	0	0	0	0	0	0	0	0	0	0	0	0	0	0	0	0	0	0	0	0	0	0	0	0	0	0	2	0	0	0	0	0	0	0	0	0	0	0	0	0
9703304-20-T>C	1	1	1	1	0	1	1	2	1	1	1	1	1	1	1	1	1	1	1	1	1	1	1	1	1	1	1	1	1	1	1	1	1	1	1	1	1	1	1	1	1	1	1	1	1	1	1	1	1
4575804-16-A>G	0	0	0	0	2	0	0	2	0	0	0	0	0	0	0	0	0	0	0	0	0	0	0	0	0	0	0	0	0	0	0	0	0	0	0	0	0	0	0	0	0	0	0	0	0	0	0	0	0
2471877-42-C>G	0	0	0	2	0	0	1	0	1	0	0	0	0	2	1	0	0	1	0	1	0	0	0	0	0	2	0	0	0	0	0	0	0	0	1	0	0	0	1	1	2	2	0	1	0	0	0	1	0
5587580-7-T>C	0	1	1	1	0	1	2	1	1	1	1	1	1	1	1	1	1	0	1	1	1	1	1	1	0	1	1	1	1	2	1	1	1	1	1	1	1	1	1	1	1	1	1	1	2	2	1	2	1
5586455-20-G>C	1	1	2	2	0	1	0	1	0	2	1	1	1	1	2	1	1	0	1	0	1	1	1	1	2	2	1	1	1	2	1	1	1	1	2	1	1	1	0	0	0	2	1	0	2	1	1	0	2
7059397-22-G>C	2	2	2	0	2	2	1	2	0	0	2	2	2	0	0	0	2	1	2	0	2	2	1	2	1	0	0	2	0	2	2	0	2	2	0	2	2	2	0	1	0	0	0	0	2	2	2	0	0
5590269-19-C>T	1	1	1	1	1	1	1	1	1	1	1	1	1	0	1	2	1	1	1	1	1	1	1	1	1	1	1	1	2	1	1	1	1	1	1	1	1	1	1	1	1	1	1	1	1	1	1	1	1
4772008-64-G>T	0	0	0	0	1	0	0	0	0	0	0	0	0	0	0	0	0	0	0	0	0	0	0	0	0	0	0	0	0	0	0	0	0	0	0	0	0	0	0	0	0	0	0	0	0	0	0	0	0
2413691-22-C>T	1	0	0	1	2	0	0	0	0	0	0	0	0	0	0	0	2	0	0	0	0	2	0	0	0	1	0	2	0	0	0	0	0	0	0	0	0	0	0	0	2	0	0	0	0	0	0	0	0
4582898-6-A>G	1	0	1	1	1	1	0	1	0	0	1	0	0	0	0	1	1	2	0	0	0	1	2	0	0	1	2	1	1	2	1	1	1	1	0	1	0	1	0	0	0	2	1	0	1	1	1	0	1
100026163-64-T>C	0	0	0	0	0	0	0	0	0	0	0	0	0	0	0	0	0	0	0	0	0	0	0	0	0	0	0	0	0	0	0	0	0	0	0	0	0	0	0	0	0	0	0	0	0	0	0	0	0
5590792-15-A>G	0	0	0	0	0	0	0	2	0	0	0	0	0	0	0	1	0	2	0	2	0	0	2	0	0	0	0	0	2	0	0	2	0	0	0	0	0	0	0	0	0	2	2	0	2	0	0	0	0
2417226-35-G>A	0	0	1	1	0	1	0	2	0	0	1	0	0	0	0	1	1	0	0	0	0	1	1	0	0	1	2	1	1	1	1	1	1	1	0	0	0	1	0	0	2	0	1	0	0	0	1	0	0
100030044-12-A>G	0	0	0	0	0	0	0	0	0	0	0	0	0	0	0	0	0	0	0	0	0	0	0	0	0	0	0	0	0	0	0	0	0	0	0	2	0	0	0	0	0	0	0	0	0	0	0	0	0
4769801-37-T>A	0	0	0	0	0	0	0	0	0	0	0	0	0	0	0	0	0	1	0	0	0	0	0	0	0	0	0	0	0	0	0	0	0	0	0	2	0	0	0	0	0	2	0	0	0	0	0	0	0
5587829-26-T>C	1	1	0	0	2	0	0	0	0	1	0	2	1	2	1	0	0	1	1	2	1	2	0	1	0	0	2	0	0	0	0	0	0	2	0	1	1	0	2	0	2	2	2	0	1	2	0	2	2
4771208-17-A>C	0	0	1	2	0	2	0	2	0	1	1	0	0	2	0	1	1	0	0	0	0	1	2	0	0	2	1	1	1	2	1	1	1	1	0	2	0	1	0	0	2	2	1	0	0	2	1	0	0
9709768-7-G>C	0	0	0	0	0	0	0	0	0	0	0	0	0	0	0	0	0	0	0	0	0	0	0	0	0	0	0	0	0	0	0	0	0	0	0	2	0	0	0	0	0	0	0	0	0	0	0	0	0
5587990-26-C>T	0	0	0	0	0	0	0	0	0	0	0	0	0	0	0	0	0	0	0	0	0	0	0	0	0	0	0	0	0	0	0	0	0	0	0	0	0	0	0	0	0	0	0	0	0	0	0	0	0
9679206-10-A>T	0	0	0	0	0	0	0	0	0	0	0	0	0	0	0	0	0	0	0	0	0	0	0	0	0	0	0	0	0	0	0	0	0	0	0	0	0	0	0	0	0	0	0	0	0	0	0	0	0
100145925-21-T>C	0	0	0	0	0	0	0	0	0	0	0	0	0	0	0	0	0	2	0	0	0	0	0	0	0	0	0	0	0	0	0	0	0	0	0	0	0	0	0	0	1	0	0	0	0	0	0	0	0
4769424-17-A>T	0	1	1	1	0	1	1	1	0	0	1	1	2	0	1	1	1	0	1	0	1	1	1	1	1	2	1	1	1	1	1	1	1	1	0	0	1	1	0	0	0	0	1	0	0	2	1	0	0
2495636-36-C>G	1	1	1	1	1	1	1	1	1	1	1	1	2	1	1	1	2	1	1	1	1	2	1	2	1	1	1	2	1	1	1	2	1	1	1	1	1	1	1	1	2	1	1	1	1	0	1	1	1
2561471-61-T>A	1	1	0	2	1	1	0	1	0	1	1	1	1	1	1	1	1	1	1	0	1	1	1	1	0	2	1	1	1	0	2	2	1	1	0	1	1	1	0	0	2	2	2	0	1	2	2	0	1
100140436-16-T>G	1	0	2	0	0	0	0	0	2	0	0	0	0	0	0	0	0	0	0	1	0	0	0	0	0	0	0	0	0	0	0	0	0	0	1	0	0	0	0	1	0	2	0	1	0	0	0	2	0
100026128-24-C>T	0	0	0	0	0	0	0	0	0	0	0	0	0	0	0	0	0	0	0	0	0	0	0	0	0	0	0	0	0	0	0	0	0	0	0	0	0	0	0	0	0	0	0	0	0	0	0	0	0
4774105-54-T>G	0	0	0	0	0	0	0	0	0	0	0	0	0	0	0	0	0	0	0	0	0	0	0	0	0	0	0	0	0	0	0	0	0	0	0	0	0	0	0	0	2	0	0	0	0	1	0	0	0
2518786-14-T>G	0	0	0	0	0	0	0	0	0	0	0	0	0	0	0	0	0	1	0	0	0	0	0	0	0	0	0	0	0	0	0	0	0	0	0	0	0	0	0	0	0	0	0	0	0	0	0	0	0
2642589-11-C>A	0	0	0	0	0	0	0	0	0	0	0	0	0	0	0	0	0	0	0	0	0	0	0	0	0	0	0	0	0	0	0	0	0	0	0	0	0	0	0	0	0	0	0	0	0	0	0	0	0
4771096-5-G>T	0	0	0	0	0	0	0	0	0	0	0	0	0	0	0	0	0	0	0	0	0	0	0	0	0	0	0	0	0	0	0	0	0	0	0	1	0	0	0	0	0	0	0	0	0	0	0	0	0
4765842-12-T>C	0	0	0	0	0	0	0	0	0	0	0	0	0	0	0	0	0	0	0	0	0	0	0	0	0	0	0	0	0	0	0	0	0	0	0	0	0	0	0	0	0	0	0	2	0	0	0	0	0
4776350-29-G>A	0	1	0	0	0	0	0	0	0	0	0	1	1	1	0	0	0	0	1	0	1	0	0	1	0	0	0	0	0	0	0	0	0	0	0	0	1	0	0	0	0	0	0	0	0	0	0	0	0
9680269-38-G>T	0	0	0	0	0	0	0	0	0	0	0	0	0	0	0	0	0	0	0	0	0	0	0	0	0	0	0	0	0	0	0	0	0	0	0	0	0	0	0	0	0	0	0	0	0	0	0	0	0
4592030-12-T>C	1	0	1	1	0	1	1	2	1	2	1	0	0	2	0	1	1	0	0	2	0	1	1	0	1	1	2	1	1	1	1	1	1	1	1	0	0	1	2	1	2	2	1	1	0	0	1	2	0
100135188-51-A>G	1	1	1	1	0	1	1	1	1	1	1	1	1	1	0	1	1	1	1	1	1	1	1	1	1	1	1	1	1	1	1	1	1	1	1	1	1	1	1	1	2	1	1	1	1	1	1	1	1
2443593-27-C>T	0	0	0	2	0	0	0	0	0	0	0	0	0	0	0	0	0	0	0	0	0	0	0	0	0	2	0	0	2	0	0	0	0	0	0	0	0	0	0	0	2	0	0	0	0	0	0	0	0
2390867-45-G>A	0	0	1	1	0	1	0	1	0	1	1	0	0	0	0	1	1	2	0	1	0	1	1	2	0	1	1	1	1	1	1	1	1	1	1	0	0	1	1	1	0	1	1	1	1	0	1	1	1
7057105-17-C>A	1	0	0	0	1	0	0	0	0	0	0	0	0	0	0	0	0	0	0	0	0	0	0	0	0	0	0	0	0	0	0	0	0	0	0	2	0	0	0	0	2	0	0	0	1	1	0	0	1
4583490-7-T>G	1	1	0	2	2	1	0	2	0	0	1	1	1	1	1	2	2	0	1	0	1	1	2	1	0	2	0	1	2	0	2	0	1	1	0	0	1	1	0	0	2	0	0	0	2	2	2	0	0
4590186-29-C>A	1	0	1	1	0	1	0	2	0	1	1	0	0	0	2	1	1	0	0	2	0	1	1	0	0	1	1	1	1	1	1	1	1	1	1	2	0	1	2	2	2	2	1	2	0	2	1	2	0
2590066-7-A>T	1	0	0	0	0	0	0	0	0	0	0	0	0	0	1	0	0	0	0	1	0	0	0	0	0	0	2	0	0	0	0	0	0	0	1	2	0	0	1	1	0	2	0	1	0	0	0	1	0
9704539-21-C>A	0	2	2	0	0	0	0	0	0	0	0	0	0	0	0	0	0	0	0	0	0	0	0	0	0	0	0	0	0	0	0	0	0	0	0	0	2	0	0	0	0	0	0	0	0	0	2	0	2
2525193-15-G>T	1	0	0	0	0	0	0	0	0	0	0	0	0	0	1	0	0	0	0	0	0	0	0	0	0	0	0	0	0	0	0	0	0	0	0	2	0	0	0	0	0	0	0	0	0	0	0	0	0
2520299-32-T>A	0	0	0	0	0	0	0	0	0	0	0	0	0	0	0	0	0	0	0	0	0	0	0	0	0	0	0	0	0	0	0	0	0	0	0	0	0	0	0	0	0	0	0	0	0	0	0	0	0
7060965-9-A>G	0	1	1	1	1	1	1	1	1	1	1	1	1	2	1	1	1	1	1	1	1	1	1	1	1	1	1	0	1	1	1	1	1	1	1	1	1	1	1	1	1	1	1	1	1	0	1	1	1
2570040-67-A>G	0	0	0	0	0	0	0	0	0	0	0	0	0	2	0	0	0	1	0	0	0	0	0	0	0	0	0	0	0	0	0	0	0	0	0	0	0	0	0	0	0	0	0	0	0	0	0	0	0
2475858-24-G>A	0	0	0	0	0	0	0	0	0	0	0	0	0	0	0	0	0	1	0	0	0	0	0	0	0	0	0	0	0	0	0	0	0	0	0	0	0	0	0	0	0	0	0	0	0	0	0	0	0
2574436-10-T>G	0	2	2	0	0	0	0	0	0	0	0	0	0	0	0	0	0	0	0	0	0	0	0	0	0	0	0	0	0	0	0	0	0	0	0	0	2	0	0	0	0	0	0	0	0	0	2	0	2
7048104-20-T>C	0	0	0	0	1	0	1	0	1	1	0	0	0	0	1	0	0	1	0	0	0	0	0	0	1	0	0	0	0	0	0	0	0	0	0	2	0	0	0	0	2	0	0	0	0	1	0	0	0
4770611-12-G>C	0	1	0	0	2	0	0	0	0	0	0	1	1	1	0	0	0	0	1	0	1	0	0	1	0	0	0	0	0	0	0	0	0	0	0	0	1	0	0	0	0	0	0	0	0	0	0	0	0
100188080-5-C>T	0	0	0	0	0	0	0	0	0	0	0	0	0	0	0	0	0	0	0	0	0	0	0	0	0	0	0	0	0	0	0	0	0	0	0	0	0	0	0	0	0	0	0	0	0	0	2	0	2
100031544-58-T>G	0	0	0	0	0	0	0	0	0	0	0	0	0	0	0	0	0	0	0	0	0	0	0	0	0	0	0	0	0	0	0	0	0	0	0	0	0	0	0	0	0	0	0	0	0	0	0	0	0
4581523-9-A>G	0	1	2	0	0	0	0	0	0	0	0	0	0	0	0	0	0	0	0	0	0	0	0	0	0	0	0	0	0	0	0	0	0	0	0	0	1	0	0	0	0	0	0	0	0	0	2	0	2
4583481-58-A>G	0	1	0	0	0	0	0	0	0	0	0	1	1	1	0	0	0	0	1	0	1	0	0	1	0	0	0	0	0	0	0	0	0	0	0	2	1	0	0	0	0	0	0	0	0	0	0	0	0
2469338-11-A>T	1	1	1	1	1	1	1	1	1	1	1	1	1	1	1	1	1	1	1	1	1	1	1	1	1	1	1	1	1	1	1	1	1	1	1	1	1	1	1	2	1	1	1	1	1	1	1	1	1
2441764-27-C>G	1	0	0	0	1	0	1	0	1	0	0	0	0	0	0	0	0	1	0	1	0	0	0	0	1	1	2	0	0	0	0	0	0	0	2	2	0	0	1	1	2	2	0	1	0	0	0	1	0
4773111-6-G>A	0	0	0	0	0	0	0	0	0	0	0	0	0	0	0	0	0	0	0	0	0	0	0	0	0	0	0	0	0	0	0	0	0	0	0	2	0	0	0	0	0	0	0	0	1	0	0	0	1
4593873-30-G>A	1	0	0	0	0	0	1	0	1	1	0	0	0	2	0	0	0	1	0	1	0	0	0	0	1	0	0	0	0	0	0	0	0	0	1	2	0	0	1	1	2	1	0	1	1	1	0	1	1
2428620-19-A>C	0	0	0	0	0	0	0	0	0	2	0	0	0	0	0	0	0	0	0	0	0	0	0	0	0	0	0	0	0	0	0	0	0	0	0	0	0	0	0	0	0	0	0	0	0	0	0	0	0
4583862-29-C>T	0	0	1	1	1	1	0	1	0	0	1	0	0	0	1	1	1	0	0	1	0	1	1	0	0	2	1	1	1	1	2	1	1	1	1	1	0	1	1	1	2	1	1	1	0	1	1	1	0
2376067-65-A>G	1	1	0	0	0	0	1	0	1	2	0	1	1	2	0	0	0	0	1	0	1	0	0	1	1	0	0	0	0	0	0	0	0	0	0	0	1	0	0	0	0	0	0	0	1	0	0	0	1
2576635-41-G>A	1	1	1	2	0	1	1	2	1	0	1	1	1	2	1	1	1	0	1	0	1	1	1	1	1	2	1	1	1	2	2	1	1	1	0	0	1	1	0	0	2	2	1	0	0	1	1	0	0
4769508-26-T>G	0	0	0	0	1	0	0	0	0	0	0	0	0	0	0	0	0	0	0	0	0	0	0	0	0	0	0	0	0	0	0	0	0	0	0	2	0	0	0	0	0	0	0	0	1	0	0	0	1
2572580-34-C>A	1	1	1	1	2	1	1	1	1	1	1	1	1	1	1	1	1	1	1	1	1	1	1	1	1	1	1	1	1	1	1	1	1	1	1	2	1	1	1	1	1	1	1	1	0	1	1	1	0
2436343-13-T>C	0	0	0	0	1	0	0	0	2	0	0	0	0	0	0	0	0	0	0	0	0	0	0	0	0	0	0	0	0	0	0	0	0	0	0	2	0	0	0	0	0	0	0	0	0	0	0	0	0
4768016-49-A>C	0	0	0	1	0	0	0	0	0	0	0	0	0	0	0	0	0	0	0	0	0	0	0	0	0	1	0	0	0	0	1	0	0	0	0	0	0	0	0	0	1	0	0	0	0	0	0	0	0
4773021-19-C>A	1	1	1	1	1	1	1	1	1	0	1	1	1	1	1	1	1	1	1	1	1	1	1	1	1	1	1	1	1	1	1	1	1	1	1	1	1	1	1	1	1	1	1	1	0	1	1	1	1
2579458-38-T>A	0	0	0	0	0	0	0	0	0	0	0	0	0	0	0	0	0	0	0	0	0	0	0	0	0	0	0	0	0	0	0	0	0	0	0	0	0	0	0	0	0	0	0	0	0	0	0	0	0
4778157-67-T>G	1	0	0	0	0	0	1	0	1	0	0	0	0	0	0	0	0	0	0	0	0	0	0	0	1	0	0	0	0	0	0	0	0	0	0	2	0	0	0	0	0	0	0	0	0	0	0	0	0
9695401-32-C>T	0	1	2	0	0	0	0	0	0	0	0	0	0	0	0	0	0	0	0	0	0	0	0	0	0	0	0	0	0	0	0	0	0	0	0	0	1	0	0	0	0	0	0	0	0	0	2	0	1
7057170-27-G>T	1	0	1	1	2	1	1	1	1	0	1	0	0	0	0	1	1	0	0	1	0	1	1	0	1	1	1	1	1	1	1	1	1	1	1	2	0	1	1	1	1	1	1	1	1	2	1	1	1
2376655-52-T>C	1	1	1	1	1	1	1	1	1	1	1	1	1	1	1	1	1	1	1	1	1	1	1	1	1	1	1	1	1	1	1	1	1	1	1	1	1	1	1	1	1	1	1	1	1	0	1	1	1
4770725-11-A>C	0	0	0	2	2	0	0	0	0	1	0	0	0	1	1	0	0	2	0	0	0	0	2	0	0	2	0	0	0	0	0	0	0	0	0	2	0	0	0	0	2	0	0	0	1	0	0	0	0
4578577-46-C>T	0	1	1	1	1	1	1	1	1	2	1	1	1	2	1	1	1	0	1	1	1	1	1	1	1	1	1	1	1	1	1	1	1	1	1	2	1	1	1	1	2	1	1	1	1	2	1	1	1
9708723-22-T>C	0	0	0	0	0	0	1	0	1	1	0	0	0	0	0	0	0	0	0	1	0	0	0	0	1	0	0	0	0	0	0	0	0	0	1	0	0	0	1	1	0	2	0	1	0	0	0	1	1
2523017-66-T>G	0	0	0	0	0	0	1	0	1	1	0	0	0	1	0	0	0	0	0	1	0	0	0	0	1	0	2	0	0	0	0	0	0	0	1	2	0	0	1	1	0	2	0	1	0	0	0	1	1
4583960-9-T>G	0	0	0	0	0	0	0	0	0	1	0	0	0	0	0	0	0	0	0	0	0	0	0	0	0	0	0	0	0	0	0	0	0	0	0	0	0	0	0	0	0	0	0	0	0	0	0	0	0
4593121-60-C>G	0	0	0	0	0	0	0	0	0	0	0	0	0	0	0	0	0	0	0	0	0	0	0	0	0	0	2	1	0	0	0	0	0	0	0	0	0	0	0	0	0	0	0	0	0	0	0	0	0
4591953-38-A>T	1	1	0	0	1	0	0	2	0	2	0	1	1	1	1	0	0	1	1	1	1	0	0	1	0	2	2	0	0	0	2	0	0	0	2	2	1	0	1	1	1	1	0	1	1	1	0	1	1
4772788-9-G>A	0	1	0	0	1	0	0	0	0	0	0	1	1	1	0	0	0	0	1	0	1	0	0	1	0	0	0	0	0	0	0	0	0	0	0	0	1	0	0	0	0	0	0	0	0	0	0	0	0
9687217-56-G>T	0	0	0	0	1	0	0	0	0	0	0	0	0	0	0	0	0	0	0	0	0	0	0	0	0	0	0	0	0	0	0	0	0	0	0	2	0	0	0	0	0	0	0	0	1	0	0	0	0
9666746-42-G>T	0	0	2	0	0	0	1	0	1	0	0	0	0	0	0	0	0	0	0	0	0	0	0	0	1	0	0	0	0	0	0	0	0	0	1	0	0	0	0	0	0	0	0	0	0	0	0	0	0
4772806-28-G>T	1	2	2	2	0	0	2	2	1	0	0	0	0	0	0	2	2	1	0	0	0	2	0	0	1	1	0	2	2	2	2	0	0	0	2	2	0	0	0	2	2	2	0	2	0	2	2	0	0
100238874-26-G>A	1	1	2	0	1	0	1	1	2	1	1	2	1	1	1	1	1	1	1	1	1	1	1	1	1	0	1	1	1	2	0	1	0	2	1	0	1	2	1	1	1	1	1	2	1	1	2	1	1
2418101-34-A>G	0	1	2	0	0	0	0	0	1	0	0	0	0	0	0	0	0	0	0	0	1	0	0	0	0	0	0	0	0	0	0	0	0	0	0	0	1	0	0	0	0	0	0	0	0	0	2	0	2
4589270-33-G>A	0	0	0	0	1	0	0	0	0	0	0	0	0	0	0	0	0	0	0	0	0	0	0	0	0	0	0	0	0	0	0	0	0	0	0	0	0	0	0	0	0	0	0	0	1	0	0	0	0
100146336-56-A>G	1	1	1	1	1	1	1	1	1	1	1	1	1	1	1	1	1	1	1	1	1	1	1	1	1	1	1	1	1	1	1	1	1	1	1	1	1	1	1	1	1	1	1	1	1	1	1	1	1
2384396-9-T>A	0	2	2	0	0	0	0	0	0	0	0	0	0	0	0	0	0	0	0	0	0	0	0	0	0	0	0	0	0	0	0	0	0	0	0	0	2	0	0	0	0	0	0	0	0	0	2	0	2
2438904-45-C>T	1	0	1	0	1	1	1	2	1	1	0	0	0	0	2	0	0	2	0	1	0	0	0	0	1	1	1	0	0	1	0	0	1	0	1	2	0	1	1	1	1	2	0	1	1	1	1	1	1
2491213-24-C>T	0	0	0	0	0	0	2	0	2	0	0	0	0	0	0	0	0	0	0	1	0	0	0	0	0	0	0	0	0	0	0	0	0	0	0	1	0	0	1	1	0	1	0	1	0	0	0	1	1
4770793-15-A>C	0	0	0	0	0	0	0	0	0	0	0	0	0	2	0	0	0	0	0	1	0	0	0	0	0	0	2	0	0	0	0	0	0	0	0	2	0	0	1	1	0	1	0	1	0	0	0	1	1
100132822-32-A>G	0	0	0	0	0	0	0	0	0	0	0	0	0	0	1	0	0	0	0	0	0	0	0	0	0	0	0	0	0	0	0	0	0	0	0	0	0	0	0	0	0	0	0	0	0	0	0	0	0
4773447-15-G>A	0	0	0	0	0	0	0	0	0	0	0	0	0	2	2	0	0	0	0	0	0	0	0	0	0	0	0	0	0	0	0	0	0	0	0	2	0	0	0	0	0	2	0	0	0	0	0	0	0
100238431-32-G>A	0	0	0	0	0	0	0	0	0	0	0	0	0	0	0	0	0	0	0	2	0	0	0	0	0	0	1	0	0	0	0	2	0	0	0	0	0	0	2	0	0	0	2	0	0	0	0	1	0
100238432-52-C>T	0	0	0	0	0	0	0	0	0	0	0	0	0	0	0	0	0	0	0	2	0	0	0	0	0	0	2	0	0	0	0	1	0	0	0	0	0	0	2	0	0	2	1	0	0	0	0	2	0
100138831-9-T>G	0	0	0	0	0	0	0	0	0	1	0	0	0	2	1	2	0	1	0	1	0	0	0	0	0	0	0	0	0	0	0	0	0	0	0	2	0	0	1	0	0	1	0	0	0	0	0	1	1
7060634-30-T>A	0	0	0	0	0	0	0	0	0	0	0	0	0	0	0	0	0	0	0	0	0	0	0	0	0	0	0	0	0	0	0	0	0	0	0	2	0	0	0	0	0	0	0	0	0	2	0	0	0
4765645-10-C>T	0	1	2	2	2	1	2	0	1	0	1	1	1	2	0	0	0	0	1	2	1	0	0	1	2	2	0	0	0	2	2	0	1	1	2	0	1	1	2	2	0	0	0	2	0	0	2	0	2
4588173-21-C>T	0	0	0	0	0	0	0	0	0	0	0	0	0	0	0	0	0	0	0	0	0	0	0	0	0	0	0	0	0	0	0	0	0	0	0	0	0	0	0	0	0	0	0	0	0	0	0	0	0
4772472-13-A>T	1	0	0	0	0	0	0	2	0	0	0	0	0	0	0	0	0	0	0	0	0	0	0	0	0	0	0	0	0	0	0	0	0	0	0	0	0	0	0	0	0	0	0	0	0	0	0	0	0
100134118-35-G>C	1	1	0	1	1	1	1	1	1	1	1	1	1	1	1	1	1	1	1	1	1	1	1	1	1	1	1	1	1	1	1	1	1	1	1	1	1	1	1	1	1	1	1	1	1	1	1	1	2
4775854-6-T>G	0	2	0	0	2	0	0	0	0	0	0	1	1	1	1	0	0	2	1	2	1	0	0	2	0	0	0	0	0	0	0	0	0	0	0	2	2	0	0	1	0	0	0	0	0	0	0	0	0
9668577-11-C>T	0	0	0	0	0	0	0	0	0	0	0	0	0	0	0	0	0	1	0	0	0	0	0	0	0	0	0	0	0	0	0	0	0	0	0	0	0	0	0	0	0	0	0	0	0	0	0	0	0
4764864-45-C>G	0	1	1	1	1	1	1	2	1	0	1	1	1	1	1	1	1	0	1	1	1	1	1	1	1	1	1	1	1	1	1	1	1	1	1	2	1	1	1	1	1	1	1	1	1	2	1	1	1
2491336-37-A>C	0	2	1	0	0	0	0	0	0	0	0	0	0	0	0	0	0	0	0	0	0	0	0	0	0	0	0	0	0	0	0	0	0	0	0	0	2	0	0	0	0	0	0	0	0	0	1	0	2
100187291-16-A>G	0	1	2	0	0	0	0	0	0	0	0	0	0	0	0	0	0	0	0	0	0	0	0	0	0	0	0	0	0	0	0	0	0	0	0	0	0	0	0	0	0	0	0	0	0	0	2	0	1
100187293-54-T>C	1	0	1	1	1	2	1	1	1	0	1	0	2	2	0	1	1	1	0	1	0	1	1	0	1	1	1	1	1	1	1	1	1	1	1	1	0	1	1	1	1	1	1	1	1	1	1	1	1
100032844-31-G>A	0	0	0	0	0	0	0	0	0	0	0	0	0	0	0	0	0	0	0	0	0	0	0	0	0	0	0	0	0	0	0	0	0	0	0	0	0	0	0	0	0	0	0	0	0	0	0	0	0
100029509-13-T>C	1	1	1	1	1	1	1	1	1	1	1	1	1	1	1	1	1	1	1	1	1	1	1	1	1	1	1	1	1	1	1	1	1	1	1	1	1	1	1	1	1	1	1	1	1	1	1	1	1
4771037-22-A>G	0	0	0	0	0	0	0	0	0	0	0	0	0	0	2	0	0	2	0	0	0	0	0	0	0	0	0	0	0	0	0	0	0	0	0	2	0	0	0	0	0	0	0	0	0	0	0	0	0
4773854-49-A>G	1	1	0	0	1	0	0	2	0	1	0	1	1	2	1	0	0	1	1	0	1	0	0	1	0	0	0	0	0	0	0	0	0	0	0	2	1	0	0	0	2	0	0	0	0	1	0	0	0
4773490-39-T>C	1	1	0	0	1	0	1	2	1	1	0	1	1	2	1	0	0	1	1	0	1	0	0	1	1	0	0	0	0	0	0	0	0	0	1	2	1	0	0	0	2	2	0	1	0	1	0	0	0
2499185-67-C>T	0	1	2	0	0	0	1	0	1	1	0	2	1	2	2	0	0	2	1	0	1	0	0	1	1	2	0	0	0	2	0	0	0	0	2	0	1	0	0	0	0	0	0	1	0	0	2	0	0
4592580-26-A>G	0	0	0	0	0	0	0	1	0	0	0	0	0	0	0	2	0	0	0	0	0	0	0	0	0	0	0	0	2	0	0	0	0	0	0	2	0	0	0	0	0	0	0	0	0	0	0	0	0
4575798-22-C>T	0	0	0	0	0	0	0	2	0	2	0	0	0	2	0	2	2	0	0	2	0	2	1	0	0	0	2	0	2	0	0	2	0	0	0	0	0	0	0	0	0	2	2	0	0	2	0	0	2
100249945-20-T>C	0	0	2	1	0	0	2	2	2	2	0	0	0	2	2	2	0	2	0	1	0	0	1	0	2	1	1	0	2	0	1	1	0	0	1	0	0	0	1	2	2	1	1	2	2	0	2	1	1
4577600-5-A>G	0	0	0	0	2	0	0	2	0	2	0	0	0	2	0	2	0	0	0	0	0	0	2	0	0	0	0	2	2	0	0	2	0	0	0	2	0	0	2	0	0	0	2	0	0	0	0	0	0
100191139-31-A>C	2	0	0	0	0	0	0	0	0	0	0	0	0	0	2	0	0	1	0	0	0	0	0	0	0	0	0	0	0	0	0	0	0	0	0	2	0	0	0	0	0	0	0	0	0	0	0	0	0
4585518-7-T>G	0	0	0	0	0	0	0	0	0	0	0	0	0	0	0	0	0	0	0	0	0	0	0	0	0	0	0	0	0	0	0	0	0	0	0	0	0	0	0	0	0	0	0	0	0	0	0	0	0
100191138-10-A>G	0	0	0	0	0	0	2	0	2	2	0	0	0	0	0	0	0	0	0	0	0	0	0	0	2	0	0	0	0	0	0	0	0	0	2	2	0	0	0	0	0	0	0	0	0	0	0	0	0
2468804-57-A>G	0	1	1	1	1	1	0	1	0	0	1	1	1	1	2	1	1	2	1	1	1	1	1	1	0	1	1	1	1	1	1	1	1	1	0	2	1	1	1	1	1	1	1	0	1	0	1	2	1
100186995-49-T>G	0	0	0	0	0	0	0	0	0	0	0	0	0	0	0	0	0	0	0	0	0	0	0	0	0	0	0	0	0	0	0	0	0	0	0	0	0	0	0	0	0	0	0	0	2	0	0	0	0
2558377-52-C>T	0	1	1	1	2	1	0	1	0	1	1	1	1	1	0	1	1	0	1	1	1	1	1	1	0	1	1	1	1	1	1	1	1	1	0	1	1	1	1	1	1	2	1	0	1	0	1	1	1
100027626-46-G>A	0	0	1	2	0	1	0	1	0	1	1	0	0	0	0	1	1	2	0	1	0	1	1	0	0	2	1	1	1	1	1	1	1	1	0	1	0	1	1	1	1	1	1	0	1	0	1	1	1
100218536-22-G>A	0	0	0	0	0	0	0	0	0	0	0	0	0	0	0	0	0	0	0	0	0	0	0	0	0	0	0	0	0	0	0	0	0	0	0	0	0	0	0	0	0	0	0	0	0	0	2	0	2
4772091-39-G>A	0	1	0	0	0	0	0	0	0	2	0	1	1	1	2	0	0	2	1	0	1	0	0	1	0	0	0	0	0	0	0	0	0	0	0	1	1	0	0	0	0	0	0	0	0	0	0	0	0
2631865-8-A>G	0	0	0	0	0	0	0	0	0	0	0	0	0	0	0	0	0	0	0	0	0	0	0	0	0	0	0	0	0	0	0	0	0	0	0	2	0	0	0	0	0	0	0	0	0	0	0	0	0
100024298-68-G>A	0	0	0	0	0	0	0	2	0	0	0	0	0	0	0	0	0	0	0	0	0	0	0	0	0	0	0	0	0	0	0	0	0	0	0	0	0	0	0	0	0	0	0	0	0	0	0	0	0
4582154-24-G>A	1	0	0	0	1	0	0	0	0	0	0	0	0	0	0	0	1	0	0	1	0	1	2	0	0	0	2	1	0	0	0	1	0	0	2	0	0	0	1	0	0	1	1	0	0	2	0	0	1
5583585-11-C>T	1	1	1	1	1	1	1	1	1	1	1	1	1	1	1	1	1	1	1	1	1	1	1	1	1	1	1	1	1	1	1	1	1	1	1	2	1	1	1	1	1	1	1	1	1	1	1	1	1
2577942-64-T>C	0	1	1	1	1	1	1	2	1	2	1	1	1	1	1	2	2	0	1	1	1	2	1	1	1	1	1	2	2	1	1	1	1	1	1	1	1	1	1	1	1	1	1	1	0	1	1	1	1
7061823-13-G>A	0	0	0	0	0	0	0	2	0	0	0	0	0	0	1	0	0	0	0	0	0	0	0	0	0	0	0	0	0	0	0	0	0	0	0	0	0	0	0	0	0	0	0	0	0	0	0	0	0
100045539-52-G>A	0	0	0	0	0	0	0	0	0	0	0	0	0	0	0	0	0	0	0	1	0	0	2	0	0	0	0	0	0	0	0	0	0	0	1	0	0	0	1	1	0	2	0	1	0	0	0	1	1
2516607-35-G>C	0	0	0	0	0	0	0	0	0	0	0	0	0	0	0	0	0	2	0	0	0	0	0	0	0	0	0	0	0	0	0	0	0	0	0	0	0	0	0	0	0	0	0	0	0	0	0	0	0
100298383-21-G>A	1	1	1	1	1	1	1	1	1	1	1	1	1	1	1	1	1	1	1	1	1	1	1	1	1	1	1	1	1	1	1	1	1	1	1	1	1	1	1	1	1	1	1	1	1	1	1	1	1
9667562-33-G>A	0	0	0	0	0	0	0	0	0	0	0	0	0	0	0	0	2	0	0	0	0	0	0	0	0	0	0	0	0	0	0	0	0	0	0	0	0	0	0	0	0	0	0	0	0	0	0	0	0
100134745-17-C>G	1	1	1	1	1	1	1	1	1	1	1	1	1	1	1	1	1	1	1	1	1	1	1	1	1	1	1	1	1	1	1	1	1	1	1	1	1	1	1	1	1	1	1	1	1	1	1	1	1
2478297-43-T>C	1	1	1	1	1	1	1	1	1	0	1	1	1	2	1	1	1	1	1	1	1	2	1	1	1	1	1	1	1	1	1	1	1	1	1	0	1	1	1	1	1	1	1	1	0	2	1	1	1
4771949-53-T>C	0	0	0	0	0	0	0	0	0	2	0	0	0	2	0	0	0	0	0	0	0	0	0	0	0	0	2	0	0	0	0	0	0	0	0	1	0	0	0	0	0	2	0	0	1	0	0	0	0
4770519-13-G>T	1	1	1	1	1	1	1	1	1	0	1	1	1	1	1	1	1	2	1	1	1	1	1	1	1	1	1	1	1	1	1	1	1	1	1	0	1	1	1	1	1	1	1	1	0	1	1	1	1
4770831-66-C>T	1	1	1	1	1	1	1	1	1	0	1	1	1	1	1	1	1	2	1	1	1	1	1	1	1	1	2	1	1	1	1	1	1	1	1	0	1	1	1	1	1	1	1	2	0	2	1	1	1
4770886-8-A>G	1	1	1	1	1	1	1	1	1	0	1	1	1	2	1	1	1	2	1	1	1	1	1	1	1	1	1	1	1	1	1	1	1	1	1	0	1	1	1	1	1	1	1	1	0	2	1	1	1
4584271-53-T>C	1	1	1	1	1	1	1	1	1	1	1	1	1	1	1	1	1	1	1	1	1	1	1	1	1	1	1	1	1	1	1	1	1	1	1	1	1	1	1	1	1	1	1	1	1	1	1	1	1
4778606-26-G>T	0	0	0	0	0	0	0	0	0	0	0	0	0	0	0	0	0	0	0	0	0	0	0	0	0	0	0	0	0	0	0	0	0	0	0	0	0	0	0	0	0	0	0	0	0	0	0	0	0
4580593-19-G>A	0	0	0	0	0	0	0	0	0	0	0	0	0	0	0	0	0	0	0	0	0	0	0	0	0	0	0	0	0	0	0	0	0	0	0	0	0	0	0	0	0	0	0	0	0	0	0	0	0
5591006-34-T>C	0	0	0	0	0	0	0	0	0	0	0	0	0	0	0	0	0	0	0	0	0	0	0	0	0	0	0	0	0	0	0	0	0	0	0	0	0	0	0	0	0	0	0	0	0	0	0	0	0
100139183-5-T>C	0	0	0	0	0	0	0	0	0	0	0	0	0	0	0	0	0	0	0	0	0	0	0	0	0	0	0	0	0	0	0	0	0	0	0	0	0	0	0	0	2	0	0	0	0	0	0	0	0
16721109-52-A>G	0	0	0	0	0	0	0	0	0	0	0	0	0	0	0	0	0	0	0	0	0	0	0	0	0	0	0	0	0	0	0	0	0	0	0	0	0	0	0	0	0	0	0	0	0	0	0	0	0
100050270-50-A>C	0	0	0	0	0	0	0	0	0	0	0	0	0	0	0	2	0	0	0	0	0	0	0	0	0	0	0	0	2	0	0	0	0	0	0	0	0	0	0	0	0	0	0	0	0	0	0	0	0
2557317-54-A>T	1	1	1	0	2	1	0	2	0	1	0	1	1	1	1	0	0	2	1	1	1	0	0	1	0	2	2	0	0	1	0	2	1	0	1	0	1	1	1	1	2	1	0	1	0	1	1	1	1
100032535-46-C>T	0	0	0	0	0	0	0	0	0	0	0	0	0	0	0	0	0	0	0	0	0	0	0	0	0	0	0	0	0	0	0	0	0	0	0	0	0	0	0	0	0	0	0	0	0	0	0	0	0
9682238-67-C>T	0	0	0	0	0	0	0	0	0	0	0	0	0	0	0	0	0	0	0	1	0	0	0	0	0	0	0	0	0	0	0	0	0	0	1	0	0	0	1	1	0	1	0	0	0	0	0	1	1
16725057-9-C>T	0	0	0	0	0	0	0	0	0	0	0	0	0	0	0	0	0	0	0	0	0	0	0	0	0	0	0	0	0	0	0	0	0	0	0	0	0	0	0	0	0	0	0	0	0	2	0	0	0
4584421-9-T>C	1	1	1	1	1	1	1	1	1	1	1	1	1	1	1	1	1	1	1	1	1	1	1	1	1	1	1	1	1	1	1	1	1	1	1	1	1	1	1	1	1	2	1	1	1	2	1	1	1
9716683-44-A>C	1	1	0	2	1	1	0	1	0	1	1	1	2	1	2	1	1	2	2	1	2	1	1	1	0	1	1	1	1	0	2	1	0	0	0	2	2	0	1	0	2	1	1	0	0	1	0	0	1
2429865-30-G>A	0	0	0	0	0	0	0	0	0	0	0	0	0	0	0	0	0	0	0	0	0	0	0	0	0	0	0	0	0	0	0	0	0	0	0	0	0	0	0	0	0	0	0	0	0	0	0	0	0
4583547-45-C>G	0	0	0	0	0	0	0	0	0	0	0	0	0	0	0	0	0	0	0	0	0	0	0	0	0	0	0	0	0	0	0	0	0	0	0	0	0	0	0	0	0	0	0	0	0	2	0	0	0
5585615-45-A>G	0	0	0	0	0	0	0	0	0	0	0	0	0	0	0	0	0	0	0	0	0	0	0	0	0	0	0	0	0	0	0	0	0	0	0	0	0	0	0	0	0	0	0	0	0	2	0	0	0
2398054-25-A>T	0	0	0	0	0	0	0	0	0	0	0	0	0	0	0	0	0	0	0	0	0	0	0	0	0	0	0	0	0	0	0	0	0	0	0	2	0	0	0	0	0	0	0	0	1	2	0	0	0
100023317-48-C>T	0	0	0	0	0	0	0	0	0	0	0	0	0	0	0	0	0	2	0	0	0	0	0	0	0	0	0	0	0	0	0	0	0	0	0	2	0	0	0	0	0	0	0	0	1	0	0	0	0
9703873-43-T>C	0	0	0	0	0	0	0	0	0	0	0	0	0	0	0	0	0	0	0	0	0	0	0	0	0	0	0	0	0	0	0	0	0	0	0	0	0	0	0	0	0	0	0	0	0	0	0	0	0
4774860-15-C>T	0	0	0	0	0	0	0	0	0	0	0	0	0	0	0	0	0	0	0	0	0	0	0	0	0	0	0	0	0	0	0	0	0	0	0	0	0	0	0	0	0	0	0	0	0	0	0	0	0
2574709-25-C>T	0	2	0	2	0	2	0	0	0	0	2	2	2	0	0	2	0	0	2	0	2	0	2	2	0	2	0	0	2	0	2	0	2	2	0	0	0	0	0	0	0	0	0	0	0	0	0	0	0
100186364-23-G>A	0	0	0	0	0	0	0	0	0	0	0	0	0	0	0	0	0	0	0	0	0	0	0	0	0	0	0	0	0	0	0	0	0	0	0	0	0	0	0	0	0	1	0	0	1	0	0	0	0
2565021-8-C>T	0	0	0	0	0	0	0	0	0	0	0	0	0	0	0	0	0	0	0	0	0	0	0	0	0	0	0	0	0	0	0	0	0	0	0	0	0	0	0	0	0	0	0	2	0	0	0	0	0
4766431-38-G>A	0	0	0	0	0	0	0	0	0	0	0	0	0	0	0	0	0	0	0	0	0	0	0	0	0	0	0	0	0	0	0	0	0	0	0	0	0	0	0	0	2	0	0	0	0	0	0	0	0
100184078-37-G>A	1	1	1	1	1	1	1	1	1	1	1	1	1	1	1	1	1	1	1	1	1	1	1	1	1	1	1	1	1	1	1	1	1	1	1	1	1	1	1	1	1	1	1	1	1	1	1	1	1
9719930-28-C>A	0	0	0	0	0	0	0	0	0	0	0	0	0	0	2	0	0	2	0	0	0	0	0	0	0	0	0	0	0	0	0	0	0	0	0	0	0	0	0	0	0	0	0	0	0	0	0	0	0
100308147-15-A>T	1	1	1	1	1	1	1	1	1	1	1	1	1	1	1	1	1	1	1	1	1	1	1	1	1	1	1	1	1	1	1	1	1	1	1	1	1	1	1	1	1	1	1	1	1	1	1	1	1
100217049-6-A>G	0	0	0	0	0	0	0	0	0	0	0	0	0	0	0	0	0	0	0	0	0	0	0	0	0	0	0	0	0	0	0	0	0	0	0	0	0	0	0	0	0	0	0	0	0	0	0	0	0
100217050-55-A>G	1	1	1	1	1	1	1	1	1	1	1	1	1	1	1	1	1	1	1	1	1	1	1	1	1	1	1	1	1	1	1	1	1	1	1	1	1	1	1	1	1	1	1	1	1	1	1	1	1
2458880-41-G>A	2	0	0	0	1	0	0	2	0	0	0	0	2	0	0	0	1	2	0	1	0	2	2	2	0	0	2	0	0	0	0	1	0	2	0	0	2	0	1	0	0	2	1	0	0	2	0	0	1
4779828-5-A>C	0	0	0	0	0	0	0	0	0	0	0	0	0	0	0	0	0	0	0	0	0	0	0	0	0	0	0	0	0	0	0	0	0	0	0	0	0	0	0	0	0	0	0	0	0	0	0	0	0
5587396-35-C>T	0	1	1	2	0	1	2	0	2	0	1	1	1	1	0	0	0	1	1	0	1	0	0	1	2	2	0	0	0	1	0	0	1	1	0	0	1	1	0	0	1	0	0	2	0	0	1	0	0
5588584-67-T>C	1	0	2	0	1	0	2	1	2	1	0	0	0	2	1	2	1	1	0	1	0	1	1	0	1	0	1	1	2	2	0	1	0	0	0	2	0	0	1	2	1	1	1	2	1	1	0	1	1
9716609-9-C>A	0	0	0	0	0	0	0	0	0	0	0	0	0	0	0	0	0	0	0	0	0	0	0	0	0	0	0	0	0	0	0	0	0	0	0	0	0	0	0	0	0	0	0	0	0	0	0	0	0
4775991-62-G>A	0	0	0	0	0	0	0	0	0	0	0	0	0	0	0	0	0	0	0	0	0	0	0	0	0	0	0	0	0	0	0	0	0	0	0	0	0	0	0	0	2	0	0	0	1	0	0	0	0
5583640-68-A>G	1	1	1	1	1	1	1	1	1	1	1	1	1	1	1	1	1	1	1	1	1	1	2	1	1	1	1	1	1	1	1	1	1	1	1	1	1	1	1	1	1	1	1	1	1	1	1	1	1
100131357-6-C>T	0	0	0	0	0	0	0	0	0	0	0	0	0	0	0	0	0	0	0	0	0	0	0	0	0	0	0	0	0	0	0	0	0	0	0	0	0	0	0	0	0	2	0	0	0	2	0	0	0
100029306-61-C>T	0	0	0	0	0	0	0	0	0	0	0	0	0	0	0	0	0	0	0	0	0	0	0	0	0	0	0	0	0	0	0	0	0	0	0	0	0	0	0	0	0	0	0	0	0	1	0	0	0
5583280-16-T>C	0	0	1	1	1	1	1	1	1	1	1	0	0	2	0	1	1	0	0	1	0	1	1	0	1	1	2	1	1	1	1	1	1	1	1	2	0	1	1	1	1	1	1	1	1	1	1	1	1
100027654-22-A>G	1	1	1	1	1	1	1	1	1	1	1	1	1	1	1	1	1	1	1	1	1	1	1	1	1	1	1	1	1	1	1	1	1	1	1	1	1	1	1	1	1	1	1	1	1	1	1	1	1
100190818-17-A>G	1	1	1	1	1	1	1	1	1	1	1	1	1	1	1	1	2	1	1	1	1	2	1	1	1	1	1	2	1	1	1	1	1	1	1	1	1	1	1	1	1	1	1	1	1	0	1	1	1
2498961-30-A>G	1	1	1	1	1	1	1	2	1	1	1	1	1	1	1	1	1	1	1	1	1	1	1	1	1	1	1	1	1	1	1	1	1	1	1	1	1	1	1	1	1	1	1	1	1	1	1	1	1
100252314-27-A>C	0	0	2	0	2	0	0	0	1	0	0	0	0	0	0	0	0	0	0	1	0	0	1	0	0	0	0	0	0	0	0	1	0	0	0	0	0	0	1	2	0	1	1	2	0	0	2	0	1
100252315-61-C>A	2	1	1	1	0	1	1	2	1	1	1	1	1	1	1	0	1	1	1	2	1	0	2	1	1	1	1	0	0	1	1	0	1	1	1	1	1	1	2	1	1	2	0	1	1	2	1	1	0
2607551-16-C>A	0	0	0	0	0	0	0	0	0	0	0	0	0	0	0	0	0	0	0	0	0	0	0	0	0	0	0	0	0	0	0	0	0	0	0	0	0	0	0	0	0	0	0	0	0	0	0	0	0
100278001-8-A>G	0	0	0	0	0	0	0	0	0	0	0	0	0	2	0	0	0	0	0	1	0	0	0	0	0	0	2	0	0	0	0	0	0	0	1	0	0	0	1	1	0	1	0	1	0	0	0	1	1
100150661-48-T>A	0	0	0	0	0	0	0	0	0	0	0	0	0	0	0	0	0	0	0	0	2	0	0	0	0	0	0	0	0	0	0	0	0	0	0	0	0	0	0	0	0	0	0	0	0	0	0	0	0
4773764-51-T>C	0	0	0	0	0	0	0	2	0	0	0	0	0	0	0	0	0	0	0	0	0	0	0	0	0	0	0	0	0	0	0	0	0	0	0	0	0	0	0	0	0	0	0	0	0	0	0	0	0
4777924-31-A>G	1	1	1	1	1	1	0	1	0	1	1	1	1	1	1	1	1	1	1	0	1	1	1	1	0	1	2	1	1	1	1	1	1	1	0	1	1	1	0	0	1	0	1	0	1	0	1	0	0
4774847-45-G>A	0	0	0	0	0	0	0	0	0	0	0	0	0	0	0	0	0	0	0	0	0	0	0	0	0	0	0	0	0	0	0	0	0	0	0	0	0	0	0	0	0	0	0	0	1	0	0	0	0
5585091-52-G>C	0	0	0	0	0	0	0	2	0	0	0	0	0	0	0	0	0	0	0	1	0	0	0	0	0	0	2	0	0	0	0	0	0	0	1	0	0	0	1	1	2	1	0	1	0	1	0	1	2
4775587-35-G>A	0	0	0	0	0	0	0	0	0	0	0	0	0	0	0	0	0	0	0	0	0	0	0	0	0	0	0	0	0	0	0	0	0	0	0	0	0	0	0	0	0	0	0	0	0	0	0	0	0
5587151-46-T>C	0	0	0	2	0	0	0	0	0	0	1	0	0	0	0	2	0	0	2	0	2	0	0	2	0	2	0	0	2	0	1	0	0	2	1	0	0	0	0	1	0	0	0	2	0	0	2	0	0
9687538-11-A>C	0	2	2	0	0	0	0	0	0	0	0	0	0	0	0	0	0	0	0	0	0	0	0	0	0	0	0	0	0	0	0	0	0	0	0	0	2	0	0	0	0	0	0	0	0	0	2	0	2
4771943-25-G>A	0	0	0	0	0	0	0	0	0	0	0	0	0	0	0	0	0	0	0	0	0	0	0	0	0	0	2	0	0	0	0	0	0	0	0	2	0	0	0	0	0	0	0	0	1	0	0	0	0
9685240-29-G>T	1	1	1	1	1	1	1	1	1	1	1	1	1	1	1	1	1	1	1	1	1	1	1	1	1	1	1	1	1	1	1	1	1	1	1	1	1	1	1	1	1	1	1	1	1	1	1	1	1
100237154-63-C>G	1	1	1	1	1	1	1	1	1	1	1	1	1	1	1	1	1	1	1	1	1	1	1	1	1	1	1	1	1	1	1	1	1	1	1	1	1	1	1	1	1	1	1	1	1	1	1	1	1
9712288-60-G>A	2	1	0	2	1	0	1	1	1	1	1	1	1	1	1	1	1	2	1	1	1	1	1	1	1	2	1	1	1	0	1	1	2	1	1	1	1	0	1	1	2	1	1	1	1	1	2	1	1
4587832-7-G>A	0	0	2	0	0	0	1	0	1	0	0	0	0	0	0	0	0	0	0	0	0	0	0	0	1	2	0	0	0	2	0	0	0	0	0	0	0	0	0	2	0	0	0	2	0	0	0	0	0
100022857-10-T>A	0	0	0	0	0	0	0	2	0	0	0	0	0	0	0	0	0	0	0	0	0	0	0	0	0	0	0	0	0	0	0	0	0	0	0	0	0	0	0	0	0	0	0	0	0	0	0	0	0
100190697-60-G>A	0	0	0	0	0	0	0	0	0	0	0	0	0	0	0	0	0	0	0	0	0	0	0	0	0	0	0	0	0	0	0	0	0	0	0	0	0	0	0	0	0	0	0	0	0	0	0	0	0
100131933-34-T>C	1	1	1	1	1	1	1	1	1	1	1	1	1	1	1	1	1	1	1	1	1	1	1	1	1	1	1	1	1	1	1	1	1	1	1	1	1	1	1	1	1	1	1	1	1	1	1	1	1
16726323-48-C>T	1	2	0	1	1	2	0	1	0	2	2	2	2	2	2	1	1	0	2	2	2	1	2	0	0	1	1	1	1	0	1	1	2	2	2	2	2	0	2	0	2	2	1	0	2	2	0	0	2
2577058-49-T>C	1	1	1	1	1	1	1	1	1	1	1	1	1	1	1	1	1	1	1	1	1	1	1	1	1	1	1	1	1	1	1	1	1	1	1	1	1	1	1	1	1	1	1	1	1	1	1	1	1
9665856-56-C>T	0	0	0	0	0	0	0	0	0	0	0	0	0	0	0	0	0	0	0	0	0	0	0	0	0	0	0	0	0	0	0	0	0	0	0	0	0	0	0	0	2	0	0	0	0	0	0	0	0
2452163-5-C>T	0	2	0	0	0	0	0	0	0	0	0	0	0	0	0	0	0	0	0	0	0	0	0	0	0	0	0	0	0	0	0	0	0	0	0	0	0	0	0	0	0	0	0	0	0	0	0	0	0
4771669-23-A>G	0	2	0	0	0	0	0	0	0	0	0	0	0	0	0	0	0	0	0	0	0	0	0	0	0	0	0	0	0	0	0	0	0	0	0	0	2	0	0	0	0	0	0	0	0	0	2	0	2
100173040-28-A>G	0	0	2	0	0	0	0	0	0	0	0	0	0	0	0	0	0	0	0	0	0	0	0	0	0	0	0	0	0	0	0	0	0	0	0	0	0	0	0	0	0	0	0	0	0	0	0	0	0
4773207-36-C>A	0	0	0	0	0	0	1	0	1	1	0	0	0	0	0	0	0	2	0	1	0	0	2	0	1	0	2	0	0	0	0	0	0	0	1	0	0	0	1	1	0	2	2	1	0	0	0	1	1
2401546-36-A>G	0	0	0	0	0	0	1	2	1	0	0	0	0	0	0	0	0	2	0	1	0	0	0	0	1	0	0	0	0	0	0	0	0	0	1	2	0	0	1	1	0	1	0	1	0	0	0	1	1
2404574-58-A>T	1	1	1	0	1	1	0	0	0	0	0	1	1	1	1	0	0	2	1	0	1	0	0	1	0	1	0	0	0	1	0	0	1	0	0	0	1	1	0	0	1	0	0	0	1	0	1	0	0
4579836-33-C>A	0	0	0	0	0	0	0	0	0	0	0	0	0	0	0	0	0	0	0	0	0	0	0	0	0	0	0	0	0	0	0	0	0	0	0	0	0	0	0	0	0	2	0	0	0	0	0	0	0
7049866-12-T>A	0	0	0	0	2	0	2	2	1	2	1	0	0	0	2	1	1	2	0	2	0	2	2	0	2	2	2	1	1	2	1	1	0	1	1	2	0	0	2	2	0	2	1	2	0	2	0	2	2
4583281-10-C>G	0	2	2	0	0	0	0	0	0	0	0	0	0	0	0	0	0	0	0	0	0	0	0	0	0	0	0	0	0	0	0	0	0	0	0	0	2	0	0	0	0	0	0	0	0	0	2	0	2
2563557-24-G>C	0	0	0	0	0	0	0	0	0	0	0	0	0	0	0	0	0	0	0	0	0	0	0	0	0	0	0	0	0	0	0	0	0	0	0	0	0	0	0	0	0	0	0	0	0	0	0	0	0
2505064-40-G>A	0	0	0	0	1	0	0	2	0	0	0	0	0	0	1	0	0	0	0	0	0	0	0	0	0	0	0	0	0	0	0	0	0	0	0	0	0	0	0	0	0	0	0	0	0	0	0	0	0
5589401-61-A>G	0	0	0	1	1	0	1	1	1	0	1	0	0	0	2	1	1	0	0	2	0	1	1	0	1	0	1	1	1	0	1	1	0	1	1	1	0	0	1	1	0	0	1	1	0	1	0	2	1
100187074-37-G>A	0	0	0	0	0	0	0	0	0	0	0	0	0	0	0	0	0	0	0	0	0	0	0	0	0	0	0	0	0	0	0	0	0	0	0	0	0	0	0	0	0	0	0	0	2	0	0	0	0
2463839-49-C>G	0	0	0	0	0	0	0	0	0	0	0	0	0	0	0	0	2	0	0	1	0	2	2	0	0	0	2	2	0	0	0	2	0	0	0	2	0	0	1	0	0	2	2	0	0	2	0	1	1
2432375-41-G>A	1	0	0	0	0	0	0	0	0	0	0	0	0	0	0	0	2	2	0	0	0	2	0	0	0	0	0	2	0	0	0	0	0	0	0	0	0	0	0	0	0	0	0	0	0	0	0	0	0
2584345-43-A>G	1	1	1	1	1	1	1	1	1	1	1	1	1	1	1	1	1	1	1	1	1	1	1	1	1	1	1	1	1	1	1	1	1	1	1	1	1	1	1	1	1	1	1	1	1	1	1	1	1
100026322-35-G>A	0	0	0	0	0	0	0	0	0	0	0	0	0	0	0	0	0	0	0	0	0	0	0	0	0	0	0	0	0	0	0	0	0	0	0	0	0	0	0	0	0	0	0	0	1	0	0	0	0
2385978-57-C>T	0	0	0	0	0	0	0	0	0	0	0	0	0	0	1	0	0	0	0	0	0	0	0	0	0	0	0	0	0	0	0	0	0	0	0	0	0	0	0	0	0	0	0	0	0	0	0	0	0
2598217-65-T>C	0	0	0	0	0	0	0	0	0	0	0	0	0	0	0	0	0	0	0	0	0	0	0	0	0	0	0	0	0	0	0	0	0	0	0	0	0	0	0	0	0	2	0	0	1	2	0	0	0
4777640-52-G>C	0	0	0	0	0	0	0	0	0	0	0	0	0	0	0	0	0	0	0	0	0	0	0	0	0	0	0	0	0	0	0	0	0	0	0	0	0	0	0	0	0	0	0	0	0	0	0	0	0
4773425-33-A>G	0	0	1	0	1	1	0	2	0	1	0	0	0	0	1	0	0	0	0	0	0	0	0	0	0	1	2	0	0	1	0	0	1	0	0	2	0	1	0	0	1	0	0	0	1	0	1	0	0
2556695-39-C>T	0	0	0	0	0	0	0	0	0	0	0	0	0	0	0	0	0	0	0	0	0	0	0	0	0	0	0	0	0	0	0	0	0	0	0	0	0	0	0	0	0	0	0	0	0	0	0	0	0
4583841-45-C>T	0	0	0	0	0	0	0	1	0	0	1	0	0	0	0	1	1	0	0	0	0	1	1	0	0	0	0	1	1	0	1	1	0	1	2	0	0	0	2	0	0	2	1	0	0	2	0	0	2
100025058-17-A>G	1	1	1	1	1	1	1	1	1	1	1	1	1	1	1	1	1	1	1	1	1	1	1	1	1	1	1	1	1	1	1	1	1	1	1	2	1	1	1	1	1	1	1	1	1	1	1	1	1
2512796-67-C>G	0	0	1	2	2	1	0	2	0	1	2	0	0	0	0	2	0	0	0	2	0	0	2	0	0	1	2	0	2	1	2	2	1	2	0	2	0	1	2	0	1	2	2	0	0	0	1	2	2
100237917-65-A>T	0	0	0	2	0	0	0	0	0	0	1	0	0	0	0	0	0	0	0	0	0	0	0	0	0	0	0	0	0	0	2	0	0	1	0	2	0	0	0	0	0	0	0	0	0	0	0	0	0
5590664-57-T>A	0	0	0	0	0	0	0	0	0	2	0	0	0	0	2	0	0	0	0	0	0	0	0	0	0	0	0	0	0	0	0	0	0	0	0	0	0	0	0	0	0	0	0	0	2	0	0	0	0
4580456-46-G>A	0	0	0	0	0	0	0	0	0	0	0	0	0	0	0	0	0	0	0	0	0	0	0	0	0	0	0	0	0	0	0	0	0	0	0	0	0	0	0	0	1	0	0	0	0	0	0	0	0
2523292-64-A>G	0	0	0	0	0	0	0	0	0	0	0	0	0	0	1	0	0	0	2	0	0	0	0	0	0	0	0	0	0	0	0	0	0	0	0	0	0	0	0	0	0	0	0	0	0	0	0	0	0
100026084-20-G>T	0	0	2	2	0	1	0	0	0	0	2	0	0	0	0	0	0	0	0	0	0	0	0	0	0	1	0	2	0	1	2	0	1	2	0	0	0	1	0	0	1	0	0	0	0	0	1	2	0
2417358-27-T>A	1	1	1	1	1	1	1	1	1	1	1	1	1	1	2	1	1	1	1	0	1	1	1	1	1	1	2	1	1	1	1	1	1	1	1	1	1	1	0	1	1	2	1	1	1	1	1	0	0
5586150-18-T>C	1	0	1	2	0	1	0	1	0	1	2	0	0	0	2	1	1	1	0	1	0	1	1	0	0	1	1	1	1	2	2	1	1	2	0	1	0	1	1	0	1	1	1	0	1	1	2	2	1
4771773-13-G>A	1	0	0	0	1	0	0	0	0	0	0	0	0	0	0	0	0	2	0	0	0	0	0	0	0	0	0	0	0	0	0	0	0	0	0	0	0	0	0	0	0	0	0	0	0	0	0	0	0
4774142-6-G>T	0	0	1	0	0	1	0	0	0	0	0	0	0	0	0	0	0	1	0	0	0	0	0	0	0	1	2	0	0	1	2	0	1	0	0	2	0	1	0	0	2	0	0	0	0	0	1	0	0
2512664-34-T>C	0	2	0	1	0	0	0	0	0	0	1	2	0	0	0	0	0	0	2	0	2	0	0	2	0	0	0	0	0	0	2	0	0	1	0	1	2	0	0	0	0	0	0	0	0	0	0	0	0
2508125-48-G>C	0	0	1	2	0	1	1	0	1	0	2	0	0	0	0	0	0	0	0	0	0	0	0	0	1	1	0	0	0	1	1	0	1	2	0	0	0	1	0	1	2	0	0	1	0	0	1	0	0
2445043-17-A>G	0	2	2	2	0	2	2	2	2	2	2	2	2	1	0	1	1	0	2	2	2	1	1	2	2	2	1	1	1	2	2	1	2	2	1	0	2	2	2	2	0	0	1	2	2	2	2	2	2
16728148-9-A>G	1	0	1	2	1	0	1	1	1	1	0	0	0	2	1	1	1	2	0	1	0	1	1	0	1	1	1	1	1	1	2	1	0	0	1	1	0	0	1	1	1	1	1	1	1	1	2	1	1
4770612-41-G>C	1	1	1	1	1	1	1	1	1	1	1	1	1	1	1	1	1	1	1	2	1	1	1	1	1	1	1	1	1	1	1	1	1	1	1	1	1	1	1	1	0	1	1	1	1	1	1	1	2
100107401-51-C>G	1	1	2	0	1	1	2	1	2	1	0	1	1	1	1	1	1	1	1	1	1	1	1	1	2	1	1	1	1	2	0	1	1	0	1	2	1	1	1	2	1	1	1	2	1	1	2	1	1
7049121-39-G>C	0	0	0	0	0	0	0	0	0	0	0	0	0	0	0	0	0	0	0	0	0	0	0	0	0	0	0	0	0	0	0	0	0	0	0	0	0	0	0	0	0	0	0	0	0	0	0	0	0
4767816-22-A>C	0	2	1	1	2	0	2	0	2	2	1	2	2	0	2	0	0	2	2	1	2	0	0	2	2	2	2	0	0	2	1	0	2	1	0	2	1	2	1	2	2	2	0	2	0	1	2	1	1
2466164-62-A>G	0	0	0	1	0	0	0	0	0	0	1	0	0	0	2	0	0	0	0	0	0	0	0	0	0	0	0	0	0	0	2	0	0	1	2	0	0	0	0	0	0	0	0	0	0	0	0	0	0
2411148-38-A>T	1	1	1	0	1	1	1	1	1	0	0	1	1	1	1	1	1	2	1	0	1	1	1	1	1	1	2	1	1	1	2	1	1	0	1	0	1	1	0	1	1	0	1	1	0	2	1	0	0
9687419-32-T>G	0	0	0	0	0	0	0	0	0	0	0	0	0	0	0	0	0	0	0	0	0	0	0	0	0	0	0	0	0	0	0	0	0	0	0	0	0	0	0	0	0	0	0	0	0	0	0	0	0
4583688-45-G>A	2	0	0	0	0	0	0	2	0	2	0	0	0	0	2	0	2	2	0	0	0	2	0	0	0	0	0	0	0	0	0	0	0	0	0	0	0	0	0	0	0	0	0	0	2	2	0	2	0
4775970-8-C>G	2	1	1	1	1	1	1	2	1	2	1	1	1	1	2	1	2	2	1	1	1	2	1	1	1	1	1	2	1	1	1	1	1	1	1	1	1	1	1	1	1	1	1	1	2	0	1	1	1
100302570-25-C>A	2	0	0	0	0	0	0	2	0	2	0	0	0	0	2	0	2	2	0	0	0	2	0	0	0	0	0	2	0	0	0	0	0	0	0	0	0	0	0	0	0	0	0	0	2	1	0	0	0
4585322-68-C>G	0	0	0	0	0	0	0	0	0	0	0	0	0	0	0	0	0	0	0	0	0	0	0	0	0	0	0	0	0	0	0	0	0	0	0	0	0	0	0	0	0	0	0	0	1	0	0	0	0
9699056-8-A>C	0	1	1	1	2	1	1	0	1	1	1	1	1	2	0	0	0	0	1	0	1	0	0	1	1	1	0	0	0	1	1	0	1	1	1	0	1	1	0	1	1	0	0	1	1	0	1	0	0
7057109-25-G>A	0	0	0	0	0	0	0	0	0	0	0	0	0	0	0	0	0	0	0	0	0	0	0	0	0	0	0	0	0	0	0	0	0	0	0	0	0	0	0	0	2	0	0	0	0	0	0	0	0
2527151-31-C>T	0	0	0	0	0	0	0	2	0	2	0	0	0	0	0	1	0	0	0	0	0	0	0	0	0	0	0	0	1	0	0	0	0	0	0	2	0	0	0	0	0	0	0	0	1	0	0	0	0
4772347-61-T>C	0	0	0	0	0	0	0	0	0	0	0	0	0	0	1	0	0	2	0	0	0	0	0	0	0	0	0	0	0	0	0	0	0	0	0	0	0	0	0	0	0	0	0	0	0	0	0	0	0
2424978-14-C>G	0	0	0	0	0	0	0	0	0	0	0	0	0	0	0	0	0	0	0	0	0	0	0	0	0	0	0	0	0	0	0	0	0	0	0	0	0	0	0	0	0	0	0	0	1	0	0	0	0
4766804-11-T>C	0	0	1	0	0	1	0	0	0	0	0	0	0	0	0	0	0	0	0	1	0	0	2	0	0	1	2	0	0	1	2	0	1	0	0	0	0	1	1	0	2	1	0	0	0	0	1	1	1
4771505-58-C>G	0	1	0	0	0	0	0	0	0	0	0	0	0	0	0	0	0	0	0	1	0	0	0	1	0	0	2	0	0	0	0	0	0	0	0	0	0	0	1	0	0	2	0	0	0	0	0	1	1
7048109-32-A>T	0	0	0	0	0	0	0	0	0	0	0	0	0	0	0	0	0	0	0	1	0	0	0	0	0	0	2	0	0	0	0	0	0	0	0	0	0	0	1	0	0	1	0	0	0	0	0	1	2
2568149-54-C>G	0	0	0	0	0	0	0	0	0	0	0	0	0	0	0	0	0	0	0	0	0	0	0	0	0	0	0	0	0	0	0	0	0	0	0	0	0	0	0	0	0	0	0	0	0	0	0	0	0
100032454-50-C>G	0	0	0	0	0	0	0	0	0	0	0	0	0	0	0	0	0	2	0	1	0	0	0	0	0	0	2	0	0	0	0	0	0	0	0	0	0	0	1	0	0	1	0	0	0	0	0	1	1
2515478-14-C>T	0	0	0	0	0	0	0	0	0	0	2	0	0	0	0	0	0	0	0	0	0	0	0	0	0	0	0	0	0	0	0	0	0	0	0	2	0	0	0	0	2	0	0	0	0	0	0	0	0
7048084-55-C>A	0	0	0	0	0	0	0	0	0	0	0	0	0	0	0	0	0	0	0	0	0	0	0	0	0	0	0	0	0	0	0	0	0	0	0	0	0	0	0	0	2	0	0	0	0	0	0	0	0
5583845-24-T>C	0	0	0	0	0	0	0	0	0	0	0	0	0	0	0	0	0	0	0	0	0	0	2	0	0	0	0	0	0	0	0	0	0	0	0	0	0	0	0	0	2	0	0	0	0	0	0	0	0
2456870-68-G>A	0	0	0	0	0	0	0	0	0	0	0	0	0	0	0	0	0	0	0	0	0	0	0	0	0	0	0	0	0	0	0	0	0	0	0	0	0	0	0	0	0	0	0	0	0	0	0	0	0
100025371-33-G>A	1	1	1	1	1	1	1	1	1	1	1	1	1	1	1	1	1	1	1	1	1	1	1	1	1	1	1	1	1	1	1	1	1	1	1	1	1	1	1	1	1	1	1	1	1	1	1	1	1
2562634-25-A>T	0	0	0	0	0	0	0	0	0	0	0	0	0	0	0	0	0	0	0	0	0	0	0	0	0	0	0	0	0	0	0	0	0	0	0	2	0	0	0	0	2	0	0	0	0	0	0	0	0
4584996-59-C>G	0	0	0	0	0	0	0	0	0	0	0	0	0	0	0	0	0	0	0	0	0	0	0	0	0	0	0	0	0	0	0	0	0	0	0	0	0	0	0	0	0	0	0	0	1	0	0	0	0
100132856-26-C>A	0	0	0	0	0	0	0	0	0	0	0	0	0	0	0	0	0	0	0	0	0	0	0	0	0	0	0	0	0	0	0	0	0	0	0	0	0	0	0	0	0	0	0	0	1	0	0	1	0
9709939-39-A>G	0	2	2	0	0	0	0	0	0	0	0	0	0	0	0	0	0	0	0	0	0	0	0	0	0	0	0	0	0	0	0	0	0	0	0	0	2	0	0	0	0	0	0	0	0	0	2	0	2
4770720-8-A>T	1	0	0	0	0	0	0	0	0	0	0	0	0	0	0	0	0	1	0	0	0	0	0	0	0	0	0	0	0	0	0	0	0	0	0	2	0	0	0	0	0	0	0	0	0	0	0	0	0
7049015-51-T>C	1	1	0	0	2	0	0	0	0	0	0	1	1	2	0	0	0	2	1	0	1	0	0	1	0	0	0	0	0	0	0	0	0	0	0	2	1	0	0	0	0	0	0	0	0	0	0	0	0
9679281-26-C>T	0	0	0	0	1	0	1	2	1	0	0	0	0	0	2	0	0	0	0	1	0	0	0	0	1	0	2	0	0	0	0	0	0	0	1	0	0	0	1	1	0	1	0	1	1	0	0	1	1
5584524-29-C>G	1	1	2	1	0	1	0	1	0	1	1	1	1	1	2	1	1	1	1	0	1	1	1	1	0	1	1	1	1	1	1	1	1	1	0	2	1	1	0	0	1	0	1	0	2	1	1	0	0
4771562-25-T>C	0	0	0	0	1	0	1	0	1	0	0	0	0	0	0	0	0	2	0	1	0	0	2	0	1	0	2	0	0	0	0	0	0	0	1	0	0	0	1	1	0	1	0	1	1	0	0	1	1
4581915-56-A>C	0	0	0	0	2	0	1	2	1	0	0	0	0	0	2	0	0	0	0	1	0	0	2	0	1	0	2	0	0	0	0	0	0	0	2	2	0	0	1	1	0	2	0	1	1	0	0	1	1
5584485-60-C>T	0	2	0	2	0	1	0	0	0	0	1	1	1	1	0	0	0	0	1	0	2	0	0	1	0	2	0	0	0	0	2	0	1	1	0	0	1	1	0	0	0	0	0	0	0	0	0	0	0
4765265-10-A>C	0	0	0	0	0	0	0	0	0	0	0	0	0	0	0	0	0	0	0	0	0	0	0	0	0	0	0	0	0	0	0	0	0	0	0	2	0	0	0	0	0	0	0	0	0	0	0	0	0
4773951-37-T>C	0	0	1	1	0	1	0	2	0	0	1	0	0	0	0	1	1	0	0	0	0	1	2	0	0	1	1	1	1	1	1	1	1	1	0	2	0	1	2	0	2	0	1	0	0	0	1	0	0
9688447-34-C>T	0	0	1	2	0	2	0	0	0	0	0	0	0	0	0	0	0	0	0	0	0	0	0	0	0	2	0	0	0	1	2	0	1	0	0	0	0	1	0	0	1	0	0	0	0	0	1	0	0
100187889-7-T>C	1	1	1	2	1	1	2	1	2	0	1	1	1	1	1	1	1	2	1	1	1	1	1	1	0	1	1	1	1	2	1	1	1	1	0	1	1	1	1	0	1	1	2	2	1	1	1	1	2
4765285-12-G>C	0	0	0	0	2	0	0	2	0	0	0	0	0	0	0	1	1	0	0	0	0	1	2	0	0	0	1	1	1	0	0	1	0	0	0	0	0	0	0	0	0	2	1	0	0	0	0	0	0
2534834-56-G>A	1	0	0	0	0	0	0	0	0	0	0	0	0	0	0	1	1	1	0	0	0	1	1	0	0	0	0	1	1	0	0	1	0	0	0	0	0	0	0	0	0	0	1	0	2	0	0	0	0
2517004-66-G>A	0	0	0	0	0	0	0	2	0	0	0	0	0	0	0	0	0	0	0	0	0	0	0	0	0	0	0	0	0	0	0	0	0	0	0	2	0	0	0	0	0	0	0	0	0	0	0	0	0
16727401-31-G>T	1	1	1	1	1	1	2	1	2	1	1	1	1	1	1	1	1	1	1	1	2	1	1	1	2	2	1	2	1	1	1	1	1	1	2	1	1	1	1	2	1	1	1	2	1	1	1	1	1
4584219-47-G>A	0	0	0	0	0	0	0	0	0	0	0	0	0	0	0	0	0	0	0	1	0	0	0	0	0	0	2	0	0	0	0	0	0	0	0	0	0	0	1	0	0	1	0	0	0	0	0	1	1
4578423-21-A>G	0	0	0	0	1	0	0	2	0	0	0	0	0	0	0	0	0	2	0	1	0	0	2	0	0	0	2	0	0	0	0	0	0	0	0	0	0	0	1	0	0	2	0	0	0	0	0	1	1
2449309-53-C>T	0	0	0	0	0	0	0	0	0	0	0	0	0	0	0	0	0	0	0	0	0	0	0	0	0	0	0	0	0	0	0	0	0	0	0	0	0	0	0	0	0	0	0	0	0	0	0	0	0
4583759-28-T>C	0	1	0	1	0	0	0	2	0	0	1	1	1	1	1	2	0	2	1	1	1	0	2	1	0	0	1	0	2	0	2	1	0	1	0	2	1	0	1	0	0	1	1	0	0	0	0	1	1
5586367-16-A>G	1	1	2	1	1	1	2	1	2	1	1	1	1	1	2	1	1	1	1	0	1	1	1	1	2	1	2	1	1	2	1	1	1	1	2	2	1	1	0	2	2	0	1	2	2	1	2	0	0
2434681-40-G>A	0	0	0	0	0	0	0	0	0	0	0	0	0	0	0	0	0	0	0	0	0	0	0	0	0	0	0	0	0	0	0	0	0	0	0	2	0	0	0	0	0	0	0	0	0	0	0	0	0
2599524-19-C>A	1	0	1	0	0	1	0	2	0	0	0	0	0	2	2	1	1	1	0	0	0	1	1	0	0	1	1	1	1	1	1	1	1	0	0	2	0	1	0	0	1	0	1	0	1	1	1	0	0
7061797-40-G>C	0	0	0	0	0	0	0	0	0	0	0	0	0	2	0	0	0	0	0	0	0	0	0	0	0	0	0	0	0	0	0	0	0	0	0	2	0	0	0	0	0	0	0	0	0	0	0	0	0
7049358-26-C>T	0	0	0	0	1	0	0	0	0	0	0	0	0	2	0	0	0	0	0	0	0	0	0	0	0	0	0	0	0	0	0	0	0	0	0	0	0	0	0	0	0	0	0	0	0	0	0	0	0
2417673-33-G>A	0	1	1	1	0	1	1	0	1	0	1	1	1	1	1	0	0	2	1	2	1	0	0	1	1	1	0	0	0	1	1	0	1	1	1	2	1	1	0	1	1	1	0	1	0	2	1	1	0
4765381-48-A>G	2	1	1	1	2	1	1	1	1	1	1	1	1	1	1	1	2	1	1	0	1	2	2	1	1	1	0	2	1	1	1	0	1	1	1	1	1	1	0	1	1	0	2	1	1	0	1	0	0
4772521-5-G>T	1	1	1	0	0	1	1	2	1	2	0	1	1	1	2	0	1	1	1	1	1	1	1	1	1	1	1	1	0	1	2	1	1	0	1	2	1	1	1	1	1	1	1	1	0	2	1	1	1
4581751-9-C>T	0	0	0	0	0	0	0	2	0	0	0	0	0	0	0	0	0	0	0	0	0	0	0	0	0	0	0	0	0	0	0	0	0	0	0	0	0	0	0	0	0	0	0	0	0	0	0	0	0
100138972-35-C>G	1	1	1	1	1	1	1	1	1	1	1	1	1	1	1	1	1	1	1	1	1	1	1	1	1	1	1	1	1	1	1	1	1	1	1	1	1	1	1	1	1	1	1	1	1	1	1	1	1
100138973-58-T>G	1	0	0	0	1	0	0	0	0	0	0	0	0	0	0	0	0	0	0	0	0	0	0	0	0	0	0	0	0	0	0	0	0	0	0	1	0	0	0	0	1	0	0	0	1	2	0	0	0
2462278-5-T>G	0	1	2	0	0	2	1	2	1	1	0	1	1	1	2	0	0	2	1	0	1	0	0	1	1	2	0	0	0	2	0	0	2	0	1	0	1	2	0	1	2	0	0	1	2	0	2	2	0
100146409-27-A>C	1	1	1	1	1	1	1	1	1	1	1	1	1	1	1	1	1	1	1	1	1	1	1	1	1	1	1	1	1	1	1	1	1	1	1	1	1	1	1	1	1	1	1	1	1	1	1	1	1
2469585-60-G>A	2	1	1	1	1	1	1	1	1	0	1	1	1	1	2	0	2	1	1	0	1	2	0	1	1	1	0	2	0	1	1	0	1	1	1	2	1	1	0	1	2	0	0	1	2	0	1	0	0
2472133-62-A>G	1	1	0	1	1	0	1	2	1	2	2	1	1	1	1	0	0	1	1	2	1	0	0	1	1	0	0	0	0	0	0	0	0	2	1	2	1	0	2	1	2	0	0	1	2	1	0	2	2
2472134-68-A>T	0	0	1	0	0	1	0	2	0	1	2	0	0	0	0	1	1	0	0	2	0	1	1	0	0	1	1	1	1	1	1	1	2	2	2	0	0	1	2	0	2	2	1	0	2	0	1	2	2
4581680-25-G>T	1	1	2	0	2	0	1	2	1	0	0	1	2	1	0	1	1	0	1	0	1	1	2	1	1	0	2	1	1	2	0	1	0	0	1	0	1	0	0	2	0	0	1	1	0	2	0	0	0
9700040-18-G>C	0	1	1	1	1	1	1	1	1	0	1	1	1	1	2	1	1	0	1	1	1	1	2	1	1	1	2	1	1	1	1	1	1	1	1	0	1	1	1	1	1	1	1	1	0	2	1	2	1
100220214-10-G>A	0	0	1	2	0	1	0	0	0	0	2	0	0	0	0	2	0	1	0	0	0	0	0	0	0	1	0	0	2	2	1	0	1	2	0	0	0	1	0	0	2	0	0	0	0	0	1	2	0
7059909-39-C>T	0	0	0	0	0	0	0	0	0	0	0	0	0	0	2	0	0	2	0	0	0	0	0	0	0	0	0	0	0	0	0	0	0	0	0	1	0	0	0	0	0	0	0	0	0	0	0	0	0
4769849-13-A>G	0	0	0	0	0	0	0	0	0	0	0	0	0	0	0	0	0	0	0	0	0	0	0	0	0	0	0	0	0	0	0	0	0	0	0	0	0	0	0	0	0	0	0	0	0	0	0	0	0
2527803-54-C>T	0	1	0	2	0	0	1	0	1	0	2	1	1	1	0	0	0	0	1	0	1	0	0	1	1	0	0	0	0	2	0	0	0	2	1	0	1	0	0	1	0	0	0	1	0	0	0	0	0
4584371-34-G>C	0	0	0	1	0	0	0	0	0	0	1	0	0	0	0	2	2	0	0	0	0	2	0	0	0	0	0	2	2	0	2	0	0	1	0	2	0	0	0	0	0	0	0	0	0	0	0	0	0
2547753-8-G>A	0	0	0	0	0	0	0	0	0	1	0	0	0	0	0	0	0	2	0	0	0	0	0	0	0	0	0	0	0	0	0	0	0	0	0	0	0	0	0	0	0	0	0	0	0	0	0	0	0
4773684-25-A>C	0	2	0	1	0	0	0	2	0	0	1	2	2	1	0	0	0	0	0	0	2	0	0	0	0	2	0	0	0	0	2	0	0	1	0	2	0	0	0	0	0	0	0	0	0	0	0	0	0
2515801-16-G>A	0	0	0	0	0	0	0	0	0	0	0	0	0	0	0	0	0	0	0	1	0	0	0	0	0	0	2	0	0	0	0	0	0	0	0	0	0	0	1	0	0	2	0	0	0	0	0	1	1
4576495-33-A>G	0	0	0	0	0	0	0	0	0	0	0	0	0	0	0	0	0	0	0	0	0	0	0	0	0	0	0	0	0	0	0	0	0	0	0	0	0	0	0	0	0	0	0	0	0	0	0	0	0
4770757-6-T>C	0	0	0	0	0	0	0	0	0	0	0	0	0	0	0	0	0	0	0	0	0	0	0	0	0	0	0	0	0	0	0	0	0	0	0	0	0	0	0	0	0	0	0	0	0	0	0	0	0
2464434-61-A>G	2	1	1	1	1	1	1	1	1	2	1	1	1	1	2	1	2	2	1	2	1	2	2	1	1	1	2	2	1	1	1	2	1	1	1	1	1	1	2	1	0	2	2	1	2	2	1	2	2
2442301-49-C>G	0	0	0	0	0	0	0	0	0	0	0	0	0	0	0	0	0	0	0	0	0	0	0	0	0	0	0	0	0	0	0	0	0	0	0	0	0	0	0	0	0	0	0	0	0	0	0	0	0
2558103-27-C>T	0	0	2	0	0	0	0	2	2	2	0	2	0	2	0	0	0	0	0	0	0	0	2	0	2	2	0	0	0	2	0	0	0	0	2	2	2	0	0	0	0	0	0	0	0	0	0	2	0
2459629-27-A>T	1	0	0	0	0	0	0	0	0	0	0	0	0	0	0	0	0	0	0	0	0	0	0	0	0	0	0	0	0	0	0	0	0	0	0	0	0	0	0	0	0	0	0	0	0	0	0	0	0
2574218-19-G>C	0	0	0	0	0	0	0	0	0	0	0	0	0	0	0	0	0	0	0	0	0	0	0	0	0	0	0	0	0	0	0	0	0	0	0	0	0	0	0	0	0	0	0	0	0	0	0	0	0
7053939-27-T>C	0	0	0	0	0	0	0	0	0	1	0	0	0	0	0	0	0	0	0	0	0	0	0	0	0	0	0	0	0	0	0	0	0	0	0	0	0	0	0	0	0	0	0	0	0	0	0	0	0
2431480-65-G>C	0	2	2	0	0	0	0	0	0	0	0	0	0	0	0	0	0	0	0	0	0	0	0	0	0	0	0	0	0	0	0	0	0	0	0	0	2	0	0	0	0	0	0	0	0	0	2	0	2
4772777-60-C>T	0	0	0	2	1	0	1	0	1	0	0	0	0	0	1	0	0	0	0	0	0	0	0	0	1	0	0	0	0	2	0	0	0	0	1	0	0	0	0	1	0	0	0	1	0	0	0	0	0
100031563-36-G>C	0	0	0	0	0	0	0	0	0	0	0	0	0	0	0	0	0	0	0	0	0	0	0	0	0	0	0	0	0	0	0	0	0	0	0	0	0	0	0	0	0	2	0	0	0	0	0	0	0
4772361-10-T>C	0	0	0	0	0	0	0	0	0	0	0	0	0	0	0	0	0	0	0	0	0	0	0	0	0	0	0	0	0	0	0	0	0	0	0	0	0	0	0	0	0	0	0	0	0	0	0	0	0
4773686-38-C>T	0	0	0	0	0	0	0	0	0	0	0	0	0	0	0	0	0	0	0	0	0	0	0	0	0	0	0	0	0	0	0	0	0	0	0	0	0	0	0	0	0	0	0	0	0	0	0	0	0
7059463-60-G>A	0	0	0	0	0	0	0	0	0	0	0	0	0	0	0	0	0	0	0	0	0	0	0	0	0	0	0	0	0	0	0	0	0	0	0	0	0	0	0	0	0	0	0	0	0	0	0	0	0
2559369-31-G>A	0	0	0	0	0	0	0	0	0	0	0	0	0	0	0	0	0	0	0	0	0	0	0	0	0	0	0	0	0	0	0	0	0	0	0	0	0	0	0	0	0	0	0	0	0	0	0	2	0
2515885-7-A>G	1	1	1	1	1	1	1	1	1	1	1	1	1	1	1	1	1	1	1	1	1	1	1	1	1	1	1	1	1	1	1	1	1	1	1	2	1	1	1	1	1	1	1	1	2	0	1	1	1
100032582-9-C>T	0	0	1	2	0	1	2	0	2	0	2	0	0	0	0	0	0	0	0	0	0	0	0	0	2	1	0	0	0	2	1	2	0	0	2	0	0	1	0	2	2	0	0	2	0	0	1	0	0
4779700-6-C>A	0	1	0	2	1	0	0	1	0	1	2	1	1	1	0	1	1	1	1	1	1	1	1	1	0	0	1	1	1	0	0	1	0	2	1	1	1	0	1	0	2	1	1	0	1	1	0	1	1
100189833-15-A>G	0	1	0	2	1	0	0	1	0	1	2	2	1	1	1	1	1	1	1	1	2	1	1	1	0	0	1	1	1	0	0	1	0	2	1	1	1	0	1	0	0	1	1	0	1	1	0	1	1
4583394-42-G>A	0	0	2	0	0	0	2	0	2	0	0	0	0	0	0	0	0	0	0	0	0	0	0	0	2	0	0	0	0	0	0	0	0	0	0	0	0	0	0	2	0	0	0	2	0	0	0	0	0
7060117-34-A>C	0	0	0	0	0	0	0	2	0	0	0	0	0	0	0	0	0	0	0	0	0	0	2	0	0	0	0	0	0	0	0	0	0	0	0	0	0	0	0	0	0	0	0	0	0	0	0	0	0
100022310-62-C>T	0	0	0	0	0	0	0	0	0	0	0	0	0	0	0	0	0	0	0	0	0	0	0	0	0	0	0	0	0	0	0	0	0	0	0	0	0	0	0	0	0	0	0	0	0	0	0	0	0
16725036-67-G>T	1	1	1	1	1	2	1	2	1	1	1	1	1	1	1	0	0	0	1	1	1	0	0	1	1	1	2	0	0	1	1	0	1	1	1	1	1	1	1	1	1	2	0	1	1	2	1	1	1
2517742-65-T>A	0	0	0	0	1	0	1	0	1	0	0	0	0	0	1	0	0	2	0	2	0	0	0	0	1	0	1	0	0	0	0	2	0	0	1	2	0	0	2	1	0	2	2	1	0	0	0	2	2
2526624-7-G>A	0	1	2	1	2	1	2	2	2	2	1	1	1	1	2	0	0	0	1	0	1	0	0	1	2	1	0	0	0	2	1	0	1	1	0	1	1	1	0	2	1	0	0	2	2	0	2	2	0
2424969-20-A>G	0	0	1	0	0	1	0	0	0	0	0	0	0	0	0	0	0	0	0	0	0	0	0	0	0	2	0	0	0	1	2	0	1	0	0	0	0	1	0	0	2	0	0	0	0	0	1	0	0
4580184-31-C>T	0	2	1	2	1	2	1	2	1	2	2	2	0	0	0	0	0	0	2	0	2	0	2	2	1	2	0	0	0	1	2	0	2	2	1	0	2	2	0	1	0	0	0	1	0	0	2	0	0
4770946-7-G>A	1	0	1	1	1	1	1	2	1	0	1	0	0	2	1	1	1	1	0	1	0	1	1	0	1	1	1	1	1	1	1	1	1	1	1	2	0	1	1	1	1	1	1	1	1	1	1	1	1
2616793-55-C>A	0	1	0	0	0	0	0	0	0	0	0	1	1	2	0	0	0	0	1	0	1	0	0	1	0	0	0	0	0	0	0	0	0	0	0	0	1	0	0	0	0	0	0	0	0	2	0	0	0
100031102-34-C>T	0	0	0	0	0	0	0	0	0	0	0	0	0	0	0	0	0	0	0	0	0	0	0	1	0	0	0	0	0	0	0	0	0	0	0	0	1	0	0	0	0	0	0	0	0	0	0	0	0
9681959-64-T>A	0	0	0	0	0	0	0	0	0	0	0	0	0	0	0	0	0	0	0	0	0	0	0	0	0	0	0	0	0	0	0	0	0	0	0	0	0	0	0	0	0	0	0	0	0	0	0	0	0
9665001-44-T>C	0	1	0	0	0	0	0	0	0	0	0	1	1	2	0	0	0	0	2	0	1	0	0	1	0	0	0	0	0	0	0	0	0	0	0	0	1	0	0	0	0	0	0	0	0	0	0	0	0
100030118-35-A>G	0	0	0	0	0	0	0	0	0	0	0	0	0	0	0	0	0	0	0	0	0	0	0	0	0	0	0	2	0	0	0	0	0	0	0	2	0	0	0	0	0	0	0	0	0	0	0	0	0
2392281-49-C>T	0	1	2	0	0	0	0	0	0	0	0	0	0	0	0	0	0	0	0	0	0	0	0	0	0	0	0	0	0	0	0	0	0	0	0	0	1	0	0	0	0	0	0	0	0	0	2	0	2
4774902-65-A>G	0	1	0	0	0	0	0	2	0	1	0	1	1	2	0	0	0	0	1	0	1	0	0	1	0	0	0	0	0	0	0	0	0	0	0	0	1	0	0	0	0	0	0	0	0	2	0	0	0
4772657-57-A>T	0	1	0	0	0	0	0	0	0	1	0	1	1	2	0	0	0	0	1	0	1	0	0	1	0	0	0	0	0	0	0	0	0	0	0	0	1	0	0	0	0	0	0	0	0	0	0	0	0
4770734-43-A>T	0	1	0	0	0	0	0	0	0	1	0	1	1	1	0	0	0	0	1	0	1	0	0	1	2	0	0	0	0	0	0	0	0	0	0	0	1	0	0	0	0	0	0	0	0	0	0	0	0
9705384-32-C>T	0	0	0	0	0	0	0	0	0	0	0	0	0	0	0	0	0	2	0	0	0	0	0	0	0	0	0	0	0	0	0	0	0	0	0	0	0	0	0	0	0	2	0	0	0	0	0	0	0
2588165-35-G>T	0	0	0	0	0	0	0	0	0	0	0	0	0	0	0	0	0	0	0	0	0	0	0	0	0	0	0	0	0	0	0	0	0	0	0	0	0	0	0	0	0	0	0	0	0	0	0	0	0
5584597-27-A>C	0	0	0	0	0	0	0	0	0	0	0	0	0	0	0	0	0	0	0	0	0	0	0	0	0	0	0	0	0	0	0	0	0	0	0	0	0	0	0	0	0	0	0	0	0	0	0	0	0
2440977-22-G>C	0	0	0	0	0	0	0	0	0	0	0	0	0	0	0	0	0	0	0	0	0	0	0	0	0	0	0	0	0	0	0	0	0	0	0	0	0	0	0	0	0	0	0	0	0	0	0	0	0
9683094-65-T>A	1	1	1	1	1	1	1	1	1	1	1	1	1	1	1	1	1	1	1	1	1	1	1	1	1	1	1	1	1	1	1	1	1	1	1	1	1	1	1	1	1	1	1	1	1	1	1	1	1
2466388-19-A>G	0	0	0	0	0	0	0	0	0	0	0	0	0	0	2	0	0	0	0	0	0	0	0	0	0	0	0	0	0	0	0	0	0	0	0	0	0	0	0	0	0	0	0	0	0	0	0	0	1
5583853-57-C>A	1	0	1	1	2	1	0	0	0	1	1	0	0	0	1	0	0	1	0	1	0	0	0	0	0	1	2	0	0	1	1	0	1	1	0	1	0	1	1	0	2	1	0	0	1	1	1	1	1
2389912-10-A>T	1	1	0	2	1	0	1	2	1	1	2	1	1	1	1	1	1	1	1	1	1	1	1	1	1	0	1	1	1	0	0	1	0	2	1	2	1	0	1	1	1	1	1	1	1	1	0	2	1
9698844-52-G>C	1	0	0	0	0	0	0	0	0	2	0	0	0	0	2	0	0	1	0	2	0	0	0	0	0	0	2	0	0	0	0	0	0	0	0	2	0	0	2	0	0	2	0	0	2	1	0	2	1
100025592-7-G>A	0	0	0	1	0	0	0	0	0	0	1	0	0	0	0	0	0	0	0	1	0	0	0	0	0	0	0	0	0	0	0	0	0	1	0	2	0	0	1	0	0	0	0	0	0	0	0	1	0
4773830-15-A>C	0	1	1	1	1	1	1	2	1	0	1	1	1	1	1	1	1	0	1	1	1	1	1	1	1	1	1	1	1	1	1	1	1	1	1	2	1	1	1	1	1	1	1	1	1	1	1	1	0
2589934-5-C>G	0	2	0	1	0	0	0	2	0	2	1	2	2	2	2	0	0	2	2	0	2	0	0	2	0	2	0	0	0	0	2	0	0	1	0	1	2	0	0	0	2	0	0	0	0	0	0	0	0
5587992-14-G>A	1	1	1	1	0	1	0	1	0	1	1	1	1	1	2	1	1	1	1	2	1	1	1	1	0	1	1	1	1	1	1	1	1	1	0	1	1	1	1	0	1	1	1	0	1	1	1	2	1
4578643-23-A>C	1	1	0	0	0	0	0	0	0	0	0	1	1	1	0	0	0	0	1	0	1	0	0	1	0	0	0	0	0	0	0	0	0	0	0	0	1	0	0	0	0	0	0	0	0	0	0	0	0
4582523-10-G>C	1	1	1	1	1	1	1	1	1	1	1	1	1	1	1	1	1	1	1	1	1	1	1	1	1	1	1	1	1	1	1	1	1	1	1	1	1	1	1	1	1	1	1	1	1	1	1	1	1
7057213-47-A>T	0	0	0	0	0	0	0	0	0	0	0	0	0	0	0	0	0	0	0	0	0	0	0	0	0	0	0	0	0	0	0	0	0	0	0	0	0	0	0	0	0	0	0	0	0	0	0	0	0
4773393-49-A>G	1	1	1	0	1	1	1	2	1	1	0	1	1	1	1	0	0	1	1	1	1	0	0	1	1	2	0	0	0	1	2	0	1	0	2	0	1	1	1	1	0	1	0	1	1	1	1	1	1
4771835-23-A>T	0	0	1	0	0	1	2	0	2	0	0	0	0	2	0	0	0	0	0	0	0	0	0	0	2	2	0	0	0	1	2	0	1	0	0	0	0	1	0	2	0	0	0	2	0	0	1	0	0
2405064-39-C>T	0	0	0	0	2	0	0	1	0	0	0	0	0	0	0	2	1	0	0	0	0	1	1	0	0	0	1	1	1	0	0	1	0	0	0	0	0	0	0	0	1	0	1	0	0	2	0	0	0
4583958-60-C>T	0	0	0	0	0	0	2	0	0	0	0	0	0	0	0	0	0	0	0	0	0	0	2	0	0	0	0	0	0	0	0	0	0	0	0	0	0	0	0	0	0	0	0	0	1	0	0	0	0
2381303-30-G>A	0	0	0	0	0	0	0	0	0	0	0	0	0	0	0	0	0	0	0	0	0	0	0	0	0	0	0	0	0	0	0	0	0	0	0	0	0	0	0	0	0	0	0	0	1	0	0	0	0
2474206-27-A>T	0	0	0	0	0	0	0	0	0	0	0	0	0	0	0	0	0	0	0	0	0	0	0	0	0	0	0	0	0	0	0	0	0	0	0	0	0	0	0	0	0	0	0	0	0	0	0	0	0
2426977-13-G>C	0	0	0	0	0	0	0	2	0	0	0	0	0	0	0	0	0	0	0	0	0	0	0	0	0	0	0	0	0	0	0	0	0	0	0	2	0	0	0	0	0	0	0	0	0	0	0	0	0
100033123-53-A>G	0	0	0	1	0	0	0	0	0	0	0	0	0	1	1	0	0	2	0	0	0	0	0	0	0	0	0	0	0	0	0	0	2	0	0	0	0	0	0	0	0	2	0	0	2	0	0	0	0
5590845-11-T>C	1	1	1	1	1	1	1	1	1	1	1	1	1	1	1	1	1	1	1	1	1	1	1	1	1	1	1	1	1	1	1	1	1	1	1	1	1	1	1	1	1	1	1	1	1	1	1	1	1
4767991-27-T>C	0	0	0	0	0	0	0	0	0	2	0	0	0	0	0	2	0	0	0	0	0	0	0	0	0	0	0	0	2	0	0	0	0	0	0	0	0	0	0	0	0	0	0	0	0	0	0	0	0
2584616-42-T>C	0	1	1	1	1	1	1	0	1	0	1	1	1	1	0	0	0	0	1	1	1	0	0	1	1	1	2	0	0	1	1	0	1	1	1	2	1	1	0	1	0	1	0	1	0	0	1	1	2
2532977-52-C>A	0	1	0	2	1	0	0	0	0	0	2	2	1	1	0	0	0	0	1	0	1	0	0	1	2	0	0	0	0	0	0	0	0	2	0	2	1	0	0	0	0	0	0	1	0	0	0	0	0
4772528-20-A>G	0	0	0	0	0	0	0	0	0	0	0	0	0	0	0	0	0	0	0	0	0	0	0	0	0	0	0	0	0	0	0	0	0	0	0	2	0	0	0	0	1	0	0	0	0	0	0	0	0
2518239-36-T>A	0	0	0	0	0	0	0	0	0	2	0	0	0	0	0	0	0	0	0	0	0	0	0	0	0	0	2	0	0	0	0	0	0	0	0	0	0	0	0	0	0	0	0	0	0	0	0	0	0
7047432-9-T>C	0	2	2	0	0	0	0	0	0	0	0	0	0	0	0	0	0	0	0	0	0	0	0	0	0	0	0	0	0	0	0	0	0	0	0	0	2	0	0	0	0	0	0	0	0	0	2	0	2
100033172-37-T>C	1	2	0	1	1	1	1	1	1	1	1	1	1	1	1	1	1	1	1	1	1	1	1	1	1	1	1	1	1	1	1	1	1	1	1	1	2	1	1	1	1	1	1	1	1	1	2	1	0
100133535-36-C>T	0	0	0	0	0	0	0	0	0	0	0	0	0	0	0	0	0	0	0	2	0	0	0	0	0	0	0	0	0	0	0	0	0	0	0	0	0	0	1	0	0	1	0	0	1	0	0	1	0
2555062-5-A>G	1	0	0	0	0	0	0	2	0	1	0	0	0	0	0	0	0	0	0	0	0	0	0	0	0	0	0	0	2	0	0	0	0	0	0	0	0	0	0	0	0	0	0	0	0	0	0	0	0
4773695-50-T>C	1	0	0	0	1	0	1	2	1	2	0	0	0	0	1	0	0	0	0	0	0	0	0	0	1	0	2	0	0	2	0	0	0	0	1	2	0	0	0	1	2	0	0	1	2	2	0	2	0
4770839-11-A>C	0	0	0	0	0	0	0	0	0	0	0	0	0	0	0	0	2	0	0	0	0	1	0	0	0	0	0	2	0	0	0	0	0	0	0	1	0	0	0	0	0	0	0	0	0	0	0	0	0
4585030-7-A>G	0	0	0	0	0	0	0	0	0	0	0	0	0	0	0	0	0	0	0	0	0	0	0	0	0	0	0	0	0	0	0	0	0	0	0	0	0	0	0	0	0	0	0	0	0	0	0	0	0
4584728-43-C>A	0	0	0	0	0	0	0	0	0	0	0	0	0	0	0	1	0	2	0	0	0	0	0	0	0	0	0	0	1	0	0	0	0	0	0	2	0	0	0	0	0	0	0	0	0	0	0	0	1
4774870-45-T>C	0	0	0	0	0	0	0	0	0	0	0	0	0	0	0	0	0	0	0	0	0	0	0	0	0	0	0	0	0	0	0	0	0	0	0	0	0	0	0	0	0	0	0	0	1	0	0	0	0
4590765-32-C>T	0	2	0	1	0	0	0	0	0	0	1	1	2	2	0	0	0	0	2	0	2	0	0	2	0	2	0	0	0	0	2	0	0	1	0	2	2	0	0	0	0	0	0	0	0	0	0	1	0
5586892-40-C>T	0	0	0	1	0	0	0	0	0	0	1	1	0	0	0	0	0	0	0	0	0	0	0	0	0	2	0	0	0	0	2	0	0	1	0	2	0	0	0	0	0	0	0	0	0	0	0	0	0
9713267-40-C>T	0	0	0	1	0	0	0	0	0	0	2	1	0	0	0	0	0	0	0	0	0	0	0	0	0	2	0	0	0	0	2	0	0	1	0	2	0	0	0	0	0	0	0	0	0	0	0	0	0
4587253-62-C>T	0	1	0	0	0	0	0	0	0	0	0	0	1	2	0	0	0	0	1	1	1	0	0	1	0	0	2	0	0	0	0	0	0	0	0	0	1	0	1	0	0	0	0	0	0	0	0	1	0
4774069-30-G>T	0	0	0	0	0	0	0	0	0	0	0	0	0	0	0	0	0	0	0	0	0	0	0	0	0	0	0	0	0	0	0	0	0	0	0	0	0	0	0	0	0	0	0	0	0	0	0	0	0
4777773-40-A>G	0	0	0	0	1	0	0	2	0	0	0	0	0	0	2	0	0	0	2	0	0	0	0	0	0	0	0	0	0	0	0	0	0	0	0	0	0	0	0	0	0	0	0	0	2	0	0	0	0
2455200-46-C>T	0	0	1	0	0	0	0	0	0	0	0	0	0	0	0	0	0	0	0	0	0	0	0	0	0	0	0	0	0	0	0	0	0	0	0	0	2	0	0	0	0	0	0	0	0	0	0	0	2
2436751-58-A>T	0	0	0	0	0	0	0	0	0	0	0	0	0	0	0	0	0	0	0	0	0	0	0	0	0	0	2	0	0	0	0	0	0	0	0	0	0	0	0	0	0	0	0	0	0	0	0	0	0
2571355-42-G>C	0	0	0	0	0	0	0	0	0	0	0	0	0	0	0	0	0	0	0	0	0	0	0	0	0	0	0	0	0	0	0	0	0	0	0	0	0	0	0	0	0	0	0	0	0	0	0	0	0
4771347-12-G>A	0	0	0	0	0	0	0	2	1	0	0	0	2	0	2	0	0	0	0	1	0	0	2	0	0	0	2	0	0	0	0	0	0	0	0	0	0	0	1	0	0	2	0	0	2	0	0	1	0
100137946-11-G>A	0	1	2	0	0	1	2	0	0	0	1	0	1	1	0	0	0	0	0	0	1	0	0	1	0	2	0	0	0	2	1	0	1	1	0	0	1	1	0	0	0	0	0	0	0	0	2	1	0
4779590-31-T>A	0	0	2	0	0	0	0	0	1	0	0	0	0	0	0	0	0	0	0	0	0	0	0	0	0	0	0	0	0	2	0	0	0	0	0	0	0	0	0	0	0	0	0	1	1	0	0	2	0
100031456-11-T>C	1	1	1	1	1	1	1	1	1	1	1	1	1	1	1	1	1	1	1	1	1	1	1	1	1	1	1	1	1	1	1	1	1	1	1	1	1	1	1	1	1	1	1	1	1	1	1	1	1
16727355-49-A>C	1	1	1	1	1	1	1	1	0	1	1	1	1	1	1	1	2	1	1	1	1	2	1	1	1	1	1	2	1	1	1	1	1	1	1	2	1	1	1	1	1	1	1	0	0	2	1	1	1
2468486-68-T>C	1	1	1	1	2	1	2	0	1	0	1	1	1	1	1	1	0	2	1	2	1	0	0	1	2	1	0	0	1	1	1	0	1	1	2	1	1	1	0	2	1	2	0	1	2	2	1	2	2
4771255-22-C>T	1	0	0	1	0	0	0	0	0	0	1	1	0	0	0	0	0	0	1	0	0	0	0	0	0	2	0	0	0	0	2	0	0	1	0	2	0	0	0	0	2	2	0	0	0	0	0	0	0
100027899-21-G>A	0	2	2	0	0	0	0	0	0	0	0	0	0	0	0	0	0	0	0	0	0	0	0	0	0	0	0	0	0	0	0	0	0	0	0	0	2	0	0	0	0	0	0	0	0	0	2	0	2
4580698-44-C>A	1	0	0	0	0	0	0	0	0	0	0	0	0	0	0	0	2	2	0	0	0	2	0	0	0	0	0	0	0	0	0	0	0	0	0	0	0	0	0	0	2	2	0	0	2	0	0	0	0
100029287-16-C>G	1	1	1	1	1	1	1	1	1	1	1	1	1	1	1	1	1	1	1	1	1	1	1	1	1	1	1	1	1	1	1	1	1	1	1	1	1	1	1	1	1	2	1	1	1	1	1	1	1
5587034-53-G>C	0	0	1	0	0	1	2	0	0	0	0	0	0	0	0	0	0	0	0	0	0	0	0	0	2	2	0	0	0	1	2	0	1	0	2	0	0	1	0	2	0	0	0	0	0	0	1	0	0
4587076-31-T>G	1	1	1	1	1	1	0	1	1	1	1	1	1	1	2	1	1	1	1	1	1	1	0	1	0	1	1	1	1	1	1	1	1	1	0	1	1	1	1	0	1	1	1	1	2	2	1	1	1
2552927-27-A>G	1	1	0	1	1	0	0	1	1	1	1	1	1	1	0	1	1	1	1	1	1	1	2	1	0	2	1	1	1	0	0	1	0	1	0	1	1	0	1	0	2	2	1	1	1	2	0	1	1
2525550-18-C>T	0	0	0	0	0	0	0	0	0	0	0	0	0	0	0	0	0	0	0	0	0	0	0	0	0	0	0	0	0	0	0	0	0	0	0	0	0	0	0	0	2	0	0	0	0	0	0	0	0
4766969-32-C>G	1	1	1	1	1	1	1	1	1	1	1	1	1	1	1	1	1	1	1	1	1	1	1	1	1	1	1	1	1	1	1	1	1	1	1	2	1	1	1	1	1	1	1	1	1	1	1	1	1
2520074-9-G>A	0	1	1	1	0	1	1	2	1	2	1	1	1	1	0	1	0	1	1	0	1	0	2	1	1	1	0	0	1	1	1	0	1	1	1	2	1	1	0	1	1	2	0	1	2	0	1	0	1
4769618-18-A>C	0	0	0	0	0	0	1	0	2	0	0	0	0	0	0	0	0	0	0	0	0	0	0	0	1	0	0	0	0	0	0	0	0	0	1	0	0	0	0	1	0	0	0	1	0	0	0	0	0
4778030-43-T>C	1	1	1	1	1	1	1	1	1	1	1	1	1	1	1	1	1	1	1	1	1	1	1	1	1	1	1	1	1	1	1	1	1	1	1	1	1	1	1	1	1	1	1	1	1	1	1	1	1
4583398-16-G>A	1	1	2	1	2	1	2	0	2	2	1	1	1	1	0	1	0	1	1	0	1	0	0	1	2	1	0	0	1	2	1	0	1	1	0	2	1	1	0	2	0	0	0	2	2	2	2	0	0
4779124-39-G>C	0	0	0	0	0	0	0	2	0	0	0	0	0	0	1	0	0	0	0	0	0	0	0	0	0	0	0	0	0	0	0	0	0	0	0	2	0	0	0	0	0	0	0	0	0	0	0	0	0
2505602-23-G>C	0	0	0	0	0	0	1	0	0	0	0	0	0	0	0	0	0	0	0	0	0	0	0	0	1	0	0	0	0	2	0	0	0	0	1	0	0	0	0	1	0	0	0	1	0	0	0	0	0
2446803-11-G>A	0	1	0	0	1	0	0	0	0	1	0	0	1	1	1	2	0	1	0	0	1	0	2	1	0	0	0	0	2	0	0	0	0	0	0	0	1	0	0	0	2	0	0	0	0	0	0	0	0
100033441-26-G>C	1	1	1	1	1	1	1	1	1	1	1	1	1	1	1	1	1	1	1	1	1	1	1	1	1	1	1	1	1	1	1	1	1	1	1	1	1	1	1	1	2	1	1	1	1	1	1	1	1
2427224-63-A>G	1	1	0	1	1	0	1	2	0	1	0	0	1	1	2	1	0	0	1	1	1	0	0	1	1	2	2	0	1	2	2	0	0	0	2	1	1	0	1	1	2	1	0	1	0	0	0	1	1
2442352-34-G>A	0	0	0	0	0	0	0	2	0	0	0	0	0	0	0	0	0	0	0	0	0	0	0	0	0	0	0	0	0	0	0	0	0	0	0	0	0	0	0	0	2	0	0	0	0	0	0	0	0
2485214-12-C>G	0	1	1	1	0	1	1	0	0	0	1	1	1	0	2	0	0	2	1	0	1	0	0	1	1	1	0	0	0	1	2	0	1	1	1	2	1	1	0	1	1	0	0	1	2	0	1	2	0
5583932-63-T>G	0	0	0	0	2	0	0	0	0	0	0	0	0	0	0	0	1	1	0	0	0	1	2	0	0	0	2	2	0	0	0	1	0	0	0	0	0	0	0	0	2	0	2	0	0	0	0	0	0
2459919-43-A>G	0	0	2	1	0	1	2	1	2	0	2	0	0	0	0	1	0	1	1	0	0	0	0	0	2	1	0	0	1	2	1	0	0	0	2	1	0	0	0	2	0	0	0	2	0	0	2	0	0
2417895-21-C>G	0	0	0	0	0	0	0	0	0	0	0	0	0	0	1	0	0	0	0	0	0	0	0	0	0	0	0	0	0	0	0	0	0	0	0	2	0	0	0	0	1	0	0	0	0	1	0	0	0
2592036-40-T>A	0	0	0	0	0	0	0	0	0	0	0	0	0	0	0	0	0	0	0	0	0	0	0	0	0	0	0	0	0	0	0	0	0	0	0	0	0	0	0	0	1	0	2	0	0	0	0	0	0
2521430-31-A>G	0	0	0	0	0	0	0	2	0	0	0	0	0	0	1	0	0	0	0	0	0	0	0	0	0	0	0	0	0	0	0	0	0	0	0	0	0	0	0	0	0	0	0	0	0	0	0	0	0
4586060-31-A>G	0	0	0	0	0	0	0	0	0	0	0	0	0	2	0	0	0	0	0	0	0	0	0	0	0	0	0	0	0	0	0	0	0	0	0	0	0	0	0	0	2	0	0	0	0	0	0	0	0
100185766-56-T>C	1	0	1	1	1	0	1	1	1	1	0	0	0	0	1	1	1	1	1	1	0	1	1	0	1	1	1	1	1	1	1	1	0	0	1	1	0	0	1	1	1	1	1	1	1	1	1	1	1
2403006-20-G>C	0	1	0	1	1	1	0	2	0	0	1	1	1	1	2	1	1	0	1	1	1	1	1	1	0	1	1	1	1	0	1	1	1	1	0	2	1	1	1	0	0	1	1	0	2	1	2	1	1
2382997-36-T>C	0	0	0	0	0	0	0	0	0	0	0	0	0	0	0	0	0	0	0	0	0	0	0	0	0	0	0	0	0	0	0	0	0	0	0	0	0	0	0	0	0	0	0	0	0	0	0	0	0
2416792-32-T>C	0	1	1	1	1	1	1	0	1	1	1	1	1	1	1	1	0	0	1	0	1	0	2	1	1	1	2	0	1	1	1	0	1	1	2	2	1	1	0	1	1	2	0	1	1	0	1	0	0
4584677-30-T>C	1	1	1	1	1	1	1	1	0	1	1	1	1	1	1	1	1	1	1	1	1	1	1	1	1	1	1	1	1	1	1	1	1	1	1	1	1	1	1	1	1	1	1	1	1	1	1	1	1
2398827-14-A>T	1	0	0	0	0	0	1	0	0	0	0	0	0	0	1	0	0	0	0	0	0	0	0	0	1	0	0	0	0	0	0	0	0	0	2	0	0	0	0	2	2	0	0	1	0	0	0	0	0
4579615-21-C>T	0	0	0	0	0	0	0	0	0	0	0	0	0	0	0	0	0	1	0	0	0	0	0	0	0	0	0	0	0	0	0	0	0	0	0	0	0	0	0	0	0	0	0	0	0	0	0	0	0
4771222-59-C>A	0	0	0	0	0	0	0	0	0	0	0	0	0	0	0	0	0	0	0	0	0	0	0	0	0	0	0	0	0	0	0	0	0	0	0	0	0	0	0	0	0	0	0	0	0	0	0	0	0
4576030-56-A>G	1	0	2	0	1	0	2	2	2	2	0	0	0	0	0	0	0	2	0	1	0	0	2	0	2	0	2	0	0	2	0	0	0	0	0	1	0	0	1	2	2	1	0	2	0	1	2	1	1
9715739-41-G>A	1	0	1	1	2	0	0	1	0	0	1	0	0	0	2	1	1	1	0	1	1	1	1	0	0	1	1	1	1	0	0	1	0	1	0	1	0	0	1	0	1	1	1	0	0	1	2	2	1
100132907-64-G>A	0	0	0	0	0	0	0	0	0	0	0	0	0	0	0	0	0	0	0	0	0	0	0	0	0	0	0	0	0	0	0	0	0	0	0	0	0	0	0	0	0	0	0	0	0	0	0	0	0
2578793-21-A>G	0	0	0	0	0	0	0	0	0	0	0	0	0	0	0	0	0	0	0	0	0	0	0	0	0	0	0	0	0	0	0	0	0	0	0	0	0	0	0	0	0	0	0	0	0	0	0	0	0
7051404-46-C>A	0	0	0	0	0	0	1	0	0	0	0	0	0	0	0	0	0	0	0	0	0	0	0	0	1	0	0	0	0	0	0	0	0	0	1	0	0	0	0	1	0	0	0	1	0	0	0	0	0
5584158-10-G>T	0	0	2	0	0	0	2	2	2	0	0	0	0	2	0	0	0	1	0	1	0	0	0	0	2	0	0	0	0	2	0	0	0	0	0	0	0	0	1	2	0	1	0	2	2	0	0	1	1
2548718-55-T>C	0	1	0	0	0	0	0	0	0	0	0	0	1	1	0	0	0	2	2	0	1	0	0	0	0	0	0	0	0	0	0	0	0	0	0	0	1	0	0	0	0	0	0	0	0	0	0	0	0
2454799-61-G>A	1	0	0	1	0	0	0	2	1	1	0	0	0	0	0	1	0	2	1	1	0	0	0	0	0	2	2	0	1	0	2	0	0	0	0	2	0	0	1	0	2	1	0	0	0	2	0	1	1
5585285-54-C>G	0	0	0	0	0	0	0	0	0	0	0	0	0	0	0	2	0	0	0	0	0	0	0	0	0	0	0	0	2	0	0	0	0	0	0	0	0	0	0	0	0	0	0	0	0	0	0	0	0
7048044-62-G>C	0	0	0	0	1	0	0	2	0	0	0	0	0	0	0	0	0	0	0	0	0	0	0	0	0	0	2	0	0	0	0	0	0	0	0	0	0	0	0	0	0	0	0	0	1	0	0	0	0
100024776-48-T>C	0	1	2	0	2	0	1	1	2	1	0	0	1	1	1	0	1	0	0	0	1	1	1	0	1	0	2	1	0	0	0	1	0	0	1	0	1	0	0	1	0	0	1	1	0	0	0	0	0
9681710-22-T>C	0	1	0	0	0	0	0	0	0	0	0	0	1	1	0	0	0	0	0	0	1	0	0	0	0	0	0	0	0	0	0	0	0	0	0	0	1	0	0	0	0	0	0	0	0	0	0	0	0
4772393-63-T>A	0	0	0	0	0	0	1	2	0	0	0	0	0	2	1	0	1	0	0	0	0	1	2	0	1	0	2	1	0	0	0	1	0	0	1	0	0	0	0	1	0	0	1	1	0	0	0	0	0
2390281-67-T>C	1	0	0	0	0	0	0	2	1	1	0	0	0	0	0	1	0	0	0	1	0	0	0	0	0	0	2	0	1	0	0	0	0	0	0	0	0	0	1	0	1	1	0	0	0	2	0	1	2
100216269-27-T>C	1	0	0	0	2	0	0	1	0	1	0	0	0	2	1	1	1	1	0	1	0	1	1	0	0	0	2	1	1	0	0	1	0	0	2	2	0	0	1	0	1	1	1	0	1	1	0	2	1
2519512-13-G>A	1	2	2	0	2	2	2	2	2	1	2	2	2	0	0	2	1	0	0	0	2	1	1	2	2	0	1	1	2	2	0	1	2	2	2	0	2	2	0	2	0	2	1	2	2	1	2	0	0
9693345-42-A>T	0	0	0	0	0	0	0	0	0	0	0	0	0	0	0	0	0	0	0	0	0	0	0	0	0	0	0	0	0	0	0	0	0	0	0	0	0	0	0	0	0	0	0	0	0	0	2	0	2
5583441-27-A>T	2	0	1	2	1	1	1	1	1	1	0	0	0	2	1	1	2	1	0	1	0	2	2	0	1	2	1	2	1	1	2	2	0	0	1	1	0	0	1	1	2	2	1	1	0	1	1	1	1
9705810-57-C>A	0	0	0	0	0	0	0	0	0	0	0	0	0	0	0	0	0	1	0	0	0	0	0	0	0	0	0	0	0	0	0	0	0	0	0	0	0	0	0	0	0	0	0	0	0	0	0	0	0
9703907-64-G>T	1	0	0	0	1	0	1	0	2	0	0	0	0	0	1	0	0	1	0	2	0	0	0	0	1	0	0	0	0	0	0	0	0	0	1	0	0	0	0	1	2	2	0	1	0	2	0	1	2
2442136-31-G>A	0	0	0	0	0	0	1	0	0	1	0	0	0	0	0	0	0	0	0	0	0	0	0	0	1	0	0	0	0	2	0	0	0	0	1	0	0	0	0	1	2	0	0	1	0	0	0	0	0
2472922-43-A>T	0	0	0	0	0	0	0	0	0	2	0	0	2	0	0	0	0	2	0	1	0	0	2	0	0	0	1	0	0	0	0	0	0	0	0	2	0	0	2	0	2	2	0	0	2	0	0	0	1
2441994-11-C>T	1	0	0	0	0	0	0	0	0	0	0	0	0	0	0	0	0	1	0	1	0	0	2	0	0	0	0	0	0	0	0	0	0	0	0	1	0	0	1	0	2	1	0	0	0	0	0	0	1
4778790-18-T>G	0	1	2	0	0	0	0	0	0	0	0	0	0	0	0	0	0	0	0	0	0	0	0	0	0	0	0	0	0	0	0	0	0	0	0	0	1	0	0	0	0	0	0	0	0	0	2	0	1
4586758-13-T>C	0	0	2	0	0	0	2	2	1	0	0	0	0	0	0	2	0	0	0	0	0	0	0	0	2	0	0	0	2	2	0	0	0	0	0	1	0	0	0	2	0	0	0	2	0	0	0	0	0
2531641-16-T>A	0	1	0	1	0	0	0	0	0	2	0	0	1	1	0	0	0	0	1	0	1	0	0	0	0	2	0	0	0	0	2	0	0	0	0	2	1	0	0	0	0	0	0	0	2	0	0	0	0
2543085-53-T>C	0	0	0	0	0	0	0	0	0	0	0	0	2	0	1	0	0	0	0	0	0	0	0	2	0	0	0	0	0	0	0	0	0	0	0	0	0	0	0	0	0	0	0	0	0	0	0	0	0
2417696-14-C>G	0	0	0	0	1	0	0	2	0	0	0	0	0	0	2	0	0	0	0	0	0	0	0	0	0	0	2	0	0	0	0	0	0	0	0	0	0	0	0	0	0	0	0	0	0	0	0	0	0
9679199-29-A>G	1	1	0	1	1	1	0	1	2	1	1	1	1	1	1	1	1	1	1	1	1	1	1	1	0	1	1	1	1	0	1	1	1	1	0	1	1	1	1	0	1	1	1	0	1	1	2	2	1
2469047-16-G>A	0	0	1	2	0	0	1	0	0	0	0	0	0	0	0	0	0	0	0	0	0	0	0	0	1	2	0	0	0	1	2	0	0	0	1	0	0	0	0	1	0	0	0	1	0	0	2	0	0
5590378-13-A>C	1	1	1	1	1	1	1	1	1	1	1	1	1	1	1	1	1	1	1	1	1	1	1	1	1	1	1	1	1	1	1	1	1	1	1	1	1	1	1	1	1	1	1	1	1	1	1	1	1
4590695-18-C>T	0	0	0	0	0	0	0	2	0	0	0	0	0	0	0	0	0	0	0	0	0	0	0	0	0	0	2	0	0	0	0	0	0	0	0	0	0	0	0	0	0	0	0	0	0	2	0	0	0
4772366-47-A>G	1	1	0	1	2	2	1	2	1	1	0	0	1	1	2	1	0	2	1	1	1	0	0	0	1	0	0	0	1	0	2	0	0	0	1	1	1	0	1	1	2	2	0	1	2	1	0	1	1
5589729-67-A>G	2	0	0	0	0	0	0	2	0	1	0	0	0	0	2	2	0	2	0	0	0	0	0	0	0	0	0	0	2	0	0	0	0	0	0	2	0	0	0	0	2	0	0	0	0	2	0	0	0
9710284-64-G>A	1	0	0	0	2	0	0	0	1	2	0	0	0	1	0	0	0	2	0	1	0	0	0	0	0	0	0	0	0	0	0	0	0	0	0	0	0	0	1	0	0	1	0	0	2	2	0	0	1
7049163-11-C>G	0	2	2	0	0	0	0	0	0	0	0	0	0	0	0	0	0	0	0	0	0	0	0	0	0	0	0	0	0	0	0	0	0	0	0	0	2	0	0	0	0	0	0	0	0	0	2	0	2
9705952-57-G>T	0	0	0	0	0	0	0	0	0	0	0	0	0	0	0	0	0	0	0	0	0	0	0	0	0	0	0	0	0	0	0	0	0	0	0	0	2	0	0	0	0	0	0	0	0	0	2	0	2
2418901-55-C>G	0	1	0	0	0	0	0	0	0	0	0	2	1	1	0	0	0	0	0	2	1	0	0	0	0	0	0	0	0	0	0	2	0	0	0	0	1	0	2	0	0	0	2	0	0	0	0	0	2
9666370-14-G>T	0	1	0	0	0	0	0	0	0	0	0	0	1	2	0	0	0	0	0	0	1	0	0	0	0	0	0	0	0	0	0	0	0	0	0	2	1	0	0	0	0	0	0	0	0	0	0	0	0
2412385-31-G>T	0	0	0	0	1	0	0	2	0	0	0	0	0	0	0	0	1	0	0	0	0	1	1	0	0	0	2	1	0	0	0	1	0	0	0	0	0	0	0	0	0	2	1	0	0	2	0	0	0
4773720-56-C>A	0	0	0	0	0	0	1	0	0	0	0	0	0	0	0	0	0	0	0	1	0	0	0	0	1	0	0	0	0	2	0	0	0	0	1	0	0	0	1	1	0	1	0	1	1	0	0	2	1
4773652-38-A>G	0	0	0	0	0	0	0	0	0	0	0	0	0	2	0	0	0	0	0	0	0	0	0	0	0	0	0	0	0	0	0	0	0	0	0	0	0	0	0	0	0	0	0	0	0	0	0	0	0
100137845-22-G>C	1	0	0	1	2	0	0	1	0	2	0	0	0	0	2	1	2	2	1	2	0	2	2	0	0	1	2	2	1	0	1	2	0	0	0	2	0	0	2	0	1	1	2	0	2	2	0	2	2
4583849-37-G>A	0	0	0	0	0	0	0	2	0	0	0	0	0	0	0	0	0	0	0	0	0	0	0	0	0	0	2	0	0	0	0	0	0	0	0	0	0	0	0	0	0	0	0	0	0	0	0	0	0
100133834-35-A>C	1	0	1	1	1	1	1	1	1	1	1	2	0	0	1	1	1	1	1	1	0	1	1	1	1	1	1	1	1	1	1	1	1	1	1	1	0	1	1	1	1	1	1	1	1	1	1	1	1
5583413-31-C>T	1	1	0	1	1	1	0	1	1	1	1	1	1	1	1	1	1	1	1	0	1	1	1	1	0	1	1	1	1	1	1	2	1	1	0	1	1	1	0	0	0	0	1	0	0	1	1	1	0
9717801-17-A>G	2	1	0	2	1	0	1	2	2	1	0	0	1	1	2	1	2	2	2	1	1	2	1	0	1	0	2	2	1	0	0	1	0	0	1	1	1	0	1	1	2	1	1	1	1	2	0	1	1
100028214-46-C>T	2	1	1	1	2	1	1	2	1	0	1	1	1	1	2	0	2	2	1	2	1	2	2	1	1	1	0	0	0	1	1	0	1	1	1	1	1	1	0	1	2	0	2	1	2	2	1	1	2
100268511-25-T>A	0	0	2	0	0	0	1	0	0	0	0	0	0	0	1	0	0	2	0	1	0	0	2	0	2	0	2	0	0	1	0	0	0	0	2	0	0	0	2	2	2	2	0	1	1	0	2	0	1
4581754-20-A>G	1	1	1	1	1	1	1	1	1	1	1	1	1	1	2	1	1	2	1	1	1	1	1	1	1	1	1	1	1	1	1	1	1	1	1	1	1	1	1	1	0	1	1	1	1	1	1	1	1
4777301-30-T>C	0	1	1	1	0	1	1	0	1	0	1	1	1	2	0	0	0	0	1	0	1	2	0	1	1	1	1	2	0	1	1	0	1	1	1	2	1	1	0	1	0	0	0	1	0	0	1	2	0
7059315-26-T>C	0	1	1	1	0	1	1	0	1	0	1	1	1	2	0	0	0	2	1	0	1	0	0	1	1	1	2	0	0	1	1	0	1	1	0	0	1	1	0	1	0	0	0	1	2	0	1	0	0
100022411-12-G>T	0	0	0	0	0	0	0	0	0	0	0	0	0	0	0	0	0	0	0	0	0	0	0	0	0	0	0	0	0	0	0	0	0	0	0	0	0	0	0	0	0	0	0	0	0	0	0	0	0
4584360-39-G>A	1	0	0	0	0	0	0	2	1	1	0	0	0	0	0	0	1	0	0	0	0	1	2	0	0	0	2	1	0	0	0	1	0	0	2	2	0	0	0	0	0	2	1	0	0	0	0	1	0
4581998-11-T>G	0	1	1	0	0	0	0	0	0	0	0	0	0	0	0	0	0	0	0	0	0	0	0	0	0	0	0	0	0	0	0	0	0	0	0	0	1	0	0	0	0	0	0	0	0	0	1	0	1
4584886-8-G>A	2	0	1	0	2	1	0	1	2	2	1	1	0	2	0	2	2	0	0	0	0	2	1	1	0	2	0	2	2	1	2	0	1	1	0	0	0	1	0	0	2	2	0	0	0	2	1	0	0
4767520-17-C>G	0	1	2	1	1	0	1	0	2	0	0	0	1	2	1	0	0	2	1	1	1	0	0	0	1	2	2	0	0	0	1	0	0	0	1	2	1	0	1	1	0	2	0	1	1	0	0	0	1
9693748-8-G>T	1	0	0	0	0	0	0	2	0	1	0	0	0	0	0	0	1	0	0	0	0	1	1	0	0	0	2	1	0	0	0	1	0	0	0	2	0	0	0	0	0	2	1	0	0	2	0	1	0
4581307-7-C>G	0	0	0	0	0	0	0	0	0	2	0	0	0	0	0	1	0	0	0	0	0	0	0	0	0	0	0	0	1	0	0	0	0	0	0	0	0	0	0	0	1	0	0	0	0	0	0	0	0
2384273-36-A>G	1	0	0	2	1	0	1	1	2	1	0	0	0	0	0	1	1	0	0	1	0	1	1	0	1	2	1	1	1	0	2	1	0	0	1	1	0	0	1	1	2	1	1	1	1	1	0	1	1
4771091-12-C>T	0	0	0	0	1	0	0	2	0	0	0	0	0	0	0	0	0	0	0	2	0	0	0	0	0	0	0	0	0	0	0	0	0	0	0	0	0	0	1	0	2	2	0	0	0	0	0	1	1
9690182-8-T>C	1	1	1	1	1	1	1	1	1	1	1	1	1	1	1	1	1	1	1	1	1	1	1	1	1	1	1	1	1	1	1	1	1	1	1	1	1	1	1	1	1	0	1	1	1	1	1	1	1
4584064-7-A>C	0	0	2	0	2	2	0	0	0	0	2	2	0	0	0	1	0	0	0	0	0	0	0	2	0	2	0	0	1	0	0	0	2	2	0	0	0	2	0	0	1	0	0	0	0	0	2	1	0
2508780-44-A>G	0	0	1	1	1	1	0	0	0	0	1	1	0	0	0	1	0	0	1	0	0	0	0	1	0	1	0	0	1	1	1	0	1	1	0	1	0	1	0	0	2	0	0	0	0	0	1	1	0
5589007-62-A>G	1	1	2	1	0	1	2	1	0	1	1	1	1	1	1	1	1	1	1	1	1	1	1	1	2	1	1	1	1	2	1	1	1	1	1	1	1	1	1	2	1	1	1	2	1	1	2	0	1
4576464-68-T>A	0	0	0	0	0	0	0	2	0	0	0	0	0	0	0	0	0	0	0	0	0	0	0	0	0	0	0	0	0	0	0	0	0	0	0	0	0	0	0	0	0	0	0	0	0	0	0	0	0
5583517-26-T>C	1	1	1	1	1	1	1	1	1	0	1	1	1	1	1	2	1	1	1	1	1	1	1	1	1	1	1	1	2	1	1	1	1	1	1	1	1	1	1	1	1	1	1	1	1	1	1	1	1
100130733-34-C>T	0	0	0	1	0	0	0	2	0	0	0	0	0	0	2	0	0	1	1	0	0	0	0	0	0	0	0	0	0	0	1	0	0	0	0	1	0	0	0	0	0	0	0	0	0	1	0	0	0
4768175-67-A>C	0	0	1	0	0	0	1	0	1	0	0	0	0	0	0	0	0	0	0	0	0	0	0	0	1	0	0	0	0	1	0	0	0	0	1	0	0	0	0	1	0	0	0	1	1	0	2	2	0
4774452-26-G>A	0	0	0	0	0	0	0	0	0	0	0	0	0	0	0	2	0	0	0	0	0	0	0	0	0	0	0	0	2	0	0	0	0	0	0	0	0	0	0	0	0	0	0	0	0	0	0	0	0
9698192-56-A>T	1	0	1	1	1	1	1	1	1	1	1	1	0	0	1	1	1	1	2	2	0	1	2	1	1	2	2	1	1	1	1	2	1	1	1	1	0	1	2	1	1	2	2	1	1	1	1	1	2
100037958-20-T>C	0	0	0	0	0	0	0	0	0	0	0	0	0	0	0	0	0	0	0	0	0	0	0	0	0	0	0	0	0	0	0	0	0	0	0	0	0	0	0	0	0	0	0	0	0	0	0	0	0
2624168-65-T>C	0	0	0	0	0	0	0	0	0	0	0	0	0	0	0	0	0	0	0	0	0	0	0	0	0	0	0	0	0	0	0	0	0	0	0	0	0	0	0	0	0	0	0	0	2	0	0	0	0
2592045-60-T>A	1	1	1	1	1	1	0	1	2	1	1	1	1	1	1	1	1	1	1	1	1	1	1	1	0	1	1	1	1	1	2	1	1	1	0	1	1	1	1	0	1	1	1	0	0	1	1	1	1
9704403-15-G>A	0	2	2	0	0	0	0	0	0	0	0	0	0	0	0	0	0	0	0	0	0	0	0	0	0	0	0	0	0	0	0	0	0	0	0	0	2	0	0	0	0	0	0	0	0	0	2	0	2
2529469-52-G>A	0	0	0	0	0	0	1	2	1	1	0	0	0	0	1	0	2	1	0	0	0	0	0	0	1	0	0	0	0	0	0	0	0	0	1	2	0	0	0	1	1	0	0	1	1	2	0	1	0
4779857-47-G>T	0	0	0	0	0	0	0	0	1	0	0	0	0	0	0	0	0	0	0	0	0	0	0	0	0	0	2	0	0	0	0	0	0	0	0	0	0	0	0	0	0	0	0	0	0	0	0	0	0
4776435-62-A>G	0	0	0	0	0	0	0	0	0	0	0	0	0	0	1	0	0	1	0	0	0	0	0	0	0	0	2	0	0	0	0	0	0	0	0	0	0	0	0	0	0	0	0	0	0	0	0	1	0
4767832-52-C>T	1	2	0	2	1	0	0	1	0	2	2	2	1	2	0	1	1	0	2	2	2	1	1	1	0	2	1	1	1	0	2	1	1	1	0	0	1	1	1	0	0	2	1	0	0	2	0	0	2
2381168-53-T>C	1	1	1	1	1	1	1	1	0	1	1	1	1	1	1	1	1	1	1	1	1	1	1	1	1	1	1	1	1	1	1	1	1	1	1	2	1	1	1	1	1	1	1	1	1	1	1	1	1
2603981-53-T>C	0	0	0	0	0	0	0	2	1	0	0	0	0	0	0	0	0	0	0	0	0	2	0	0	0	0	0	0	2	0	0	0	0	0	0	2	0	0	0	0	0	0	0	0	0	0	0	0	0
4776340-29-C>T	0	0	0	0	0	0	0	0	0	0	0	0	0	0	0	0	0	0	0	0	0	0	0	0	0	0	0	0	0	0	0	0	0	0	0	0	0	0	0	0	0	0	0	0	1	0	0	0	0
4584950-16-A>G	0	0	0	0	0	0	1	2	0	0	0	0	0	0	0	0	0	0	0	0	0	0	0	0	1	0	0	0	0	0	0	0	0	0	1	0	0	0	0	1	2	0	0	1	1	0	0	2	0
2433122-51-T>C	0	0	0	0	0	0	0	2	0	0	0	0	0	0	0	0	0	0	0	0	0	0	0	0	0	0	0	0	0	0	0	0	0	0	0	0	0	0	0	0	0	0	0	0	0	0	0	0	0
4771210-59-C>T	0	0	0	2	0	0	1	2	2	1	0	0	0	0	1	0	0	1	0	2	0	0	2	0	1	0	2	0	0	0	2	0	0	0	1	0	0	0	2	1	1	2	0	1	1	0	0	1	2
2444811-21-C>A	0	0	0	0	0	0	1	2	0	1	0	0	0	0	0	0	0	0	0	0	0	0	0	0	1	0	0	0	0	0	0	0	0	0	1	0	0	0	0	1	2	0	0	1	1	0	0	0	0
9681552-58-T>G	0	1	0	0	0	0	0	0	0	0	0	0	1	1	0	0	0	0	0	0	1	0	0	0	0	0	0	0	0	0	0	0	0	0	0	0	1	0	0	0	0	0	0	0	0	0	0	0	0
2504988-25-A>G	0	0	0	0	0	0	0	2	0	0	0	0	0	0	0	0	0	0	0	0	0	0	0	0	0	0	0	0	0	0	0	0	0	0	0	0	0	0	0	0	0	0	0	0	0	0	0	0	0
4779777-19-T>C	0	0	0	0	0	0	1	2	0	0	0	0	0	2	0	0	0	0	0	0	0	0	0	0	1	0	0	0	0	2	0	0	0	0	1	0	0	0	0	1	2	0	0	1	1	0	0	0	0
2588867-28-G>T	0	0	0	0	0	0	0	0	0	0	0	0	0	0	0	0	0	0	0	0	0	0	0	0	0	0	0	0	0	0	0	0	0	0	0	0	0	0	0	0	0	0	0	0	0	0	0	0	0
2432829-31-G>C	0	0	0	2	0	0	0	2	0	1	0	0	0	0	0	0	0	0	1	0	0	0	0	0	0	2	0	0	0	0	1	0	0	0	0	2	0	1	0	0	0	0	0	0	0	0	0	0	0
4583575-17-C>A	0	0	1	0	1	1	0	2	1	0	1	1	0	2	0	0	0	0	0	0	0	0	0	1	0	2	0	0	0	1	0	0	1	1	0	2	0	0	0	0	2	0	0	0	0	0	1	0	0
100029319-61-A>G	1	2	0	1	1	0	0	2	1	1	2	0	2	1	2	1	1	2	1	1	2	1	1	0	0	1	1	1	1	0	1	1	0	0	2	1	2	1	1	2	2	1	1	2	2	2	2	1	1
4779038-46-T>C	0	2	2	0	0	0	0	0	0	0	0	0	0	0	0	0	0	0	0	0	0	0	0	0	0	0	0	0	0	0	0	0	0	0	0	0	2	0	0	0	0	0	0	0	0	0	2	0	2
2409399-68-G>A	0	0	0	0	0	0	0	0	1	0	0	0	0	0	0	0	0	0	0	0	0	0	0	0	0	0	0	0	0	0	0	0	0	0	0	0	0	0	0	0	0	0	0	0	0	0	0	0	0
2385576-66-T>G	1	0	1	2	0	1	0	0	2	2	1	1	0	0	0	1	2	0	2	0	0	2	0	1	0	2	1	2	1	1	2	0	1	1	0	0	0	2	0	0	2	0	0	0	0	0	1	0	0
4772689-51-C>T	1	1	1	1	1	1	0	2	2	1	1	1	1	1	1	1	1	1	1	1	1	1	1	1	0	1	1	1	1	1	1	1	1	1	2	2	2	1	1	0	1	1	2	0	0	1	1	1	1
100217889-23-T>C	0	0	0	0	0	0	1	0	0	0	0	0	0	0	0	0	0	0	0	0	0	0	0	0	1	0	0	0	0	2	0	0	0	0	1	0	0	0	0	1	0	0	0	1	1	0	0	0	0
2570382-11-G>A	1	1	1	1	1	1	1	1	1	1	1	1	1	1	1	1	1	2	1	1	1	1	1	1	1	1	1	1	1	1	1	1	1	1	1	2	1	1	1	1	1	1	1	1	1	1	1	1	1
2385976-36-C>G	1	1	1	1	1	1	0	1	1	1	1	1	1	1	1	1	1	1	1	1	1	1	1	1	0	1	1	1	1	2	1	1	1	1	2	1	1	1	1	0	1	1	1	0	0	1	1	1	1
9701071-40-A>G	0	0	2	0	2	0	1	0	0	0	0	0	0	0	0	0	0	2	0	0	0	0	0	0	1	0	0	0	0	0	0	0	0	0	2	0	0	2	0	1	2	0	0	1	1	0	2	0	0
2448824-20-G>A	0	0	0	0	0	0	0	0	0	0	0	0	0	0	0	0	0	0	0	0	0	0	0	0	0	0	0	0	0	0	2	0	0	0	0	0	0	0	0	0	0	0	0	0	0	0	0	0	0
2528915-43-G>C	2	1	0	0	0	0	0	0	0	0	0	0	1	1	0	0	2	0	0	0	1	2	0	0	0	0	0	2	0	0	0	0	0	0	0	0	1	0	0	0	0	0	0	0	0	0	0	0	0
4578057-6-C>G	0	1	0	1	1	0	0	2	0	1	0	0	1	1	0	0	0	0	2	0	1	0	0	0	0	2	2	0	0	0	2	0	2	0	0	2	2	2	0	0	0	0	0	0	0	2	0	0	0
4769489-15-C>T	0	0	0	0	0	0	0	0	0	0	0	0	0	0	0	0	0	0	0	0	0	0	0	0	0	0	0	0	0	0	0	0	0	0	0	0	0	0	0	0	0	0	0	0	0	0	0	0	0
4592027-8-A>T	0	0	0	0	0	0	0	0	0	0	0	0	0	0	2	0	0	2	0	0	0	0	0	0	0	0	0	0	0	0	0	0	0	1	0	0	0	0	0	0	0	0	0	0	2	0	0	2	0
100302624-22-T>G	1	1	1	1	0	1	1	1	0	2	1	1	1	0	2	1	1	2	1	1	1	1	1	1	1	1	1	1	1	1	1	1	1	1	1	1	1	1	1	1	1	1	1	1	2	2	1	2	1
9681464-19-G>A	1	2	1	1	1	1	1	2	1	1	2	2	0	0	1	1	1	1	1	1	2	1	1	1	1	1	1	1	1	1	1	1	1	2	1	2	0	2	1	1	1	1	1	1	1	2	1	1	1
2598290-47-C>T	0	0	0	1	0	0	0	0	0	1	0	0	0	0	0	1	0	0	1	0	0	0	0	0	0	2	2	0	1	0	1	0	0	0	0	2	0	1	0	0	0	0	0	0	0	0	0	0	0
4771515-10-C>G	1	1	1	0	0	1	1	1	0	0	1	1	2	2	0	1	1	0	0	1	1	1	1	1	2	2	2	1	1	1	0	1	1	1	1	0	2	0	1	2	0	1	1	1	2	2	1	2	1
9719134-67-T>C	1	1	1	1	1	1	1	1	1	2	1	1	2	2	0	1	1	0	1	0	1	1	1	1	1	1	1	1	1	1	1	1	1	1	1	2	1	1	0	1	0	2	1	1	2	1	1	0	0
100302157-9-T>A	0	0	0	0	0	0	0	2	0	0	0	0	0	0	1	0	0	0	0	0	0	0	0	0	0	0	0	0	0	0	0	0	0	0	0	0	0	0	0	0	0	0	0	0	0	0	0	0	0
4584361-56-C>A	0	0	0	0	0	0	0	0	0	0	0	0	0	0	0	0	0	0	0	0	0	0	0	0	0	0	0	0	0	0	0	0	0	0	0	0	0	0	0	0	0	0	0	0	0	0	0	0	0
100302623-14-G>A	1	1	1	1	1	1	0	1	2	2	1	1	1	1	2	1	1	2	1	1	1	1	1	1	0	1	1	1	1	1	1	1	1	1	0	2	1	1	1	0	1	1	1	0	0	1	1	2	1
9719136-16-G>A	0	0	0	0	0	0	0	2	0	0	0	0	0	0	0	0	0	0	0	0	0	0	0	0	0	0	0	0	0	0	0	0	0	0	0	0	0	0	0	0	0	0	0	0	0	0	0	0	0
4584563-19-A>G	0	0	0	0	0	0	0	0	0	0	0	0	0	0	1	0	0	2	0	0	0	0	0	0	0	0	0	0	0	0	0	0	0	0	0	0	0	0	0	0	0	0	1	0	0	0	0	0	0
5588651-27-T>C	1	1	1	1	1	1	1	1	1	1	1	1	1	1	1	1	1	1	1	1	1	1	1	1	1	1	1	1	1	1	1	1	1	1	1	1	1	1	1	1	1	1	1	1	1	1	1	1	1
2398112-43-C>T	0	0	0	1	0	0	0	0	1	1	0	0	0	0	0	2	0	0	1	0	0	0	0	0	0	2	0	2	2	0	1	0	0	0	0	2	0	1	0	0	1	0	0	0	0	0	0	0	0
2428806-49-G>A	0	0	1	0	0	0	0	0	0	0	0	0	0	0	0	0	0	0	0	0	0	0	0	0	0	0	0	0	0	0	0	0	0	0	0	0	0	0	0	0	0	0	0	0	0	0	0	0	0
2520553-57-A>T	1	1	0	0	0	0	0	2	0	0	0	2	1	1	0	0	2	0	0	1	1	2	2	0	0	0	0	2	0	0	0	1	2	2	0	0	1	2	1	0	2	1	1	0	0	2	0	1	1
4771266-12-C>T	0	0	0	0	0	0	0	2	0	0	0	0	0	0	0	0	1	0	0	0	0	1	2	0	0	0	2	1	0	0	0	1	0	0	1	0	0	0	0	0	2	2	1	0	0	0	0	0	0
4578676-5-G>A	0	1	1	1	0	2	1	2	1	0	1	1	1	1	0	0	0	0	1	0	1	0	0	2	1	1	2	0	0	1	1	0	2	2	1	2	1	1	0	1	2	0	0	1	1	0	1	0	0
4583721-58-T>C	0	0	0	0	0	0	0	0	0	0	0	0	0	2	0	0	0	0	0	0	0	0	0	0	0	0	0	0	0	0	0	0	0	0	0	0	0	0	0	1	0	0	0	1	1	0	0	0	0
4772538-37-T>G	2	0	2	0	0	0	2	0	1	0	0	0	0	0	2	0	2	2	0	1	0	2	1	0	0	0	2	2	0	2	0	1	0	0	0	0	0	0	1	2	0	1	1	0	2	0	0	2	1
2451696-29-G>C	0	0	0	1	0	0	0	0	0	0	0	0	0	2	0	1	0	0	1	1	0	0	0	0	0	2	0	0	1	0	1	0	0	0	0	2	0	1	1	0	0	1	0	0	0	0	0	1	1
2550517-13-C>T	0	0	0	0	0	0	0	0	0	0	0	0	0	0	0	0	0	0	0	0	0	0	0	0	0	0	0	0	0	0	0	0	0	0	0	0	0	0	0	0	0	0	0	0	0	0	0	0	0
2409670-52-C>T	0	0	0	0	0	0	0	0	0	0	0	0	0	2	2	0	0	0	0	0	0	0	0	0	0	0	2	2	2	0	0	0	0	0	0	2	0	0	0	0	0	0	0	0	0	1	0	0	0
5586392-64-C>A	0	1	0	0	1	0	1	0	1	2	0	0	1	1	1	1	1	1	0	1	1	2	1	0	1	0	1	2	1	0	0	1	0	0	1	2	1	0	1	1	1	1	1	1	1	1	0	1	1
9695200-63-A>C	1	0	1	2	2	1	0	2	0	2	1	1	0	0	0	2	1	0	2	0	0	0	1	1	0	2	0	1	2	1	1	0	1	1	0	1	0	2	0	0	0	0	0	0	0	1	1	0	0
4583486-16-A>G	0	0	0	0	0	0	0	0	0	1	0	0	0	0	0	2	0	0	0	0	0	0	0	0	0	0	0	0	2	0	0	0	0	0	0	0	0	0	0	0	1	0	0	0	0	0	0	0	0
5587655-16-C>G	0	0	0	0	1	0	2	0	1	0	0	0	0	0	2	0	0	2	0	0	0	0	0	0	1	0	0	0	0	0	0	0	0	0	0	0	0	0	0	2	0	0	0	2	2	0	0	2	0
9703475-45-G>A	1	1	0	1	1	0	1	1	1	1	0	0	1	1	1	1	1	1	1	1	1	1	1	0	1	2	1	1	1	0	1	1	0	0	1	1	1	1	1	1	1	1	1	1	1	1	0	1	1
2379775-29-C>T	0	0	0	0	0	0	0	0	0	0	0	0	0	0	0	0	0	0	0	0	0	0	0	0	0	0	0	0	0	0	0	0	0	0	0	0	0	0	0	0	0	0	0	0	0	0	0	0	0
9710966-10-G>A	0	0	0	0	0	0	0	0	0	0	0	0	0	0	2	0	0	2	0	0	0	0	0	0	0	0	0	0	0	0	0	0	0	0	0	0	0	0	0	0	0	1	0	0	2	0	0	0	0
9710967-44-C>T	0	1	0	0	0	0	0	2	0	1	0	0	1	2	0	1	0	0	2	1	1	0	1	0	0	0	0	0	1	0	2	1	0	0	0	2	1	2	1	0	2	1	1	0	0	0	0	1	1
4575608-7-G>A	2	0	2	0	2	0	2	0	2	0	0	0	0	0	0	0	2	0	0	1	0	2	2	0	2	0	0	2	0	2	0	1	0	0	2	0	0	0	1	2	0	1	1	2	0	0	2	1	1
2604488-15-G>A	0	2	2	0	0	0	0	0	0	0	0	0	0	0	0	0	0	0	0	0	0	0	0	0	0	0	0	0	0	0	0	0	0	0	0	0	2	0	0	0	0	0	0	0	0	0	2	0	1
9706420-17-G>A	0	0	0	0	2	0	1	2	0	1	0	0	0	0	1	0	0	1	0	0	0	0	0	0	0	0	2	0	0	0	0	0	0	0	1	0	0	0	0	1	0	0	0	1	0	0	0	0	0
4582556-25-C>T	1	1	1	1	1	1	0	2	1	0	1	1	1	1	0	0	1	0	1	1	1	1	1	1	1	1	2	1	0	1	1	1	1	1	0	2	1	1	1	0	1	1	1	0	1	1	1	1	1
2490059-9-T>G	0	0	0	0	0	0	0	0	0	0	0	0	0	0	0	0	0	0	0	0	0	0	0	0	0	0	0	0	0	0	0	0	0	0	0	0	0	0	0	0	0	0	0	0	0	0	0	0	0
2463215-41-G>A	0	0	0	0	0	0	0	0	0	2	0	0	0	0	2	2	0	2	0	0	0	0	0	0	0	0	0	0	2	0	0	0	0	0	0	1	0	0	0	0	1	0	0	0	2	0	0	0	0
100218995-8-G>A	1	0	0	2	1	0	2	2	1	2	0	0	0	1	2	1	1	2	0	1	0	1	1	0	1	0	1	1	1	2	2	1	0	0	1	2	0	0	1	2	0	1	1	2	2	2	0	1	1
9700133-12-G>A	1	0	2	0	1	0	0	1	1	2	0	0	0	2	2	0	1	2	0	1	0	1	1	0	1	0	1	1	0	2	2	1	0	0	2	2	0	0	1	0	2	1	1	0	0	0	2	1	1
2379139-23-C>T	1	1	1	1	1	1	1	1	1	1	1	1	1	1	1	1	1	1	1	1	1	1	1	1	1	1	1	1	1	1	1	1	1	1	1	1	1	1	1	1	1	1	1	1	1	1	1	1	1
2376802-50-G>A	0	0	0	0	0	0	0	0	0	0	0	0	0	0	0	0	0	0	0	0	0	0	0	0	0	0	0	0	0	0	0	0	0	0	0	0	0	0	0	0	0	0	0	0	0	0	0	0	0
[truncated: 26,921 more rows]
[truncated: 292 more columns]
