# Supplementary material for: Factors Influencing Genomic Prediction Accuracies of Tropical Maize Resistance to Fall Armyworm and Weevils
Source: Plants (Basel). 2020 Dec 24;10(1):29. doi: 10.3390/plants10010029 (PMC7823878; doi:10.3390/plants10010029)
Supplement: Supplementary file 1 [file plants-10-00029-s001.zip › supplementary/BLUPs_FAW.Ped2.csv]

	1	2	3	4	5	6	7	8	9	10	11	12	13	14	15	16	17	18	19	21	22	23	24	25	26	27	28	29	30	31	32	33	34	35	36	37	38	39	40	41	42	43	44	45	46	47	48	49	50
FAW2		4.39		3.628		3.745													4.158				3.737			3.936		4.701					3.955				3.583	4.257		4.521					3.662
FAW3	4.699	4.39	4.318		3.932		3.512	3.768	3.957	4.065	3.543	3.908	3.55	4.099	3.957	3.957	4.637	4.158	4.158	3.755	4.189	3.807		3.998	3.807		4.123		4.199	4.506	3.807	3.975		3.34	5.13	3.807			4.329		3.784	4.329	3.971	3.582		5.183	3.905	3.975	4.199
FAW4	4.699		4.318	3.628	3.932	3.745	3.512	3.768	3.957	4.065	3.543	3.908	3.55	4.099	3.957	3.957	4.637	4.158		3.755	4.189	3.807	3.737	3.998	3.807	3.936	4.123	4.701	4.199	4.506	3.807	3.975	3.955	3.34	5.13	3.807	3.583	4.257	4.329	4.521	3.784	4.329	3.971	3.582	3.662	5.183	3.905	3.975	4.199
4584348-24-C>T	CC	CC	CC	CC	CC	CC	CC	CC	CC	CC	CC	CC	CC	CC	CC	CC	CC	CC	CC	CC	CC	CC	CC	CC	CC	CC	CC	CC	CC	CC	CC	CC	CC	CC	CC	CC	CC	CC	CC	CC	CC	CC	CC	CC	CC	CC	CC	CC	CC
9618526-14-C>T	CC	CC	CC	CC	CC	CC	CC	CC	CC	CC	CC	CC	CC	CC	CC	NN	CC	CT	CC	CC	CC	CC	CC	CC	CC	CC	CC	CC	NN	CC	CC	CC	CC	CC	CC	CC	CC	CC	CC	CC	CC	CC	CC	CC	CC	CC	CC	CC	CC
9681405-44-C>T	CC	TT	CC	TT	CC	TT	TT	CC	TT	CC	CC	CC	TT	CT	CC	CC	CC	CC	CC	CC	TT	CC	CC	CC	TT	TT	CC	CC	CC	CC	CT	CC	CC	TT	TT	CT	CC	CC	CC	CC	CC	CC	CC	TT	CC	CC	CC	CC	CC
4577494-42-G>T	GG	GG	GG	GG	GG	GG	GG	GT	GG	GG	GG	GG	GG	GG	GG	TT	GG	GG	GG	GG	GG	GG	GG	GG	GG	GG	GT	GG	TT	GG	GG	GG	GG	GG	GG	GG	GG	GG	GG	GG	GG	GT	GG	GG	GG	GG	GG	GG	GG
2430805-21-C>T	CC	CC	CC	CC	CC	CC	CC	CC	CC	CC	CC	CT	CC	CC	CC	CC	TT	CC	CC	CC	CC	CC	CC	CC	CC	CC	CC	CC	CC	CC	CC	CC	CC	CC	CC	CC	CC	CC	CC	CC	CC	CC	CC	CC	CC	TT	CC	CC	CC
4771435-19-G>A	GG	GG	AA	GG	GG	GG	GG	AG	GG	GG	GG	GG	GG	GG	GG	GG	GG	NN	GG	AA	GG	GG	AG	GG	GG	GG	AA	GG	GG	AA	GG	AA	GG	GG	AG	GG	GG	GG	AA	AA	GG	GG	AA	GG	GG	NN	AG	GG	GG
4764374-46-A>C	AA	AA	AA	AA	NN	AA	AA	AC	AA	AA	AA	AA	AA	AA	NN	CC	CC	NN	AA	AA	AA	AA	AA	AA	AA	AA	AA	NN	CC	AA	AA	AA	AA	AA	AA	AA	AA	AA	AA	AA	AA	AA	AA	AA	AA	AC	AA	AA	NN
4772360-35-C>A	CC	AA	CC	AC	CC	AA	AA	AC	AA	CC	CC	CC	AA	AC	CC	AA	CC	CC	CC	CC	AA	CC	CC	CC	AA	AA	CC	CC	AA	CC	AC	CC	CC	AA	AC	AC	CC	CC	CC	CC	CC	AC	CC	AA	CC	CC	CC	CC	CC
4765631-17-T>C	TT	TT	TT	TT	TT	TT	TT	CT	TT	TT	TT	TT	TT	TT	TT	CC	TT	TT	TT	TT	TT	TT	TT	TT	TT	TT	TT	TT	CC	NN	TT	TT	TT	TT	TT	TT	TT	TT	TT	TT	TT	TT	TT	TT	TT	NN	TT	TT	TT
100028546-45-T>A	NN	AA	AA	AA	NN	AA	AA	AT	AA	NN	AA	AA	AA	AA	NN	TT	AA	NN	AA	AA	AA	NN	AA	AA	AA	AA	AA	NN	TT	AA	AA	AA	AA	AA	AA	AA	AA	AA	AA	AA	AA	NN	AA	AA	NN	NN	AA	AA	NN
100151788-35-A>G	GG	GG	GG	GG	GG	GG	GG	GG	GG	GG	GG	GG	GG	GG	AA	GG	GG	NN	GG	GG	GG	GG	NN	GG	GG	GG	GG	GG	GG	NN	GG	GG	GG	GG	GG	GG	GG	GG	NN	GG	GG	NN	NN	GG	NN	NN	GG	GG	NN
4764231-34-T>C	CC	TT	TT	TT	CC	TT	TT	CT	TT	CC	TT	TT	TT	CT	TT	CC	TT	NN	TT	TT	TT	CC	TT	TT	TT	TT	TT	CC	CC	TT	TT	TT	TT	TT	TT	TT	TT	TT	TT	TT	TT	CC	TT	TT	TT	CC	TT	CC	CC
2623024-11-C>T	CC	CC	CC	CC	CC	CC	CC	CC	CC	CC	CC	CC	CC	CC	CC	CC	CC	CC	CC	CC	CC	CC	CC	CC	CC	CC	CC	CC	CC	CC	CC	CC	CC	CC	CC	CC	CC	CC	CC	CC	CC	CC	CC	CC	CC	CC	CC	CC	CC
4588046-25-G>C	GG	GG	GG	GG	GG	GG	GG	GG	GG	GG	GG	GG	GG	GG	GG	GG	GG	GG	GG	GG	GG	GG	GG	GG	GG	GG	GG	GG	GG	GG	GG	GG	GG	GG	GG	GG	GG	GG	GG	GG	CC	GC	GG	GG	GG	GG	GG	GG	GG
4768631-19-G>T	GG	GG	TT	GG	GG	GG	GG	GT	GG	GG	GG	GG	GG	GG	GG	GG	GG	GG	GG	TT	GG	GG	GT	GG	GG	GG	GT	GG	GG	TT	GG	TT	GG	GG	GG	GG	GG	GG	TT	TT	GG	GT	TT	GG	GT	NN	GT	TT	GG
7048826-10-A>C	AA	AA	AA	AA	AA	AA	AA	AA	AA	AA	AA	AA	AA	AA	AA	AA	AA	AA	AA	AA	AA	AA	AA	AA	AA	AA	AA	AA	AA	AA	AA	AA	AA	AA	AA	AA	AA	AA	AA	AA	AA	AA	AA	AA	AA	NN	AA	AA	AA
2447409-49-T>A	AA	AA	AA	AA	AA	AA	AA	TT	AA	AA	AA	AA	AA	AA	NN	AA	AA	AA	AA	AA	AA	AA	AA	AA	AA	AA	AT	AA	AA	AA	AA	AA	AA	AA	AA	TT	TT	AA	AA	AA	AA	AA	AA	AA	TT	AA	AA	TT	AA
2549967-65-C>A	AA	CC	CC	CC	AA	CC	CC	AC	CC	AA	CC	CC	CC	AC	CC	AC	CC	NN	CC	CC	CC	AA	AC	CC	CC	CC	CC	AA	AA	CC	AC	CC	CC	CC	CC	AC	CC	CC	CC	CC	AA	AA	CC	CC	CC	NN	CC	AA	AA
4770934-23-C>T	TT	CC	TT	CC	TT	CC	CC	CT	CC	CC	TT	TT	CC	CC	CC	TT	CC	NN	TT	TT	CC	TT	CT	TT	CC	CC	CT	TT	TT	TT	CC	TT	TT	CC	CC	TT	TT	TT	TT	TT	CC	CT	TT	CC	CC	CC	TT	TT	TT
100220098-6-T>G	GG	GG	GG	GG	GG	GG	GG	GG	GG	GG	GG	GG	GG	GG	GG	GG	GG	NN	GG	GG	GG	GG	GG	GG	GG	GG	GG	GG	GG	GG	GG	GG	GG	GG	GG	GG	GG	GG	GG	GG	GG	GG	GG	GG	GG	GG	GG	GG	GG
100220099-15-T>C	CC	CT	CT	CC	CC	CC	CC	CC	CC	CC	CC	CC	CC	CC	CC	CC	CC	CC	CC	CC	CC	CC	CC	CC	CC	CC	CC	CC	CC	CC	CC	CC	CC	CC	CC	CC	CT	CC	CC	CC	CC	CC	CC	CC	CC	NN	CT	CC	CT
100220100-24-A>T	AA	AA	AA	AA	AA	AA	AA	TT	AA	TT	AA	AA	AA	AA	AA	AA	AA	NN	AA	AA	AA	AA	AA	AA	AA	AA	AA	AA	AA	AA	AA	AA	AA	AA	AA	AA	AA	AA	AA	AA	AA	AA	AA	AA	AA	NN	AA	AA	AA
4771890-10-G>A	GG	AA	GG	AA	GG	AA	AA	GG	AA	GG	GG	GG	AA	AG	GG	GG	GG	GG	GG	GG	AA	GG	GG	GG	AA	AA	GG	GG	GG	GG	AA	GG	GG	AA	AA	AG	AA	GG	GG	GG	GG	GG	GG	AA	GG	GG	GG	GG	GG
4776291-27-G>A	AA	AA	AA	GG	AA	AA	AA	AG	AA	AA	NN	AA	AA	GG	AA	AA	GG	GG	AA	AA	AA	AA	AG	AA	AA	AG	AA	AA	AA	AA	GG	AA	AA	AG	AA	AG	AA	AA	AA	AA	AA	AA	AA	AA	AG	GG	AA	AA	AA
7049857-62-G>A	AA	AA	AA	AA	AA	AA	AA	AG	AA	AA	AA	AA	AA	AA	AA	AA	AA	NN	AA	AA	AA	AA	AA	AA	AA	AA	AA	AA	AA	AA	AA	AA	AA	AA	AA	AG	AA	AA	AA	AA	AA	AA	AA	AA	AA	GG	AA	AA	AA
4586047-50-C>T	CT	TT	NN	CC	CT	TT	NN	CT	NN	CC	TT	TT	TT	CC	CC	NN	TT	CC	TT	CT	TT	CT	CC	TT	CC	CC	CC	NN	CC	NN	CC	CC	TT	TT	CC	CC	TT	TT	CC	NN	CC	NN	CT	CT	CT	TT	TT	CC	CT
2597401-66-A>G	AA	GG	AA	GG	AG	GG	GG	AA	GG	AA	AA	AA	GG	GG	AA	AA	AA	AA	AA	AA	GG	AA	AA	AA	GG	GG	AA	AA	AA	AA	AG	AA	AA	GG	GG	AG	AA	AA	AA	AA	AA	AA	AA	GG	AA	NN	AA	AA	AA
100136225-46-C>G	GG	CC	GG	CC	GG	CC	CC	GG	CC	CC	GG	GG	CC	GC	GG	GG	GG	CC	GG	GG	CC	GG	GG	GG	CC	CC	GG	GG	GG	NN	CC	GG	GG	CC	CC	GG	GG	GG	GG	GG	GG	GG	GG	CC	GG	NN	GG	GG	GG
2460625-68-C>G	GG	CC	GG	CC	GG	CC	CC	GG	CC	GG	GG	GG	CC	CC	GG	GG	GG	GG	GG	GG	CC	GG	GG	GG	CC	CC	GG	GG	GG	GG	GC	GG	GG	CC	CC	CC	CC	GG	GG	GG	CC	GG	GG	CC	CC	GG	GG	GG	GG
2547880-37-C>A	CC	CC	CC	CC	CC	CC	CC	CC	CC	AA	CC	CC	CC	CC	CC	NN	NN	NN	CC	NN	CC	CC	AC	CC	CC	CC	CC	CC	NN	CC	CC	CC	CC	CC	CC	CC	CC	CC	CC	CC	CC	CC	CC	CC	NN	NN	CC	AA	CC
4577086-60-A>G	AA	AA	AA	AA	AA	AA	AA	AA	AA	AA	AA	AA	AA	AA	AA	AA	AA	AA	AA	AA	AA	AA	AA	AA	AA	AA	AA	AA	AA	AA	AA	AA	AA	AA	AA	AA	AA	AA	AA	AA	AA	AA	AA	AA	AA	AA	AA	AA	AA
2558384-21-G>T	GG	GT	TT	GG	GG	GG	GG	GG	GG	GG	NN	NN	GG	GG	GG	GG	GG	GG	NN	GG	GG	GG	GG	NN	GG	GG	GG	GG	GG	NN	GG	GG	GG	GG	GG	GG	TT	NN	GG	NN	GG	GG	GG	GG	GG	GG	TT	GG	TT
2396077-55-A>G	GG	AA	GG	AA	GG	AA	AA	AG	AA	AA	GG	GG	AA	AA	AA	GG	AA	GG	GG	AA	AA	GG	AA	GG	AA	AA	AG	GG	GG	NN	AG	AA	GG	AA	AA	AG	GG	GG	AA	AA	AA	GG	AA	AA	AA	NN	AA	AA	GG
9700159-29-A>C	CC	CC	AA	CC	CC	CC	CC	CC	CC	CC	CC	CC	CC	CC	CC	CC	CC	CC	CC	AA	CC	CC	AA	CC	CC	CC	AC	CC	CC	AA	CC	AA	CC	CC	AA	CC	CC	CC	AA	AA	CC	CC	AA	CC	CC	CC	AA	AA	CC
16727327-53-A>G	GG	GG	GG	GG	GG	GG	GG	GG	GG	GG	GG	GG	GG	GG	AA	GG	GG	GG	GG	GG	GG	GG	GG	GG	GG	GG	GG	GG	GG	GG	GG	GG	GG	GG	GG	GG	GG	GG	GG	GG	GG	GG	GG	GG	AG	GG	GG	GG	GG
4775591-28-T>G	TT	TT	TT	TT	TT	TT	TT	TT	TT	TT	TT	TT	TT	TT	TT	TT	TT	TT	TT	TT	TT	TT	TT	TT	TT	TT	TT	TT	TT	TT	TT	TT	TT	TT	TT	GT	TT	TT	TT	TT	TT	TT	TT	TT	TT	TT	TT	TT	TT
4771130-30-A>G	AA	AA	AA	AA	AA	AA	AA	AA	AA	AA	AA	AA	AA	AA	AA	AA	AA	NN	AA	AA	AA	AA	AA	AA	AA	AA	AA	AA	AA	AA	AA	AA	AA	AA	AA	AA	AA	AA	AA	AA	AA	AA	AA	AA	AA	AA	AA	AA	AA
4593467-13-C>T	CC	CC	CC	CC	CC	CC	CC	CC	CC	CC	CC	CC	CC	CC	CC	CC	CC	CC	CC	CT	CC	CC	CC	CC	CC	CC	CC	CC	CC	CC	CC	CC	CC	CC	CC	CC	CC	CC	CC	CC	CC	CC	CC	CC	CC	CC	CC	CC	CC
2396405-36-G>C	GG	GG	GG	GC	GG	GG	GG	GG	GG	GG	GG	GG	GG	GG	GG	GG	GG	CC	GG	GG	GG	GG	GG	GG	GG	GG	GG	GG	GG	GG	GC	GG	GG	GG	GG	GG	GG	GG	GG	GG	CC	GG	GG	GG	GG	GG	GG	GG	GG
100184516-42-C>T	CC	CC	CC	CC	CC	CC	CC	CT	CC	CC	CC	CC	CC	CT	TT	CC	CC	NN	CC	CC	CC	CC	CC	CC	CC	CC	CC	CC	CC	CC	CC	CC	CC	CC	CC	CT	CC	CC	CC	CC	CC	CC	CC	CC	TT	NN	CC	CC	CC
4581856-50-T>G	TT	TT	TT	TT	TT	TT	TT	TT	TT	GG	TT	TT	TT	TT	NN	TT	TT	NN	TT	TT	TT	TT	TT	TT	TT	TT	TT	TT	TT	TT	TT	TT	TT	TT	TT	GT	TT	TT	TT	TT	TT	TT	TT	TT	TT	NN	TT	TT	TT
100041705-11-T>G	TT	TT	TT	TT	TT	TT	TT	TT	TT	TT	TT	TT	TT	TT	TT	TT	TT	NN	TT	TT	TT	TT	TT	TT	TT	TT	TT	TT	TT	TT	TT	TT	TT	TT	TT	TT	TT	TT	TT	TT	TT	TT	TT	TT	TT	NN	TT	TT	TT
2532123-49-A>G	AA	AA	AA	AA	AA	AA	AA	AA	AA	AA	AA	AA	AA	AA	AA	AA	AA	AA	AA	AA	AA	AA	AA	AA	AA	AA	AA	AA	AA	AA	AA	AA	AA	AA	AA	AA	AA	AA	AA	AA	AA	AA	AA	AA	AA	AA	AA	AA	AA
4582829-27-G>T	GG	GG	TT	GG	GG	GG	GG	GG	GG	GG	GG	GG	GG	GG	GG	GG	GG	GG	GG	TT	GG	GG	TT	GG	GG	GG	TT	GG	GG	TT	GG	TT	GG	GG	TT	GG	GG	GG	TT	TT	GG	GG	TT	GG	GG	GG	TT	TT	GG
2419084-16-C>T	CC	CC	CC	TT	CC	CC	CC	CC	CC	CC	CC	CC	CC	CC	CC	CC	CC	CC	CC	CC	CC	CC	CC	CC	CC	TT	CC	CC	CC	CC	TT	CC	CC	CC	CC	CC	CC	CC	CC	CC	TT	CC	CC	CC	CC	CC	CC	CC	CC
4772076-49-A>G	GG	AA	AA	AA	GG	AA	AA	AG	AA	AA	GG	GG	AA	AA	AA	GG	AA	NN	GG	AA	AA	GG	AA	GG	AA	AA	AA	GG	GG	AA	AA	AA	GG	AA	AA	AA	GG	GG	AA	AA	AA	AG	AA	AA	AA	AA	AA	AA	GG
4769808-27-T>A	AA	AA	TT	NN	AA	AA	TT	AA	TT	AA	AA	AT	AA	AA	TT	NN	TT	NN	AA	TT	AA	TT	TT	AA	TT	AA	AT	AA	NN	TT	NN	TT	AA	AA	TT	AA	AA	AA	TT	TT	TT	AA	TT	TT	TT	TT	AA	TT	TT
4772318-27-T>A	AA	AA	TT	AA	AA	AA	TT	AA	AA	AA	AA	AA	AA	AA	TT	TT	AA	TT	AA	TT	AA	TT	TT	AA	TT	AA	AT	TT	AA	TT	TT	TT	AA	AA	TT	AA	AA	AA	TT	TT	TT	AA	TT	TT	TT	TT	AA	TT	TT
5586979-32-T>C	NN	TT	TT	TT	TT	TT	TT	TT	TT	NN	TT	TT	TT	CT	TT	TT	TT	NN	TT	NN	TT	TT	TT	TT	TT	TT	CC	TT	TT	TT	TT	TT	TT	TT	TT	TT	TT	TT	TT	TT	TT	TT	TT	TT	TT	TT	TT	TT	TT
2389485-67-A>G	AA	GG	GG	AG	AA	GG	GG	AA	GG	AA	AA	AA	GG	AG	AA	AA	AA	GG	AA	AA	GG	AA	AA	AA	GG	GG	AA	AA	AA	AA	AG	AA	AA	GG	GG	GG	AA	AA	AA	GG	AA	AA	AA	GG	AA	AA	AG	AA	AA
2576225-18-A>C	AA	AA	AA	AA	AA	AA	AA	AA	AA	AA	AA	AA	AA	AA	AA	AA	AA	AA	AA	AA	AA	AA	AA	AA	AA	AA	AA	AA	AA	AA	AA	AA	AA	AA	AA	AC	AA	AA	AA	AA	AA	AA	AA	AA	AA	AA	AA	AA	AA
7050145-39-A>T	AA	AA	AA	AA	AA	AA	AA	AA	AA	AT	AA	AA	AA	AA	AA	AA	NN	AA	AA	AA	AA	AA	AA	AA	AA	AA	AA	AA	AA	AA	AA	AA	AA	AA	AA	AA	AA	AA	AA	AA	AA	AA	AA	AA	AA	NN	AA	AA	AA
9665112-11-T>C	TT	CT	CT	TT	TT	TT	TT	TT	TT	TT	TT	TT	TT	TT	TT	TT	TT	TT	TT	TT	TT	TT	TT	TT	TT	TT	TT	TT	TT	TT	TT	TT	TT	TT	TT	TT	CT	TT	TT	TT	TT	TT	TT	TT	TT	TT	CT	TT	CT
4580500-10-T>C	TT	TT	TT	TT	TT	TT	TT	TT	TT	NN	TT	NN	TT	TT	TT	TT	TT	TT	TT	TT	TT	TT	TT	TT	NN	TT	TT	TT	TT	TT	TT	TT	TT	TT	TT	TT	TT	TT	TT	TT	TT	TT	TT	TT	TT	NN	TT	TT	TT
5589012-6-C>G	CC	GG	GG	GG	CC	GG	GG	GC	GG	CC	GG	GC	GG	GG	GG	CC	GG	NN	GG	GC	GG	CC	GG	GC	GG	GG	CC	CC	CC	GG	GG	GG	GG	GG	GG	GG	GG	GG	GC	GG	GG	CC	GC	GG	NN	GG	GG	GG	CC
4771257-25-C>A	AA	CC	AC	CC	AA	CC	CC	AC	CC	CC	AA	AA	CC	CC	CC	AA	CC	NN	AA	CC	CC	AA	AC	AA	CC	CC	AA	AA	AA	NN	CC	CC	AA	CC	CC	CC	AA	AA	CC	AC	CC	AA	CC	CC	CC	CC	AA	CC	AA
2409057-21-T>G	GG	TT	TT	GT	GG	TT	TT	GT	TT	TT	TT	TT	TT	TT	TT	GG	TT	TT	TT	TT	TT	GG	TT	TT	TT	GT	GT	GG	GG	TT	GT	TT	TT	TT	TT	TT	TT	TT	TT	TT	GG	GG	TT	TT	TT	NN	TT	TT	GG
2442865-32-A>G	AA	AA	AA	AA	AA	AA	AA	AA	AA	AA	AA	AA	AA	AA	AA	AA	AA	NN	AA	NN	AA	AA	AA	AA	AA	AA	AA	AA	AA	NN	AA	AA	AA	AA	AA	AA	AA	AA	NN	AA	AA	AA	AA	AA	AA	AA	AA	AA	AA
2432090-37-C>G	CC	CC	CC	CC	CC	CC	CC	CC	CC	CC	CC	CC	CC	CC	CC	CC	CC	CC	CC	CC	CC	CC	CC	CC	CC	CC	CC	CC	CC	CC	CC	CC	CC	CC	CC	CC	CC	CC	CC	CC	CC	CC	CC	CC	CC	CC	CC	CC	CC
4774834-39-T>A	AA	TT	TT	TT	AA	TT	TT	AT	TT	TT	TT	TT	TT	AT	TT	AA	AA	TT	TT	TT	TT	AA	AT	TT	TT	AT	AT	AA	AA	TT	AT	TT	TT	TT	TT	AT	TT	TT	TT	TT	AA	AA	TT	TT	TT	AT	TT	TT	AA
2438493-33-G>C	CC	GG	GG	GG	CC	GG	GG	GC	GG	GG	GG	GG	GG	GG	GG	CC	GG	GG	GG	GG	GG	CC	GG	GG	GG	GG	GG	CC	CC	GG	GG	GG	GG	GG	GG	GG	GG	GG	GG	GG	GG	GC	GG	GG	GG	GG	GG	GG	CC
4773937-43-C>T	CC	CC	CC	CC	CC	CC	CC	CC	CC	CC	CC	CC	CC	CC	CC	CC	CC	CC	CC	CC	CC	CC	CC	CC	CC	CC	CC	CC	CC	CC	CC	CC	CC	CC	CC	CC	CC	CC	CC	CC	CC	CC	CC	CC	CC	CC	CC	CC	CC
100139348-9-G>A	GG	GG	GG	GG	GG	GG	GG	GG	GG	GG	GG	GG	GG	GG	GG	GG	GG	NN	GG	AA	GG	GG	AA	GG	GG	GG	AA	GG	GG	AA	GG	AA	GG	GG	GG	GG	GG	GG	AA	AA	GG	GG	AA	GG	GG	GG	GG	AA	GG
100029425-35-G>T	TT	TT	TT	TT	TT	TT	TT	TT	TT	TT	TT	TT	TT	TT	TT	TT	TT	TT	TT	TT	TT	TT	TT	TT	TT	TT	TT	TT	TT	TT	TT	TT	TT	TT	TT	TT	TT	TT	TT	TT	TT	TT	TT	TT	TT	TT	GT	TT	GT
4772430-38-C>A	CC	CC	CC	CC	CC	CC	CC	AA	CC	CC	CC	CC	CC	CC	CC	CC	CC	CC	CC	CC	CC	CC	CC	CC	CC	AC	CC	CC	CC	CC	AC	CC	CC	CC	CC	CC	CC	CC	CC	CC	AA	CC	CC	CC	CC	CC	CC	CC	CC
2599112-30-G>A	GG	AG	AG	GG	GG	GG	GG	GG	GG	GG	GG	GG	GG	GG	GG	GG	GG	GG	GG	GG	GG	GG	GG	GG	GG	GG	GG	GG	GG	NN	GG	GG	GG	GG	GG	GG	AG	GG	GG	GG	GG	GG	GG	GG	GG	GG	AG	GG	AG
2423705-59-C>T	CC	CT	CT	CC	CC	CC	CC	CC	CC	CC	CC	CC	CC	CC	CC	CC	CC	CC	CC	CC	CC	CC	CC	CC	CC	CC	CC	CC	CC	CC	CC	CC	CC	CC	CC	CC	CT	CC	CC	CC	CC	CC	CC	CC	CC	CC	CT	CC	CT
2436434-59-A>G	AA	AA	AA	AA	AA	AA	AA	AA	AA	AA	AA	AA	AA	AA	AA	AA	AA	AA	AA	AA	AA	AA	AA	AA	AA	AA	AA	AA	AA	AA	AA	AA	AA	AA	AA	AA	AA	AA	AA	AA	AA	AA	AA	AA	AA	AA	AA	AA	AA
5587136-33-T>C	TT	CT	CT	TT	TT	TT	TT	TT	TT	TT	TT	TT	TT	TT	TT	TT	TT	TT	TT	TT	TT	TT	TT	TT	TT	TT	TT	TT	TT	TT	TT	TT	TT	TT	TT	TT	CT	TT	TT	TT	TT	TT	TT	TT	TT	TT	CT	TT	CT
5585695-67-G>A	GG	GG	GG	GG	GG	GG	GG	AG	GG	GG	GG	GG	GG	GG	GG	GG	GG	GG	GG	GG	GG	GG	GG	GG	GG	GG	GG	GG	GG	GG	GG	GG	GG	GG	GG	GG	GG	GG	GG	GG	GG	GG	GG	GG	GG	GG	GG	GG	GG
100024204-18-A>G	AA	AA	AA	AG	AA	AA	AA	AA	AA	AA	AA	AA	AA	AA	AA	AA	AA	AA	AA	AA	AA	AA	AA	AA	AA	AA	AA	AA	AA	AA	AG	AA	AA	AA	AA	AA	AA	AA	AA	AA	GG	AA	AA	AA	AA	AA	AA	AA	AA
4584680-62-A>G	GG	AA	AA	AA	GG	AA	AA	AG	AA	GG	AA	AA	AA	AA	NN	GG	GG	AA	AA	GG	AA	GG	GG	AA	AA	AA	GG	GG	GG	NN	AA	GG	AA	AA	AA	AA	AA	AA	GG	NN	NN	GG	GG	AA	NN	NN	AA	NN	GG
100137645-18-A>G	GG	AA	AA	AA	GG	AA	AA	AA	AA	AA	AA	AA	AA	AA	AA	GG	AA	AA	AA	AA	AA	GG	AA	AA	AA	AA	AA	GG	GG	AA	AA	AA	AA	AA	AA	AA	AA	AA	AA	AA	AA	GG	AA	AA	AA	NN	AA	AA	GG
4772775-32-T>C	CC	CC	TT	CT	CC	CC	CC	CT	CC	TT	CC	CC	CC	CT	TT	CC	TT	TT	CC	CC	CC	CC	CT	CC	CC	CT	CT	CC	CC	CC	CT	CC	CC	CC	CC	CT	CC	CC	CC	CC	TT	CT	CC	CC	TT	TT	TT	CC	CC
100022936-55-G>T	GG	GG	GT	GG	GG	GG	GG	GT	GG	GG	GG	GG	GG	GT	TT	GG	GG	NN	GG	GG	GG	GG	GG	GG	GG	GG	GG	GG	GG	GG	GG	GG	GG	GG	GG	GG	GG	GG	GG	GG	GG	GG	GG	GG	TT	GG	TT	GG	GG
4588536-9-A>C	AA	CC	CC	CC	AA	CC	CC	AC	CC	AA	AA	AA	CC	AC	AA	AA	AA	AA	AA	CC	CC	AA	CC	AA	CC	CC	AC	AA	AA	CC	AC	CC	AA	CC	CC	CC	AA	AA	CC	CC	AA	AA	CC	CC	AA	AA	CC	CC	AA
100028249-11-C>G	CC	GC	GC	CC	CC	CC	NN	CC	CC	CC	CC	CC	CC	CC	CC	CC	CC	CC	CC	CC	CC	CC	CC	CC	CC	CC	CC	CC	CC	CC	CC	CC	CC	CC	CC	CC	CC	CC	CC	CC	CC	CC	CC	CC	CC	CC	GC	CC	GC
9665058-15-A>G	AA	AA	GG	AA	AA	AA	AA	AG	NN	AA	AA	AA	AA	AG	GG	AA	AA	GG	AA	AA	AA	AA	AA	AA	AA	AA	AA	AA	AA	AA	AA	AA	AA	AA	AA	AA	AA	AA	AA	AA	AA	AA	AA	AA	GG	AA	GG	AA	AA
4766531-44-T>G	TT	TT	TT	TT	TT	TT	TT	TT	TT	TT	TT	TT	TT	TT	TT	TT	TT	TT	TT	TT	TT	TT	TT	TT	TT	TT	TT	TT	TT	TT	TT	TT	TT	TT	TT	TT	TT	TT	TT	TT	TT	TT	TT	TT	TT	TT	TT	TT	TT
2521033-57-T>C	TT	NN	TT	TT	TT	CC	NN	TT	TT	TT	CC	CC	CC	TT	TT	TT	TT	TT	CC	CT	CC	TT	TT	CC	NN	NN	TT	TT	TT	TT	TT	TT	CC	CC	TT	TT	CC	CC	TT	TT	TT	TT	TT	TT	TT	TT	CT	TT	TT
100134989-11-T>A	AA	TT	AA	TT	AA	TT	TT	TT	TT	AA	AA	AA	TT	TT	AA	AA	AA	AA	AA	AA	TT	AA	AA	AA	TT	TT	AT	AA	AA	AA	TT	AA	AA	TT	TT	TT	AA	AA	AA	AA	TT	AA	AA	TT	AA	AA	AA	AA	AA
2429497-19-T>C	TT	TT	TT	TT	TT	TT	TT	TT	TT	TT	TT	TT	TT	TT	CC	TT	TT	TT	TT	TT	TT	TT	TT	TT	TT	TT	TT	TT	TT	TT	TT	TT	TT	TT	TT	TT	TT	TT	TT	TT	TT	TT	TT	TT	CC	TT	TT	TT	TT
2485365-39-G>A	GG	GG	GG	GG	GG	GG	GG	AG	GG	GG	GG	GG	GG	AG	GG	GG	GG	GG	GG	GG	GG	GG	AG	GG	GG	GG	AG	GG	GG	GG	AG	GG	GG	GG	GG	GG	GG	GG	GG	GG	AA	GG	GG	GG	GG	NN	GG	GG	GG
2404018-6-T>C	TT	TT	TT	TT	TT	TT	TT	CT	TT	TT	TT	TT	TT	TT	TT	TT	TT	TT	TT	TT	TT	TT	TT	TT	TT	TT	TT	TT	TT	TT	CT	TT	TT	TT	TT	TT	TT	TT	TT	TT	CC	TT	TT	TT	TT	TT	TT	TT	TT
100028886-53-C>T	CC	CC	CC	CC	CC	CC	CC	CC	CC	CC	CC	CC	CC	CC	CC	NN	TT	CC	CC	CC	CC	CC	CC	CC	CC	CC	CC	CC	CC	CC	CC	CC	CC	CC	CC	CC	CC	CC	CC	CC	CC	CC	CC	CC	CC	NN	CC	CC	CC
2537594-29-A>G	AA	AA	GG	AA	AA	AA	AA	AG	AA	AA	AA	AA	AA	GG	AA	AA	AA	GG	AA	AA	AA	AA	AA	AA	AA	AA	AA	AA	AA	NN	AA	AA	AA	AA	AA	AA	AA	AA	AA	AA	AA	AA	AA	AA	AA	AA	GG	AA	AA
9675585-18-C>G	CC	CC	CC	CC	CC	CC	CC	CC	CC	CC	GG	GG	CC	CC	CC	CC	CC	CC	GG	CC	CC	CC	CC	GG	CC	CC	CC	CC	CC	NN	CC	CC	GG	CC	CC	CC	GG	GG	CC	NN	CC	CC	CC	CC	CC	CC	CC	CC	CC
4576335-18-C>G	CC	CC	GG	CC	CC	CC	CC	GC	CC	CC	GG	GG	CC	GC	GG	CC	CC	GG	GG	CC	CC	CC	CC	GG	CC	GC	GC	CC	CC	CC	GC	CC	GG	CC	CC	CC	GG	GG	CC	CC	GG	CC	CC	CC	GG	CC	GG	CC	CC
2595040-18-A>G	AA	AA	AA	AA	AA	AA	AA	GG	AA	AA	AA	AA	AA	AA	AA	AA	AA	AA	AA	AA	AA	AA	AA	AA	AA	AA	AA	AA	AA	AA	AA	AA	AA	AA	AA	AA	AA	AA	AA	AA	AA	AA	AA	AA	AA	AA	AA	AA	AA
4577166-24-T>C	CC	TT	TT	TT	NN	TT	TT	CT	TT	NN	TT	TT	NN	TT	TT	NN	CC	NN	TT	TT	TT	CC	TT	TT	TT	TT	TT	CC	NN	TT	TT	TT	CC	TT	CT	TT	TT	TT	TT	TT	TT	TT	TT	TT	TT	CC	TT	TT	TT
9684968-42-A>G	AA	AG	AG	AA	AA	AA	AA	AA	AA	AA	AA	AA	AA	AA	AA	AA	AA	AA	AA	AA	AA	AA	AA	AA	AA	AA	AA	AA	AA	AA	AA	AA	AA	AA	AA	AA	AG	AA	AA	AA	AA	AA	AA	AA	AA	AA	AG	AA	AG
100027787-27-T>C	TT	TT	CT	TT	TT	TT	TT	TT	TT	TT	TT	TT	TT	TT	TT	TT	TT	TT	TT	TT	TT	TT	TT	TT	TT	TT	TT	TT	TT	TT	TT	TT	TT	TT	TT	TT	CT	TT	TT	TT	TT	TT	TT	TT	TT	TT	CT	TT	CT
9665975-36-T>C	TT	CT	CT	TT	TT	TT	TT	TT	TT	TT	TT	TT	TT	TT	TT	TT	TT	TT	TT	TT	TT	TT	TT	TT	TT	TT	TT	TT	TT	TT	TT	TT	TT	TT	TT	TT	CT	TT	TT	TT	TT	TT	TT	TT	TT	TT	CT	TT	CT
2378159-17-T>G	GG	GG	GT	GG	GG	GG	GG	GT	GG	GG	TT	TT	GG	GG	GG	GG	TT	GT	TT	GG	GG	GG	GG	TT	GG	GG	GT	GG	GG	GG	GG	GG	TT	GG	GG	GG	GG	TT	GG	GG	GG	GT	GG	GG	GG	TT	GT	GG	GG
2479790-65-G>T	GG	GG	GG	GT	GG	GG	GG	GG	GG	GG	GG	GG	GG	GG	GG	GG	GG	GG	GG	GG	GG	GG	GG	GG	GG	GG	GG	GG	GG	GG	TT	GG	GG	GG	GG	GT	GG	GG	GG	GG	TT	GG	GG	GG	GG	GG	GG	GG	GG
2555771-37-A>G	AA	AA	AA	AA	AA	AA	AA	AA	AA	AA	AA	AA	AA	AA	AA	AA	AA	AA	AA	AA	AA	AA	AA	AA	AA	AA	AA	AA	AA	AA	AA	AA	AA	AA	AA	AA	AA	AA	AA	AA	AA	AA	AA	AA	AA	AA	AA	AA	AA
2523062-25-A>T	AA	AA	AA	AA	AA	AA	AA	AA	AA	AA	AA	AA	AA	AA	AA	AA	AA	AA	AA	AA	AA	AA	AA	AA	AA	AA	AA	AA	AA	AA	AA	AA	AA	AA	AA	AA	AA	AA	AA	AA	AA	AA	AA	AA	AA	AA	AA	AA	AA
9718636-47-G>A	GG	GG	GG	GG	GG	GG	GG	GG	GG	AG	GG	GG	GG	GG	GG	GG	GG	GG	GG	GG	GG	GG	GG	GG	GG	GG	GG	GG	GG	NN	GG	GG	GG	GG	GG	GG	GG	GG	GG	GG	GG	GG	GG	GG	GG	NN	GG	GG	GG
9706473-58-C>A	CC	CC	CC	AA	CC	CC	CC	CC	CC	CC	CC	CC	CC	CC	CC	CC	AA	CC	CC	CC	CC	CC	AA	CC	CC	AA	CC	CC	CC	CC	AA	CC	CC	CC	CC	AA	CC	CC	CC	CC	AA	CC	CC	CC	CC	AA	CC	CC	CC
2484600-15-A>G	AA	AA	AA	AA	AA	AA	AA	AA	AA	AA	AA	AA	AA	AA	AA	AA	AA	AA	AA	AA	AA	AA	AA	AA	AA	AA	AA	AA	AA	AA	AA	AA	AA	AA	AA	AA	AA	AA	AA	AA	AA	AA	AA	AA	AA	AA	AA	AA	AA
2400029-50-C>A	AA	CC	AA	CC	AA	CC	CC	AA	CC	CC	CC	CC	CC	CC	CC	NN	AA	AA	CC	AA	CC	NN	AA	CC	CC	CC	AA	AC	NN	AA	CC	AA	CC	CC	CC	CC	CC	CC	AA	AA	AA	CC	AA	CC	AC	AA	CC	AA	AA
5588660-22-C>G	CC	CC	GG	CC	CC	CC	CC	GC	GG	NN	CC	CC	CC	CC	GG	NN	CC	GG	CC	GG	CC	GG	GG	CC	GG	CC	GC	NN	NN	GG	CC	GG	CC	CC	GG	CC	CC	CC	GG	GG	CC	GG	GG	CC	GG	CC	GG	GG	GG
2556000-28-C>T	CC	TT	CC	CT	CC	TT	TT	CC	CT	TT	CC	CC	TT	CT	CC	CC	CC	CC	CC	CC	TT	CC	CC	CC	TT	CT	CC	CC	CC	CC	CC	CC	CC	TT	CT	TT	TT	CC	CC	CC	CC	CC	CC	TT	CC	CT	CC	CC	CC
2411935-20-G>A	GG	GG	AA	GG	GG	GG	GG	GG	GG	GG	GG	GG	GG	GG	GG	GG	GG	GG	GG	AA	GG	GG	AA	GG	GG	GG	AA	GG	GG	AA	GG	AA	GG	GG	AG	GG	GG	GG	AA	AA	GG	GG	AA	GG	GG	GG	AA	AA	AG
2479705-38-A>C	AA	CC	AA	AC	AC	CC	CC	AC	CC	AA	CC	CC	CC	CC	AA	AA	AA	AA	CC	AA	CC	AA	AA	CC	CC	AC	AA	AA	AA	AA	AA	AA	CC	CC	AC	AC	CC	CC	AA	AA	AA	AA	AA	CC	AA	NN	AC	AA	AA
2544776-65-A>G	GG	AA	AA	AA	GG	AA	AA	AG	AA	AA	AA	AA	AA	AA	AA	GG	AA	NN	AA	AA	AA	GG	AA	AA	AA	AA	AG	GG	GG	NN	AA	AG	AA	AA	AA	AA	AA	AA	NN	AA	AA	GG	GG	AA	NN	NN	AA	AA	GG
4770964-43-A>G	AA	AA	AA	AA	AA	AA	AA	AA	AA	AA	AA	AA	AA	AA	AA	AA	NN	NN	AA	AA	AA	AA	AA	AA	AA	AA	AA	AA	AA	NN	AA	AA	AA	AA	AA	AA	AA	AA	AA	AA	AA	AA	AA	AA	AA	NN	AA	AA	AA
2523713-47-G>C	GG	GG	GG	GG	GG	GG	GG	GG	GG	GG	GG	GG	GG	GG	GG	GG	GG	GG	GG	GG	GG	GG	GG	GG	GG	GG	GG	GG	GG	GG	GG	GG	GG	GG	GG	GG	GG	GG	GG	GG	GG	GG	GG	GG	GG	GG	GG	GG	GG
2520783-8-T>G	TT	TT	TT	TT	TT	TT	TT	TT	TT	TT	TT	TT	TT	TT	TT	TT	TT	TT	TT	TT	TT	TT	TT	TT	TT	TT	TT	TT	TT	TT	TT	TT	TT	NN	TT	TT	TT	TT	TT	TT	TT	TT	TT	TT	TT	NN	TT	TT	TT
2535171-13-T>G	GG	TT	TT	TT	NN	TT	TT	TT	TT	TT	TT	TT	TT	TT	TT	NN	GG	NN	TT	TT	TT	TT	TT	TT	TT	TT	TT	NN	GT	TT	TT	TT	TT	TT	TT	TT	TT	TT	TT	TT	TT	NN	TT	TT	TT	GT	TT	TT	GT
4766449-48-G>C	GG	GG	GG	GG	GG	GG	GG	GG	GG	NN	GG	GG	GG	GG	GG	NN	NN	GG	GG	GG	GG	NN	GG	GG	GG	GG	GG	NN	NN	GG	GG	GG	GG	GG	GG	GG	GG	GG	GG	GG	NN	GG	GG	GG	GG	NN	GG	GG	NN
4593740-48-C>A	CC	CC	CC	AC	CC	CC	CC	AC	CC	CC	CC	CC	CC	CC	CC	CC	CC	CC	CC	CC	CC	CC	CC	CC	CC	AC	CC	CC	CC	CC	AA	CC	CC	CC	CC	CC	CC	CC	CC	CC	AA	CC	CC	CC	CC	CC	CC	CC	CC
5585233-53-C>T	TT	TT	CC	TT	TT	TT	TT	CT	TT	CC	CC	CC	TT	CT	CC	TT	CC	CC	CC	CC	TT	TT	CC	CC	TT	CT	CT	TT	TT	CC	CC	CC	CC	TT	TT	CT	TT	CC	CC	CC	CC	TT	CC	TT	CC	CC	CC	CC	TT
4771825-67-C>A	CC	CC	AA	CC	CC	CC	CC	AC	CC	CC	AA	AA	CC	CC	AA	CC	AA	AA	AA	CC	CC	CC	AA	AA	CC	CC	CC	CC	CC	AA	CC	AA	AA	CC	CC	AC	CC	AA	AA	AA	CC	AC	AA	CC	CC	AA	AA	CC	CC
2593748-7-C>T	CC	CC	CC	CC	CC	CC	CC	CC	CC	CT	CC	CC	CC	CC	CC	CC	CC	CC	CC	CC	CC	CC	TT	CC	CC	CC	CC	CC	CC	CC	CC	CC	CC	CC	CC	CC	CC	CC	CC	CC	CC	CC	CC	CC	TT	NN	CC	CC	CC
2535986-57-G>A	AA	GG	AA	GG	AG	GG	GG	GG	GG	AA	GG	GG	GG	GG	GG	GG	AA	AA	GG	AA	GG	AA	AA	GG	GG	GG	GG	AA	AA	AA	GG	AA	GG	GG	GG	GG	GG	GG	AA	AA	AA	AA	AA	GG	AA	AA	AA	AA	AA
2462467-26-T>C	NN	CC	CC	CC	CT	CC	CC	CT	CC	TT	CC	CC	CC	CC	CC	TT	CT	NN	CC	CT	CC	NN	NN	CC	CC	CC	TT	TT	TT	CT	TT	CC	CC	CC	CC	CC	CC	CC	NN	CC	TT	NN	CC	CC	TT	NN	CC	CC	TT
2566412-18-C>T	CC	CC	NN	CC	NN	CC	CC	CT	CC	CC	CC	CC	CC	CC	CC	CC	CC	CC	CC	CC	CC	CC	CC	CC	CC	CC	CC	NN	CC	CC	CC	CC	CC	CC	CC	CC	CC	CC	CC	CC	CC	CC	CC	CC	CC	NN	CC	CC	NN
100029883-12-T>C	TT	CT	CT	TT	TT	TT	TT	TT	TT	TT	TT	TT	TT	TT	TT	TT	TT	TT	TT	TT	TT	TT	TT	TT	TT	TT	TT	TT	TT	TT	TT	TT	TT	TT	TT	TT	CT	TT	TT	TT	TT	TT	TT	TT	TT	TT	CT	TT	CT
2443282-44-T>C	CC	TT	TT	TT	CC	TT	TT	CT	TT	TT	TT	TT	TT	CT	TT	TT	CC	TT	TT	TT	TT	CC	TT	TT	TT	TT	CT	CC	TT	TT	TT	TT	TT	TT	TT	TT	TT	TT	TT	TT	TT	CC	TT	TT	TT	CC	TT	TT	CC
2436497-28-C>T	CC	CC	CC	CC	CC	CC	CC	CT	CC	CC	CC	CC	CC	CC	CC	CC	CC	CC	CC	CC	CC	CC	NN	CC	CC	CC	CC	CC	CC	CC	CC	CC	CC	CC	CC	CC	CC	CC	CC	CC	CC	CC	CC	CC	CC	NN	CC	TT	CC
2428289-64-C>T	CC	CT	CT	CC	CC	CC	CC	CC	CC	CC	CC	CC	CC	CC	CC	CC	CC	CC	CC	CC	CC	CC	CC	CC	CC	CC	CC	CC	CC	CC	CC	CC	CC	CC	CC	CC	CT	CC	CC	CC	CC	CC	CC	CC	CC	CC	CT	CC	CT
4767141-22-T>C	TT	TT	TT	TT	TT	TT	TT	TT	TT	TT	TT	TT	TT	TT	TT	TT	TT	TT	TT	CC	TT	TT	CC	TT	TT	TT	TT	TT	TT	TT	TT	CC	TT	TT	CT	TT	TT	TT	CC	TT	TT	TT	CC	TT	TT	TT	TT	CC	TT
9703175-65-A>C	AA	AA	AA	AA	AA	AA	AA	CC	AA	AA	AA	AA	AA	AA	AA	AA	AA	AA	AA	AA	AA	AA	AA	AA	AA	AA	AA	AA	AA	AA	AA	AA	AA	AA	AA	AC	AA	AA	AA	AA	AA	AA	AA	AA	AA	AA	AA	AA	AA
9703176-18-T>C	CC	CC	CC	CC	CC	CC	CC	CT	CC	CC	CC	CC	CC	CC	CC	CC	CC	CC	CC	CC	CC	CC	CC	CC	CC	CC	CC	CC	CC	CC	CC	CC	CC	CC	CC	CT	CC	CC	CC	CC	CC	CC	CC	CC	CC	CC	CC	CC	CC
4590697-19-G>A	GG	GG	GG	GG	GG	GG	GG	GG	GG	GG	GG	GG	GG	GG	GG	GG	GG	GG	GG	AA	GG	GG	AA	GG	GG	GG	GG	GG	GG	GG	GG	AA	GG	GG	AG	GG	GG	GG	AA	GG	GG	GG	AA	GG	GG	GG	GG	GG	GG
9681167-51-A>G	AA	AG	AA	AA	AA	AA	AA	AA	AA	AA	AA	AA	AA	AA	AA	AA	AA	AA	AA	AA	AA	AA	AA	AA	AA	AA	AA	AA	AA	AA	AA	AA	AA	AA	AA	AA	AG	AA	AA	AA	AA	AA	AA	AA	AA	AA	AG	AA	AG
100138011-34-G>T	GG	GG	GG	GG	GG	GG	GG	GG	GG	GG	GG	GG	GG	GG	GG	GG	GG	TT	GG	GG	GG	GG	GG	GG	GG	GG	GG	GG	GG	GG	GG	GG	GG	GG	GG	GG	GG	GG	GG	GG	GG	GG	GG	GG	GG	GG	GG	GG	GG
2464056-60-T>C	TT	TT	TT	TT	CT	TT	TT	CT	TT	TT	TT	TT	TT	TT	TT	CC	TT	TT	TT	TT	TT	TT	TT	TT	TT	TT	TT	TT	CC	TT	TT	TT	TT	TT	TT	TT	TT	TT	TT	TT	TT	TT	TT	TT	TT	NN	TT	CC	TT
2537794-5-A>G	GG	GG	GG	GG	GG	GG	GG	GG	GG	GG	GG	GG	GG	GG	GG	GG	GG	GG	GG	AA	GG	GG	AA	GG	GG	GG	GG	GG	GG	GG	GG	AA	GG	GG	GG	GG	GG	GG	AA	GG	GG	GG	AA	GG	GG	GG	GG	GG	GG
100293812-12-G>T	TT	TT	TT	TT	TT	TT	TT	TT	TT	TT	TT	TT	TT	TT	TT	TT	TT	TT	TT	TT	TT	TT	TT	TT	TT	TT	TT	TT	TT	TT	TT	TT	TT	TT	TT	TT	TT	TT	TT	TT	TT	TT	TT	TT	TT	NN	TT	TT	TT
4585060-61-T>C	TT	TT	TT	TT	TT	TT	TT	CT	TT	TT	TT	TT	TT	TT	TT	CC	NN	TT	TT	TT	TT	TT	TT	TT	TT	TT	TT	TT	CC	TT	TT	TT	TT	TT	CT	TT	TT	TT	TT	TT	TT	TT	TT	TT	TT	TT	TT	CC	TT
2395955-35-C>T	CC	CC	TT	CC	CC	CC	TT	CC	TT	TT	CC	CC	CC	CC	CC	CC	CC	CC	CC	TT	TT	CC	CT	CC	TT	CC	CC	CC	CC	TT	CC	TT	CC	CC	TT	CT	CC	CC	TT	TT	CC	CT	TT	TT	CC	TT	TT	TT	CC
2617172-38-T>G	TT	TT	TT	TT	TT	TT	TT	GT	TT	TT	TT	TT	TT	TT	TT	TT	TT	NN	TT	NN	TT	TT	TT	TT	TT	TT	TT	TT	TT	NN	TT	TT	TT	TT	TT	TT	TT	TT	NN	TT	TT	TT	TT	TT	TT	TT	NN	TT	NN
4582486-52-C>T	CC	TT	CC	TT	CC	TT	TT	CC	TT	CC	CC	CC	TT	TT	CC	CC	CC	TT	CC	CC	TT	CC	CC	CC	TT	TT	CC	CC	CC	TT	TT	CC	CC	TT	TT	CT	TT	CC	CC	CC	CC	CC	CC	TT	CC	CC	CC	CC	CC
9688057-32-A>T	TT	AA	TT	AA	TT	AA	AA	AT	AA	AA	AA	AA	AA	AA	AA	AA	AA	AA	AA	AA	AA	TT	AA	AA	AA	AA	AT	TT	AA	TT	AA	AA	AA	AA	AA	AA	AA	AA	AA	TT	AA	TT	AA	AA	AA	AA	AT	AA	TT
4584330-17-T>C	CC	TT	CC	CT	CC	TT	TT	TT	TT	TT	TT	TT	TT	TT	TT	TT	TT	TT	TT	TT	TT	CC	TT	TT	CC	TT	CT	CC	TT	CC	TT	TT	TT	TT	TT	TT	TT	TT	TT	CC	TT	CT	TT	TT	TT	TT	CT	TT	CC
4771990-49-C>A	CC	AA	CC	AA	CC	AA	AA	AC	AA	AA	AA	AA	AA	AA	AA	AA	AA	AA	AA	AA	AA	CC	AA	AA	AA	AA	AC	CC	AA	NN	AA	CC	AA	AA	AA	AA	AA	AA	AA	CC	AA	CC	CC	AA	AA	AA	CC	AA	CC
4584888-7-C>T	CC	CC	CC	CC	CC	CC	CC	CC	CC	CC	CC	CC	CC	CC	CC	CC	NN	CC	CC	CC	CC	CC	CC	CC	CC	CC	CC	CC	CC	CC	CC	CC	CC	CC	CC	CT	CC	CC	CC	CC	CC	CC	CC	CC	CC	NN	CC	CC	CC
2431953-58-T>C	TT	CC	CT	TT	TT	NN	NN	TT	NN	TT	TT	TT	TT	TT	TT	TT	TT	TT	TT	TT	NN	TT	TT	TT	NN	TT	TT	TT	TT	TT	TT	TT	TT	NN	TT	TT	CC	TT	TT	TT	TT	TT	TT	NN	TT	TT	CT	NN	CC
4587603-28-G>T	GG	GG	GG	GG	GG	GG	GG	GG	GG	GG	GG	GG	GG	GT	TT	GG	TT	GG	GG	GG	GG	GG	GG	GG	GG	GG	GT	GG	GG	GG	GG	GG	GG	GG	GG	GT	GG	GG	GG	GG	GG	GT	GG	GG	TT	TT	GG	TT	GG
5589213-48-A>G	AA	AA	NN	AA	AG	AA	AA	AG	GG	GG	AA	AA	AA	AA	NN	GG	AA	NN	GG	AA	AA	AA	AA	AA	AA	GG	AA	AA	GG	NN	AA	AA	AA	AA	AA	GG	GG	AA	AA	GG	AA	AG	AA	AA	AA	NN	AA	AA	AA
4764331-24-G>C	GG	GG	GG	GG	GG	GG	GG	GG	GG	GC	GG	GG	GG	GG	GG	GG	GG	GG	GG	GG	GG	GG	GG	GG	GG	GG	GG	GG	GG	GG	GG	GG	GG	GG	GG	GG	GG	GG	GG	NN	GG	GG	GG	GG	GG	GG	GG	GG	GG
4580622-17-A>G	GG	AA	AA	AA	GG	AA	AA	AG	AA	GG	GG	GG	GG	AA	AA	GG	GG	GG	GG	AA	AA	GG	AA	GG	AA	AA	GG	GG	GG	AA	AA	AA	GG	AA	AA	AA	AA	GG	AA	AA	GG	GG	AA	AA	GG	GG	AA	AA	GG
7048911-43-G>T	TT	GG	GG	GG	NN	GG	GG	GG	GG	GG	GG	GG	GG	GG	TT	GG	TT	NN	GG	NN	GG	GT	GG	GG	GG	GG	GG	GG	GG	GG	GG	NN	GG	GG	GG	GG	GG	GG	NN	GG	GG	GG	NN	GG	GG	TT	GG	GG	NN
2558097-34-T>C	CC	TT	CC	TT	CC	TT	TT	CC	CT	TT	TT	CC	TT	TT	CC	TT	CC	CC	TT	CC	TT	TT	CC	TT	TT	CT	CC	TT	TT	CC	TT	CC	TT	TT	TT	TT	TT	TT	CC	CC	CC	CC	CC	TT	CC	CC	CC	CC	CC
5583444-27-T>C	TT	TT	TT	CT	TT	TT	TT	TT	TT	TT	TT	TT	TT	TT	TT	TT	TT	TT	TT	TT	TT	TT	TT	TT	TT	TT	TT	TT	TT	TT	TT	TT	TT	TT	TT	TT	TT	TT	TT	TT	TT	TT	TT	TT	TT	TT	TT	CC	NN
9700867-27-T>C	TT	TT	TT	TT	TT	TT	TT	TT	TT	TT	TT	TT	TT	TT	TT	TT	TT	TT	TT	TT	TT	TT	TT	TT	TT	TT	TT	TT	TT	TT	TT	TT	TT	TT	TT	TT	TT	TT	TT	TT	TT	TT	TT	TT	TT	TT	TT	CC	TT
2436983-65-A>C	AA	AA	AA	AA	AA	AA	AA	AC	AA	AC	AA	AA	AA	AC	AA	AA	CC	AA	AA	AA	AA	AA	AA	AA	AA	AA	AA	AA	AA	AA	AA	AA	AA	AA	AA	AC	AA	AA	AA	AA	AA	AA	AA	AA	AA	NN	AA	AA	AA
100032869-57-A>G	AA	AA	AA	AA	AA	AA	AA	AA	AA	AA	AA	AA	AA	AA	AA	AA	AA	AA	AA	GG	AA	AA	GG	AA	AA	AA	AA	NN	AA	AA	AA	GG	AA	AA	AA	AA	AA	AA	GG	AA	AA	AA	GG	AA	AA	AA	AA	AA	AA
9685774-9-G>A	GG	GG	GG	GG	GG	GG	GG	GG	GG	GG	GG	GG	GG	GG	GG	GG	GG	GG	GG	GG	GG	GG	GG	GG	GG	GG	GG	GG	GG	GG	GG	GG	GG	GG	GG	GG	GG	GG	GG	GG	GG	GG	GG	GG	GG	NN	GG	GG	GG
2555675-19-C>A	CC	CC	CC	CC	CC	CC	CC	CC	CC	CC	CC	CC	CC	CC	CC	CC	CC	CC	CC	AA	CC	CC	AA	CC	CC	CC	CC	CC	CC	CC	CC	AA	CC	CC	CC	AC	CC	CC	AA	CC	CC	CC	AA	CC	AA	NN	CC	CC	CC
2406297-68-C>T	CC	CC	CC	CC	CC	CC	CC	CC	CC	CC	CC	CC	CC	CC	CC	CC	CC	CC	CC	CC	CC	CC	CC	CC	CC	CC	CC	CC	CC	CC	CC	CC	CC	CC	CC	CC	CC	CC	CC	CC	CC	CC	CC	CC	CC	CC	CC	CC	CC
7061596-28-A>T	AA	AA	AA	AA	AA	AA	AA	AT	AA	AA	AA	AA	AA	AA	AA	AA	AA	AA	AA	AA	AA	AA	AA	AA	AA	AA	AA	AA	AA	NN	AA	AA	AA	AA	AA	AA	AA	AA	AA	AA	AA	AA	AA	AA	AA	NN	AA	AA	AA
2624902-25-A>G	AA	GG	GG	GG	GG	GG	GG	GG	GG	GG	GG	GG	GG	GG	GG	GG	GG	GG	GG	GG	GG	AA	GG	GG	GG	GG	AA	AA	GG	GG	GG	GG	GG	GG	GG	GG	GG	GG	GG	GG	GG	AA	GG	GG	GG	GG	GG	GG	AA
2458431-20-G>A	GG	GG	GG	GG	GG	GG	GG	GG	GG	GG	GG	GG	GG	GG	GG	GG	GG	GG	GG	GG	GG	GG	GG	GG	GG	GG	GG	GG	GG	GG	GG	GG	GG	GG	GG	GG	GG	GG	GG	GG	GG	GG	GG	GG	GG	GG	GG	GG	GG
2422707-10-A>G	AA	GG	GG	GG	GG	GG	GG	AG	GG	NN	GG	AA	AA	GG	AA	GG	AA	AA	AA	AA	GG	AA	AA	AA	GG	GG	AA	AA	GG	GG	GG	AA	AA	GG	AG	AA	GG	AA	AA	GG	AA	AA	AA	GG	AA	AA	GG	GG	AA
4772725-29-C>G	CC	CC	CC	CC	CC	CC	CC	CC	CC	CC	CC	CC	CC	CC	CC	CC	CC	GG	CC	CC	CC	CC	CC	CC	CC	CC	CC	CC	CC	CC	CC	CC	CC	CC	CC	GC	CC	CC	CC	CC	GG	CC	CC	CC	CC	CC	CC	CC	CC
4585696-32-T>G	TT	TT	GT	TT	GG	TT	TT	GT	TT	GG	GG	GG	GG	TT	TT	GG	GG	GG	GG	GG	TT	TT	GG	GG	GG	TT	GT	TT	GG	GG	TT	GG	GG	TT	GT	GT	TT	GG	GG	GG	GG	GT	GG	TT	GG	GG	GG	GG	TT
5585463-21-G>A	AA	AA	AA	AA	AA	AA	AA	AA	AA	AA	AA	AA	AA	AA	AA	NN	AA	AA	AA	GG	AA	AA	GG	AA	AA	AA	AA	NN	NN	AA	AA	GG	AA	AA	GG	AG	GG	AA	GG	AA	AA	GG	GG	AA	AA	AA	AA	AA	GG
9688933-38-C>T	TT	TT	CC	TT	CC	TT	TT	CT	TT	CC	CC	CC	CC	CT	CC	TT	TT	TT	CC	CC	TT	TT	CC	CC	CC	TT	CT	TT	TT	CC	TT	CC	CC	TT	TT	CT	TT	CC	CC	CC	CC	CT	CC	TT	CC	CC	CC	CC	TT
2470319-52-T>C	TT	CC	TT	CC	TT	CC	CC	TT	CC	TT	TT	TT	TT	CC	TT	TT	TT	TT	TT	TT	CC	TT	TT	TT	TT	CC	TT	TT	TT	TT	CC	TT	TT	CC	CT	CT	CC	TT	TT	TT	TT	TT	TT	CC	TT	TT	TT	TT	TT
7049424-7-G>T	GG	GG	GG	GG	GG	GG	GG	GG	GG	GG	GG	GG	GG	GG	GG	GG	GG	GG	GG	GG	GG	GG	GG	GG	GG	GG	GG	GG	GG	GT	GG	GG	GG	GG	GG	GG	GG	GT	GG	GG	GG	GG	GG	GG	GG	GG	GG	GG	GG
100026081-16-C>T	CC	CC	CC	CC	CC	CC	CC	CC	CC	CC	CC	CC	CC	CC	CC	CC	CC	CC	CC	CC	CC	CC	CC	CC	CC	CC	CC	CC	CC	CC	CC	CC	CC	CC	CC	CT	CC	CC	CC	CC	CC	CC	CC	CC	CC	CC	CC	CC	CC
2548779-20-A>C	AA	AA	AA	AA	AA	AA	AA	AC	AA	AA	CC	CC	CC	AA	AA	CC	AA	AA	CC	CC	AA	AA	AC	CC	AA	AA	AA	AA	CC	AA	AA	CC	CC	AA	AA	AC	AA	CC	CC	AA	AA	AA	CC	AA	AA	AC	AA	AA	AA
2378020-32-A>G	AA	AA	GG	AA	AG	AA	AA	AA	AA	AG	AA	AA	AA	AA	AA	NN	AA	AA	AA	AA	AA	AA	AA	AA	GG	AA	AA	AA	AA	GG	AA	AA	AA	AA	AA	AA	AA	AA	AA	GG	AA	AG	AA	AA	AA	AA	AG	AA	AA
2461784-29-C>G	GG	CC	GG	CC	CC	CC	CC	GC	CC	CC	CC	CC	CC	CC	CC	CC	CC	CC	CC	CC	CC	GG	CC	CC	GG	CC	CC	GG	CC	GG	CC	CC	CC	CC	CC	CC	CC	CC	CC	GG	CC	GG	CC	CC	CC	NN	GG	CC	GG
4773533-30-C>T	CC	TT	TT	TT	CC	TT	TT	TT	TT	TT	TT	TT	TT	TT	TT	TT	TT	CC	TT	CC	TT	CC	CC	TT	TT	TT	CC	CC	TT	NN	TT	CC	TT	TT	TT	CT	TT	TT	CC	TT	TT	CC	CC	TT	CC	NN	TT	TT	CC
100033242-22-T>A	TT	AA	TT	AA	TT	AA	AA	AT	AA	AA	AA	AA	AA	AA	AA	AA	TT	TT	AA	TT	AA	TT	TT	AA	TT	AA	TT	TT	AA	TT	AA	TT	AA	AA	AA	AA	AT	AA	TT	TT	AA	TT	TT	AA	TT	AT	TT	AA	TT
2412983-28-G>C	GG	GG	GG	GG	GG	GG	GG	GG	GG	GG	GG	GG	GG	GG	GG	GG	GG	GG	GG	GG	GG	GG	GG	GG	GG	GG	GG	GG	GG	GG	GG	GG	GG	GG	GG	GG	GG	GG	GG	GG	GG	GG	GG	GG	GG	GG	GG	GG	GG
5583821-30-A>C	AA	AA	AA	AA	AC	AA	AA	AA	AA	AA	AA	AA	AA	AA	AA	AA	CC	CC	AA	AA	AA	AA	AA	AA	AA	AA	AA	AA	AA	AA	AA	AA	AA	AA	AA	AA	AA	AA	AA	AA	AA	AA	AA	AA	AA	AA	AA	AA	AA
2421810-47-G>A	NN	GG	GG	GG	GG	GG	GG	GG	GG	GG	GG	GG	GG	GG	GG	AA	NN	NN	GG	GG	GG	NN	GG	GG	GG	GG	GG	NN	AA	GG	GG	GG	GG	GG	GG	GG	GG	GG	GG	NN	GG	GG	GG	GG	GG	NN	GG	NN	NN
100040681-8-T>G	GG	GG	GG	GG	GG	GG	GG	GG	GG	GG	TT	TT	TT	GG	GG	GG	GG	GG	TT	GG	GG	GG	GG	TT	TT	GG	GG	GG	GG	NN	GG	GG	TT	GG	GG	GT	GG	TT	GG	GG	GG	GG	GG	GG	GG	GG	GG	GG	GG
100285054-18-A>C	AC	CC	CC	CC	AA	CC	CC	CC	CC	CC	AA	AA	AA	CC	CC	CC	AA	CC	AA	AA	CC	CC	AA	AA	CC	CC	AA	AC	CC	NN	CC	AA	AA	CC	CC	CC	CC	AA	AA	CC	CC	AA	AA	CC	CC	CC	AA	CC	AA
9719056-39-A>T	TT	TT	AA	TT	AA	TT	TT	AA	TT	AA	AA	AA	TT	TT	AA	AA	AA	AA	AA	AA	TT	TT	AA	AA	AA	TT	AA	TT	AA	AA	TT	AA	TT	TT	TT	AT	TT	AA	AA	AA	AA	AA	AA	TT	TT	AA	AA	AA	TT
2431725-37-G>A	GG	GG	GG	GG	GG	GG	GG	GG	GG	GG	GG	GG	GG	AG	GG	GG	AA	GG	GG	GG	GG	GG	GG	GG	GG	GG	GG	GG	GG	GG	GG	GG	GG	GG	GG	GG	GG	GG	GG	GG	GG	GG	GG	GG	GG	GG	GG	GG	GG
16727853-29-T>C	CC	CC	CC	CC	CC	CC	CC	TT	CC	CC	TT	TT	TT	CC	CC	CC	CC	CC	TT	CC	CC	CC	CC	TT	CC	CC	CC	CC	CC	NN	CC	CC	TT	CC	CC	CC	CC	TT	CC	CC	CC	CC	CC	CC	CC	NN	CC	CC	CC
4584233-41-A>C	CC	CC	AA	CC	CC	CC	CC	AA	CC	AA	AA	AA	AA	CC	AA	AA	CC	AA	AA	AA	CC	CC	AA	AA	AA	CC	AC	CC	AA	AA	CC	AA	CC	CC	CC	AC	CC	AA	AA	AA	AA	CC	AA	CC	AA	AC	AA	AA	CC
2593245-19-A>C	CC	CC	CC	CC	CC	CC	CC	CC	CC	NN	CC	CC	CC	CC	CC	CC	NN	AA	CC	CC	CC	NN	CC	CC	CC	CC	CC	CC	CC	CC	CC	CC	CC	CC	CC	CC	CC	CC	CC	CC	CC	AA	CC	CC	CC	NN	CC	CC	NN
4584830-35-A>G	AA	AA	GG	AG	AA	AA	GG	AA	GG	AA	AA	AA	AA	AA	AA	NN	AA	GG	AA	AA	AA	AA	AA	AA	GG	NN	AA	AA	NN	GG	NN	AA	AA	AA	GG	AG	AA	AA	AA	GG	AA	AA	AA	GG	AA	NN	AG	GG	AA
2416571-13-G>C	GG	GG	GG	GG	GG	GG	GG	GG	GG	GG	GG	GG	GG	GG	GG	GG	GG	GG	GG	GG	GG	GG	GG	GG	GG	GG	GG	GG	GG	GG	GG	GG	GG	GG	GG	GG	GG	GG	GG	GG	GG	GG	GG	GG	GG	GG	GC	GG	GC
2430697-41-G>C	NN	CC	CC	CC	GC	CC	CC	GC	CC	GC	GC	GC	GC	GC	CC	GG	CC	GG	GC	GG	CC	NN	GG	GC	CC	GC	CC	CC	GG	CC	CC	GG	GC	CC	GC	GC	CC	GC	GG	CC	CC	GG	GG	CC	GG	GG	CC	CC	GC
100053369-54-G>T	GG	GG	GG	GG	GG	GG	GG	GG	GG	GG	GG	GG	GG	GG	GG	GG	GG	GG	GG	GG	GG	GG	GG	GG	GG	GG	GG	GG	GG	GG	GG	GG	GG	GG	GG	GG	GG	GG	GG	GG	GG	GG	GG	GG	GG	NN	GG	GG	GG
2381474-14-C>A	CC	CC	CC	CC	CC	CC	CC	CC	CC	CC	CC	CC	CC	CC	CC	CC	CC	CC	CC	CC	CC	CC	CC	CC	CC	CC	CC	CC	CC	CC	CC	CC	CC	CC	CC	CC	CC	CC	CC	CC	CC	CC	CC	CC	CC	CC	CC	CC	CC
4578459-51-A>G	AA	AA	AA	AA	AA	AA	AA	GG	AA	GG	AA	AA	AA	AA	AG	GG	AA	GG	AA	AA	AA	AA	AA	AA	AA	AA	AG	AA	GG	GG	AA	AA	AA	AA	AA	AG	AA	AA	AA	NN	AG	AG	AA	AA	GG	AG	AA	GG	AA
4587927-39-T>A	TT	TT	TT	TT	TT	TT	TT	TT	TT	TT	TT	TT	TT	TT	TT	TT	TT	TT	TT	TT	TT	TT	TT	TT	TT	TT	TT	TT	TT	TT	TT	TT	TT	TT	TT	TT	TT	TT	TT	TT	TT	TT	TT	TT	AA	AA	TT	TT	TT
100047462-7-T>A	TT	TT	TT	TT	TT	TT	TT	TT	TT	TT	TT	TT	TT	TT	TT	TT	TT	TT	TT	TT	TT	TT	TT	TT	TT	TT	TT	TT	TT	TT	TT	TT	TT	TT	TT	TT	TT	TT	TT	TT	TT	TT	TT	TT	TT	NN	TT	TT	TT
2442874-10-A>G	AA	AA	AA	AA	AA	AA	AA	AA	AA	AA	AA	AA	AA	AA	AA	AA	AA	AA	AA	AA	AA	AA	AA	AA	AA	AA	AA	AA	AA	AA	AA	AA	AA	AA	AA	AA	AA	AA	AA	AA	AA	AA	AA	AA	AA	AA	AA	AA	AA
2526582-56-C>T	TT	CC	CC	CC	CC	CC	CC	CC	CC	CC	CC	CC	CC	CC	CC	CC	CC	CC	CC	CC	CC	CC	CC	CC	CC	CC	CC	CC	CC	CC	CC	CC	CC	CC	CC	CC	CC	CC	CC	CC	CC	CC	CC	CC	CC	NN	CC	CC	CC
4578987-66-G>A	GG	GG	GG	GG	GG	GG	GG	GG	GG	GG	GG	GG	GG	GG	GG	GG	NN	GG	GG	GG	GG	GG	GG	GG	GG	GG	GG	GG	GG	GG	GG	GG	GG	GG	GG	GG	GG	GG	GG	GG	GG	GG	NN	GG	GG	GG	GG	GG	GG
100251895-6-A>T	AA	AT	TT	AA	TT	AA	AA	AT	TT	TT	TT	TT	TT	AT	TT	TT	TT	AT	TT	TT	AA	AA	TT	TT	TT	AA	AA	AA	TT	TT	AA	TT	TT	AA	AA	TT	AT	TT	TT	TT	TT	AA	TT	AA	TT	AA	TT	TT	AT
9712707-26-A>G	GG	GG	GG	GG	AA	GG	GG	GG	GG	AA	GG	GG	GG	GG	AA	GG	AA	AA	GG	AA	GG	GG	AA	GG	GG	GG	GG	GG	GG	GG	GG	AA	GG	GG	GG	AA	GG	GG	AA	GG	AA	AG	AA	GG	GG	GG	GG	AA	GG
2486445-25-A>G	GG	AA	AA	AA	AA	AA	AA	AA	AA	AA	AA	AA	AA	AA	AA	AA	GG	AA	AA	AA	AA	GG	AA	AA	AA	AA	AG	AG	AA	AA	AA	AA	AA	AA	AA	AA	AA	AA	AA	AA	GG	GG	AA	AA	AA	AA	AA	GG	AG
4588783-5-C>T	TT	CC	CC	CC	CC	CC	CC	CT	CC	CC	CC	CC	CC	CC	TT	NN	CC	TT	CC	CC	CC	TT	CC	CC	CC	CC	CT	TT	CC	CC	CC	CC	CC	CC	CC	CT	CC	CC	CC	CC	CC	CT	CC	CC	CC	CT	CC	CC	TT
2456327-61-G>A	GG	GG	GG	GG	NN	GG	GG	AG	GG	GG	GG	GG	GG	GG	GG	GG	NN	AA	GG	GG	GG	GG	GG	GG	GG	GG	GG	NN	GG	GG	GG	GG	GG	GG	GG	GG	GG	GG	GG	GG	GG	GG	GG	GG	GG	NN	GG	GG	NN
9669061-5-G>A	AA	GG	AA	GG	NN	GG	AA	AG	AA	GG	GG	GG	GG	GG	AG	AA	AA	AG	GG	GG	GG	AA	GG	GG	AA	GG	GG	GG	AA	AA	GG	GG	GG	GG	AA	AG	GG	GG	GG	AA	GG	GG	GG	GG	GG	AA	AG	GG	GG
2511634-8-C>A	AA	CC	CC	CC	NN	CC	CC	CC	CC	CC	CC	CC	CC	CC	AA	CC	CC	CC	CC	CC	CC	AA	CC	CC	CC	CC	AC	AA	CC	CC	CC	CC	CC	CC	CC	CC	CC	CC	CC	CC	CC	AA	CC	CC	CC	NN	CC	CC	AC
2409417-53-T>G	TT	GT	GT	TT	TT	TT	TT	TT	TT	TT	TT	TT	TT	TT	TT	TT	TT	TT	TT	TT	TT	TT	TT	TT	TT	TT	TT	TT	TT	NN	TT	TT	TT	TT	TT	TT	GT	TT	TT	TT	TT	TT	TT	TT	TT	NN	GT	TT	GT
2497594-6-G>A	GG	GG	GG	GG	GG	GG	GG	GG	GG	GG	GG	GG	GG	GG	GG	GG	GG	NN	GG	GG	GG	GG	GG	GG	GG	GG	GG	GG	GG	GG	GG	GG	GG	GG	GG	GG	GG	GG	GG	GG	GG	GG	GG	GG	GG	GG	GG	GG	GG
2553118-47-C>T	TT	TT	TT	TT	CC	TT	TT	CC	TT	CC	TT	TT	TT	CC	NN	TT	CC	NN	TT	CC	TT	TT	CC	TT	TT	TT	CC	TT	TT	TT	TT	CC	TT	TT	CC	CC	TT	TT	CC	TT	CC	CC	CC	TT	CC	TT	TT	CC	TT
16727321-16-A>G	GG	GG	GG	GG	AA	GG	GG	AG	GG	GG	GG	GG	GG	GG	GG	AA	GG	GG	GG	GG	GG	GG	GG	GG	GG	GG	GG	GG	AA	GG	GG	GG	GG	GG	GG	AG	AA	GG	GG	GG	GG	GG	GG	GG	GG	GG	GG	GG	GG
4770809-9-T>C	TT	CC	CC	CC	TT	CC	CC	TT	CC	NN	TT	TT	TT	CT	CC	TT	TT	NN	TT	TT	CC	TT	TT	TT	CC	CC	TT	TT	TT	CC	CC	TT	CC	CC	CC	TT	CC	TT	TT	CC	TT	TT	TT	CC	CC	NN	CC	CC	TT
2421743-37-T>A	TT	TT	TT	TT	TT	TT	TT	TT	TT	TT	TT	TT	TT	TT	TT	TT	TT	TT	TT	TT	TT	TT	TT	TT	TT	TT	TT	TT	TT	TT	TT	TT	TT	TT	TT	TT	TT	TT	TT	TT	TT	TT	TT	TT	TT	TT	TT	TT	TT
2385151-59-T>C	TT	CC	TT	CC	TT	CC	CC	CC	CC	TT	TT	TT	TT	CT	TT	TT	TT	TT	TT	TT	CC	TT	TT	TT	TT	CC	CC	TT	TT	NN	CC	TT	CC	CC	CC	TT	CC	TT	TT	TT	TT	TT	TT	CC	TT	TT	TT	TT	TT
4772746-56-C>A	CC	CC	CC	CC	CC	CC	CC	CC	CC	CC	CC	CC	CC	CC	CC	CC	CC	CC	CC	CC	CC	CC	CC	CC	CC	CC	CC	CC	CC	CC	CC	CC	AC	CC	CC	CC	CC	CC	CC	CC	CC	CC	CC	CC	CC	CC	CC	CC	CC
7058487-29-A>G	AA	AG	AG	AA	AA	AA	AA	AA	AA	AA	AA	AA	AA	AA	AA	AA	AA	AA	AA	AA	AA	AA	AA	AA	AA	AA	AA	AA	AA	AA	AA	AA	AA	AA	AA	AA	AG	AA	AA	AA	AA	AA	AA	AA	AA	AA	AG	AA	AG
4589206-21-C>A	AA	AA	CC	AA	AA	AA	AA	AA	CC	CC	CC	CC	CC	AA	AA	AA	AA	AA	CC	CC	AA	AA	CC	CC	CC	AA	AA	AA	AA	CC	AA	CC	AA	AA	AA	AC	AA	CC	CC	CC	AA	AA	CC	AA	CC	AC	CC	AA	AA
9670331-15-T>G	TT	TT	TT	TT	TT	TT	TT	TT	TT	TT	TT	TT	TT	TT	TT	TT	TT	TT	TT	TT	TT	TT	TT	TT	TT	TT	TT	TT	TT	TT	TT	TT	TT	TT	TT	TT	TT	TT	TT	TT	TT	TT	TT	TT	TT	TT	TT	TT	TT
100219474-10-A>G	GG	GG	AG	GG	GG	GG	GG	GG	AA	GG	GG	GG	GG	GG	GG	GG	GG	AA	GG	GG	GG	GG	GG	GG	AA	GG	GG	GG	GG	AA	GG	AA	GG	GG	GG	GG	GG	GG	AA	AA	GG	GG	GG	GG	AA	GG	AA	GG	GG
100219475-12-A>G	AA	GG	GG	GG	NN	GG	GG	GG	GG	NN	GG	GG	GG	GG	GG	GG	GG	NN	GG	GG	GG	AA	GG	GG	GG	GG	AA	AA	GG	NN	GG	NN	GG	GG	GG	GG	GG	GG	GG	GG	GG	AA	AG	GG	GG	NN	GG	GG	AA
4778913-42-C>T	CT	TT	TT	TT	CC	TT	TT	CT	TT	CC	CC	CC	CC	TT	TT	TT	CC	CC	CC	CC	TT	CC	CT	CC	TT	TT	CC	CC	TT	CC	TT	CC	TT	TT	TT	CT	TT	CC	CC	CC	TT	CC	CC	TT	CC	CC	CC	TT	CC
2458013-28-C>T	CC	CC	CC	CC	CC	CC	CC	CC	CC	TT	CC	CC	CC	CC	CC	CC	CC	NN	CC	CC	CC	CC	CC	CC	CC	CC	CC	CC	CC	CC	CC	CC	CC	CC	CC	CC	CC	CC	CC	CC	CC	CC	CC	CC	CC	CC	CC	CC	CC
9626732-48-C>G	CC	CC	CC	CC	CC	CC	CC	CC	CC	CC	CC	CC	CC	CC	CC	CC	CC	CC	CC	CC	CC	CC	CC	CC	CC	CC	CC	CC	CC	CC	CC	CC	CC	CC	CC	CC	CC	CC	CC	CC	CC	CC	CC	CC	CC	NN	CC	CC	CC
4578816-48-C>T	CC	TT	CC	TT	TT	TT	TT	CT	CC	TT	CC	CC	CC	TT	TT	TT	TT	CC	CC	CC	TT	CC	CC	CC	CC	TT	CT	CC	TT	CC	TT	CC	TT	TT	CT	CC	TT	CC	CC	CC	TT	CC	CT	TT	TT	NN	CC	CC	CC
4774824-16-A>G	AA	AA	AA	AA	AA	AA	AA	AG	AA	AA	AA	AA	AA	AG	AA	GG	AA	AA	AA	AA	AA	AA	AA	AA	AA	AA	AA	AA	GG	AA	AA	AA	AA	AA	AA	AA	AA	AA	AA	AA	AA	AA	AA	AA	AA	NN	AA	AA	AA
2403349-21-T>C	CC	TT	TT	TT	TT	TT	TT	TT	TT	TT	CC	CC	CC	TT	CC	TT	TT	TT	CC	CT	TT	CC	CC	CC	TT	TT	CT	CC	TT	TT	TT	CC	TT	TT	TT	CT	TT	CC	CC	TT	CC	CC	CC	TT	CT	NN	TT	CC	CC
4584659-33-T>C	CC	TT	CC	TT	CT	TT	TT	CT	CC	CT	TT	TT	TT	TT	CC	TT	TT	TT	TT	CC	TT	CC	CC	TT	CC	TT	CT	CC	TT	CC	TT	CC	TT	TT	CT	CT	TT	TT	CC	CC	TT	CC	CC	TT	CC	CT	CC	TT	CC
2548852-6-G>A	GG	AG	AG	GG	GG	GG	GG	GG	GG	GG	GG	GG	GG	GG	GG	GG	GG	GG	GG	GG	GG	GG	GG	GG	GG	GG	GG	GG	GG	GG	GG	GG	GG	GG	GG	GG	AG	GG	GG	GG	GG	GG	GG	GG	GG	GG	AG	GG	AG
4776101-9-G>C	GG	GG	GG	GG	GG	GG	GG	GG	GG	GG	GG	GG	GG	GG	GG	GG	GG	GG	GG	GG	GG	GG	GG	GG	GG	GG	GG	GG	GG	GG	GG	GG	GG	GG	GG	GG	GG	GG	GG	GG	GG	GG	GG	GG	GG	GG	GG	GG	GG
4779575-9-G>A	GG	GG	GG	GG	GG	GG	GG	GG	GG	GG	GG	GG	GG	GG	AA	GG	GG	GG	GG	GG	GG	AA	GG	GG	GG	GG	GG	GG	GG	NN	GG	GG	GG	GG	GG	GG	GG	GG	GG	GG	GG	GG	GG	GG	GG	AA	GG	GG	GG
2462465-32-G>T	NN	GG	TT	TT	TT	GG	TT	TT	TT	NN	GG	GG	GG	GG	TT	NN	GG	TT	GG	TT	GG	NN	TT	GG	TT	NN	TT	NN	NN	NN	NN	TT	GG	GG	TT	TT	GG	GG	TT	GG	NN	GT	TT	TT	TT	GT	GG	TT	TT
100236115-15-A>G	GG	GG	GG	GG	GG	GG	GG	GG	GG	AA	GG	GG	GG	GG	AA	NN	GG	AA	GG	GG	GG	GG	GG	GG	GG	GG	GG	GG	GG	GG	GG	GG	GG	GG	GG	GG	GG	GG	GG	GG	GG	GG	GG	GG	GG	NN	GG	GG	GG
5590182-14-T>C	CC	CC	CC	CC	CC	CC	CC	CC	CC	CC	CC	CC	CC	CC	CC	CC	CC	NN	CC	CC	CC	CC	CC	CC	CC	CC	CC	CC	CC	CC	CC	CC	CC	CC	CC	CT	CC	CC	CC	CC	CC	CC	CC	CC	CC	CC	CC	CC	CC
4773760-36-T>C	CC	CC	CC	CC	CC	CC	CC	CC	CC	CC	CC	CC	CC	CC	CC	NN	CC	CC	CC	CC	CC	CC	CC	CC	CC	CC	CC	CC	NN	CC	CC	CC	CC	CC	CC	CT	CC	CC	CC	CC	CC	CC	CC	CC	CC	NN	CC	CC	CC
5586815-44-C>A	CC	CC	CC	CC	CC	CC	CC	CC	CC	CC	CC	CC	CC	CC	CC	NN	CC	NN	CC	CC	CC	CC	CC	CC	CC	CC	CC	CC	NN	CC	CC	CC	CC	CC	CC	CC	CC	CC	CC	CC	CC	CC	NN	CC	CC	NN	CC	CC	NN
4773036-63-A>G	AA	AA	AG	AA	AA	AA	AA	AG	AA	GG	GG	GG	GG	AA	GG	GG	AA	AA	GG	GG	AA	AA	GG	GG	AA	AA	AG	AA	GG	AA	AA	GG	AA	AA	AA	AG	AA	GG	GG	AA	AA	AA	GG	AA	AA	AA	AG	AA	AA
4777902-22-A>G	AA	AA	AA	GG	AA	AA	AA	AA	AA	AA	AA	AA	AA	GG	AA	AA	GG	GG	AA	GG	AA	AA	GG	AA	AA	AA	AG	AA	AA	GG	GG	GG	AA	AA	AA	AA	AA	AG	GG	GG	AA	AA	GG	AA	AA	NN	GG	GG	AA
100239116-66-C>A	AA	AA	AA	AA	AA	AA	AA	AA	AA	AA	AA	AA	AA	AA	CC	AA	AA	NN	AA	AA	AA	AA	AA	AA	AA	AA	AA	AA	AA	AA	AA	AA	AA	AA	AA	AA	AA	AA	AA	AA	AA	AA	AA	AA	AA	NN	AA	CC	AC
4588226-9-G>A	GG	GG	GG	GG	GG	NN	NN	GG	GG	GG	GG	GG	GG	GG	AA	GG	GG	GG	GG	GG	NN	GG	GG	GG	GG	NN	GG	GG	GG	GG	GG	GG	NN	GG	GG	GG	GG	GG	GG	GG	GG	GG	GG	GG	GG	GG	GG	AA	AG
4771931-26-A>G	AA	AA	AA	AA	GG	AA	AA	AG	GG	AA	AA	AA	AA	AG	AA	GG	AA	AA	AA	AA	AA	AA	AA	AA	GG	AA	AG	AA	GG	AA	AA	AA	AA	AA	AA	AG	AA	AA	AA	AA	GG	NN	AA	AA	GG	NN	AA	AA	AA
4772965-26-A>G	AA	AA	AA	AA	GG	AA	AA	AG	GG	AA	AA	AA	AA	AG	AA	GG	AA	AA	AA	AA	AA	AA	AA	AA	GG	AA	AG	AA	GG	AA	AA	AA	AA	AA	AA	AG	AA	AA	AA	AA	GG	AA	AA	AA	GG	AA	AA	AA	AA
5586735-18-G>A	AA	AA	AA	AA	GG	AA	NN	AA	GG	AA	AA	AA	AA	AA	AA	AA	AA	AA	AA	AA	AA	AA	AA	AA	GG	NN	AA	AA	AA	NN	AA	AA	AA	AA	AA	AA	AA	AA	AA	AA	AA	AA	AA	NN	AA	AA	AA	AA	AA
2381728-52-A>G	GG	GG	GG	GG	GG	GG	GG	GG	GG	GG	GG	GG	GG	GG	GG	GG	GG	GG	GG	GG	GG	GG	GG	GG	GG	GG	GG	GG	GG	GG	GG	GG	GG	GG	GG	GG	GG	GG	GG	GG	GG	GG	GG	GG	GG	GG	GG	GG	GG
2426978-26-C>G	CC	GC	GC	CC	CC	CC	CC	CC	CC	CC	CC	CC	CC	CC	CC	CC	CC	CC	CC	CC	CC	CC	CC	CC	CC	CC	CC	CC	CC	NN	CC	CC	CC	CC	CC	CC	GC	CC	CC	CC	CC	CC	CC	CC	CC	NN	GC	CC	GC
9718056-23-A>T	AA	AA	TT	AA	AA	AA	AA	AA	AA	AA	AA	AA	AA	AA	AA	AA	AA	AA	AA	AA	AA	AA	AA	AA	AA	AA	AA	AA	AA	TT	AA	AA	AA	AA	AA	AA	AA	AA	AA	TT	AA	AA	AA	AA	AA	AA	AT	TT	AA
2390587-36-C>T	NN	CC	CC	CC	NN	CC	CC	CC	CC	CC	CC	CC	CC	CT	CC	NN	CC	CC	CC	CC	CC	NN	CC	CC	CC	CC	CC	CC	NN	CC	CC	NN	CC	CC	CC	CT	CC	CC	NN	CC	CC	CC	NN	CC	CC	CC	CC	CC	NN
2505881-10-C>A	AA	CC	CC	CC	AA	CC	CC	CC	CC	AA	CC	CC	CC	CC	NN	AA	CC	AA	CC	CC	CC	AA	CC	CC	CC	CC	AC	AA	AA	CC	AA	CC	CC	CC	CC	AC	AA	CC	CC	CC	AA	AC	CC	CC	AA	AA	CC	CC	AA
5586547-21-C>T	CC	CC	CC	CC	CC	CC	CC	CC	CC	CC	CC	CC	CC	CC	CC	CC	CC	TT	CC	CC	CC	CC	CC	CC	CC	CC	CC	CC	CC	CC	CC	CC	CC	CC	CC	CC	CC	CC	CC	CC	CC	CC	CC	CC	CC	NN	CC	CC	CC
2397056-57-A>G	GG	GG	GG	GG	GG	GG	GG	GG	GG	GG	AA	AA	AA	GG	AA	GG	AA	AA	AA	GG	GG	GG	AA	AA	GG	GG	GG	GG	GG	NN	GG	AA	GG	GG	GG	GG	GG	AA	AA	GG	GG	GG	AA	GG	GG	NN	GG	AA	GG
2458966-17-T>C	CC	TT	TT	TT	CC	TT	TT	CC	TT	CC	TT	TT	TT	TT	TT	NN	CC	NN	TT	CC	TT	CC	CC	TT	TT	TT	CC	CC	CC	TT	TT	CC	TT	TT	TT	TT	TT	TT	CC	TT	TT	CC	CC	TT	TT	NN	TT	NN	CC
2515168-5-A>C	AA	AA	CC	AA	AA	AA	AA	AA	AA	AA	AA	AA	AA	AA	AA	AA	AA	AA	AA	AA	AA	AA	AA	AA	AA	AA	AA	AA	AA	CC	AA	AA	AA	AA	AA	AA	AA	AA	AA	CC	AA	AA	AA	AA	AA	AA	CC	AA	AA
2500044-47-T>C	CC	TT	TT	TT	CC	TT	TT	CT	TT	TT	TT	TT	TT	TT	TT	TT	TT	NN	TT	TT	TT	CC	TT	TT	TT	TT	CC	CC	TT	TT	TT	TT	TT	TT	TT	TT	TT	TT	TT	TT	CC	CT	TT	TT	TT	TT	TT	TT	CC
4770745-31-T>A	TT	TT	TT	TT	AA	TT	TT	TT	TT	TT	TT	TT	TT	TT	TT	TT	TT	TT	TT	TT	TT	TT	TT	TT	TT	TT	TT	TT	TT	TT	TT	TT	TT	TT	TT	TT	TT	TT	TT	TT	TT	TT	TT	TT	TT	TT	TT	TT	TT
9687327-14-C>A	CC	CC	CC	CC	AA	CC	CC	CC	CC	CC	CC	CC	CC	CC	CC	CC	CC	CC	CC	CC	CC	CC	CC	CC	CC	CC	CC	CC	CC	CC	CC	CC	CC	CC	CC	CC	CC	CC	CC	CC	CC	CC	CC	CC	CC	CC	CC	CC	CC
2452375-15-G>C	GG	GG	GG	GG	CC	GG	GG	GG	GG	GG	GG	GG	GG	GG	GG	GG	GG	NN	GG	GG	GG	GG	CC	GG	GC	GG	GG	GG	GG	GG	GG	GG	GG	GG	GG	GG	GG	GG	GG	GG	CC	CC	NN	GG	GG	GG	GG	CC	GG
2401647-30-T>C	TT	TT	TT	TT	TT	TT	TT	TT	TT	TT	TT	TT	TT	TT	TT	TT	TT	TT	TT	TT	TT	TT	TT	TT	TT	TT	TT	TT	TT	TT	TT	TT	TT	TT	TT	TT	TT	TT	TT	TT	TT	TT	TT	TT	TT	TT	TT	TT	TT
100215837-5-G>A	AA	AA	AA	AA	GG	AA	AA	AA	GG	AA	GG	GG	GG	AA	AA	AA	AA	GG	GG	AA	AA	AA	AA	GG	GG	AA	AA	AA	AA	AA	AA	AA	AA	AA	AA	AA	AA	GG	AA	GG	AA	AA	AA	AA	AA	AA	AA	AA	AA
2453925-13-C>G	CC	GG	GG	GG	GG	GG	GG	CC	GG	GG	GG	GG	GG	GG	GG	GG	GG	GG	GG	GG	GG	CC	GG	GG	GG	GG	CC	CC	GG	GG	GG	GG	GG	GG	GG	GG	GG	GG	GG	GG	GG	CC	GG	GG	GG	CC	GG	GG	CC
5588515-56-G>A	GG	GG	GG	GG	GG	GG	GG	GG	GG	GG	GG	GG	GG	GG	GG	GG	GG	GG	GG	GG	GG	GG	GG	AG	GG	GG	GG	GG	GG	GG	GG	GG	GG	GG	GG	GG	GG	GG	GG	GG	GG	GG	GG	GG	GG	GG	GG	GG	GG
2415551-46-A>G	GG	GG	AA	GG	AA	GG	GG	GG	AA	AG	AA	AA	AA	GG	GG	AA	AA	AA	AA	AA	GG	GG	AA	AA	AA	GG	AG	GG	AA	AA	GG	AA	GG	GG	AG	AG	GG	AA	AA	AA	GG	GG	AA	GG	AG	AG	AG	GG	GG
2467888-8-A>T	AA	AA	AA	AA	TT	AA	AA	AT	TT	AA	TT	TT	TT	AA	AA	AA	AA	AA	TT	AA	AA	AA	AT	TT	TT	AA	AA	AA	AA	AA	AA	AA	AA	AA	AA	AA	AA	TT	AA	TT	AA	AA	AA	AA	AA	AA	AA	AA	AA
2469722-29-C>T	CC	CC	CC	CC	TT	CC	CC	CC	CC	CC	CC	CC	CC	CC	CC	CC	TT	CC	CC	CC	CC	CC	CC	CC	CC	CC	CC	CC	CC	CC	CC	CC	CC	CC	CC	CC	CC	CC	CC	CC	CC	CC	CC	CC	CC	CT	CC	CC	CC
4770758-34-G>C	CC	CC	CC	NN	CC	GG	NN	GG	GG	CC	GG	GG	GG	CC	NN	CC	CC	NN	GG	CC	CC	CC	CC	GG	GG	NN	CC	CC	CC	NN	NN	CC	GG	CC	CC	GC	GG	GG	CC	NN	CC	CC	CC	NN	GG	NN	NN	GG	CC
9682000-64-T>G	TT	GG	GG	GG	TT	GG	GG	GT	GG	TT	GG	GG	GG	GG	NN	NN	TT	NN	GG	TT	GG	TT	TT	GG	GG	GG	GG	TT	NN	GG	GG	TT	GG	GG	GT	TT	GG	GG	TT	GG	GG	TT	TT	GG	TT	NN	GG	TT	TT
4772858-6-C>T	CC	CC	CC	CC	CC	CC	CC	CC	CC	CC	CC	CC	CC	CC	CT	CC	TT	CC	CC	TT	CC	CC	CT	CC	CC	CC	CC	CC	CC	CC	CC	TT	CC	CC	CC	CC	CC	CC	TT	CC	TT	CC	TT	CC	CC	CC	CC	CC	CC
5587467-9-T>C	CC	TT	TT	TT	TT	TT	TT	TT	TT	NN	TT	TT	TT	TT	NN	NN	CC	NN	TT	CC	TT	CC	CC	TT	TT	TT	CC	CC	NN	TT	TT	CC	TT	TT	TT	TT	TT	TT	CC	TT	CC	CC	CC	TT	NN	NN	TT	NN	CC
2506599-50-C>G	CC	CC	CC	CC	CC	CC	CC	CC	CC	CC	CC	CC	CC	CC	CC	CC	CC	CC	CC	CC	CC	CC	CC	CC	CC	CC	CC	CC	CC	CC	CC	CC	CC	CC	CC	GC	CC	CC	CC	CC	CC	CC	CC	CC	CC	CC	CC	CC	CC
2569897-11-C>A	CC	AA	CC	AA	CC	AA	AA	CC	CC	CC	CC	CC	CC	AA	CC	CC	CC	CC	CC	CC	AA	CC	CC	CC	CC	AA	CC	CC	CC	CC	AA	CC	AA	AA	AA	CC	AA	CC	CC	CC	CC	CC	CC	AA	CC	CC	AA	CC	CC
2531084-16-C>T	CC	CC	CC	CC	CC	CC	CC	CC	CC	CC	CC	CC	CC	CC	CC	CC	CC	CC	CC	CC	CC	CC	CC	CC	CC	CC	CC	CC	CC	CC	CC	CC	CC	CC	CC	CC	CC	CC	CC	CC	CC	CC	CC	CC	CC	CC	CC	TT	CC
9703670-61-C>T	TT	CC	CC	CC	NN	CC	CC	CT	CC	CC	CC	CC	CC	CC	TT	NN	TT	NN	CC	TT	CC	TT	TT	CC	CC	CC	TT	TT	NN	NN	CC	NN	CC	CC	CC	CC	CC	CC	NN	CC	NN	TT	TT	CC	TT	NN	CC	CC	TT
2386876-68-G>T	GG	GG	GG	GG	GG	GG	GG	GG	NN	TT	GG	GG	GG	GG	TT	GG	GG	NN	GG	GG	GG	GG	GG	GG	GG	GG	GG	GG	GG	GG	GG	GG	GT	GG	GG	GT	GG	GG	GG	GG	GG	GG	NN	GG	TT	NN	GG	TT	GG
100031873-67-T>C	CC	CC	CC	CC	CC	CC	CC	CC	CC	CC	CC	CC	CC	CC	CC	CC	CC	CC	CC	CC	CC	CC	CC	CC	CC	CC	CC	CC	CC	CC	CC	CC	CC	CC	CC	CC	CC	CC	CC	CC	CC	CC	CC	CC	CC	CC	CC	CC	CC
100239332-17-C>T	CC	TT	TT	TT	NN	TT	TT	TT	TT	TT	TT	TT	TT	TT	TT	NN	CC	TT	TT	TT	TT	CC	CT	TT	TT	TT	TT	TT	CC	TT	TT	TT	TT	TT	TT	CT	TT	TT	TT	TT	NN	TT	TT	TT	TT	CC	TT	TT	TT
2526776-68-A>G	NN	GG	GG	GG	NN	GG	GG	GG	GG	GG	GG	GG	GG	GG	NN	AA	NN	GG	GG	GG	GG	NN	GG	GG	GG	GG	GG	NN	NN	GG	GG	GG	GG	GG	GG	AG	GG	GG	GG	GG	GG	AA	GG	GG	GG	NN	GG	GG	NN
9681530-65-G>A	AA	GG	GG	GG	AA	GG	GG	AG	GG	NN	GG	GG	GG	GG	AA	AA	AA	NN	GG	AA	GG	AA	AA	GG	GG	GG	AA	AA	AA	GG	GG	AA	GG	GG	GG	GG	GG	GG	AA	GG	AA	AG	AA	GG	AA	NN	GG	GG	AA
2396799-17-C>T	CC	CC	TT	CC	TT	CC	CC	CC	TT	TT	CC	CC	CC	CC	TT	TT	TT	CC	CC	CC	CC	CC	CC	CC	TT	CC	CC	CC	TT	TT	CC	CC	CC	CC	CC	CT	CC	CC	CC	TT	TT	CC	CC	CC	TT	CC	CC	TT	CC
4771689-57-G>C	GG	GG	GG	GG	GG	GG	GG	GG	GG	GG	CC	CC	CC	GC	GG	GG	GG	GG	CC	GG	GG	GG	GG	CC	GG	GG	GG	GG	GG	NN	GG	GG	GG	GG	GG	GC	GG	CC	GG	GG	GG	GG	GG	GG	GG	GG	GG	GG	GG
4584694-20-G>A	GG	GG	GG	GG	GG	AA	NN	AA	GG	GG	AA	AA	AA	AA	GG	GG	GG	GG	AA	GG	GG	GG	GG	AA	GG	AA	GG	GG	GG	NN	GG	GG	AA	AA	GG	AG	AA	AA	GG	GG	GG	GG	GG	AA	GG	AA	AA	AA	GG
2416115-25-G>A	GG	GG	GG	GG	GG	GG	GG	GG	GG	GG	GG	GG	GG	GG	AA	AA	GG	GG	GG	AA	GG	GG	AA	GG	GG	GG	GG	GG	AA	GG	GG	AA	GG	GG	GG	GG	GG	GG	AA	GG	AA	GG	AA	GG	AA	NN	GG	AA	GG
5587129-21-T>C	CC	CC	CC	CC	CC	CC	CT	CT	CC	CC	CC	CC	CC	CC	CT	NN	CC	CC	CC	CC	CC	CC	NN	CC	CC	CC	CC	CC	NN	CC	CC	NN	CC	CC	CC	CC	CC	CC	NN	CC	CC	CC	CC	CC	CC	NN	CC	CC	CC
4772716-11-A>C	AA	AA	AA	AA	AA	AA	AA	AA	AA	AA	AA	AA	AA	AA	AA	AA	AA	AA	AA	AA	AA	AA	AA	AA	AA	AA	AA	AA	AA	AA	AA	AA	AA	AA	AA	AA	AA	AA	AA	AA	AA	AA	AA	AA	AA	AA	AA	AA	AA
2544437-33-G>T	TT	TT	GG	TT	GG	TT	TT	GG	GG	GT	TT	TT	TT	TT	GG	GG	GG	GG	TT	GG	TT	TT	GG	TT	GG	TT	GT	TT	GG	GG	TT	GG	TT	TT	TT	GT	TT	TT	GG	GG	GG	GT	GG	TT	GG	NN	TT	GG	TT
2507245-45-T>A	TT	TT	TT	TT	TT	TT	TT	TT	TT	AA	TT	TT	TT	TT	NN	NN	NN	TT	TT	TT	TT	TT	TT	TT	TT	TT	TT	TT	NN	TT	TT	TT	TT	TT	TT	AT	TT	TT	TT	TT	TT	TT	TT	TT	TT	NN	TT	TT	TT
4578404-9-C>G	CC	CC	CC	CC	CC	CC	CC	CC	CC	CC	CC	CC	CC	CC	CC	CC	CC	CC	CC	CC	CC	CC	CC	CC	CC	CC	CC	CC	CC	CC	CC	CC	CC	CC	CC	CC	CC	CC	CC	CC	CC	CC	CC	CC	CC	CC	CC	CC	CC
4585017-17-G>A	GG	GG	GG	GG	GG	GG	GG	AG	GG	GG	GG	GG	GG	GG	GG	GG	GG	GG	GG	GG	GG	GG	GG	GG	GG	GG	GG	GG	GG	GG	GG	GG	GG	GG	GG	GG	GG	GG	GG	GG	GG	GG	GG	GG	GG	GG	GG	GG	GG
2561591-65-T>C	CC	TT	TT	TT	TT	TT	TT	CT	TT	TT	TT	TT	TT	TT	TT	TT	TT	CC	TT	CC	TT	CC	CC	NN	TT	TT	CC	CC	TT	TT	TT	CC	TT	TT	TT	CT	TT	TT	CC	TT	TT	CT	CC	TT	TT	NN	TT	TT	CC
4581773-23-C>T	TT	TT	TT	TT	TT	TT	TT	CC	TT	CC	CC	CC	CC	TT	CC	CC	CC	TT	CC	CC	TT	TT	CC	CC	TT	TT	CT	TT	CC	TT	TT	CC	TT	TT	TT	CT	TT	CC	CC	TT	CC	NN	CC	TT	CC	NN	TT	CC	TT
2389601-59-G>T	TT	GG	GG	GG	TT	GG	GG	GT	TT	TT	GG	GG	GG	GG	GG	GG	TT	NN	GG	TT	GG	TT	TT	GG	TT	GG	TT	TT	GG	GG	GG	TT	GG	GG	GG	GT	GG	GG	TT	GG	GG	GT	TT	GG	GG	GT	GG	GG	TT
9674072-11-C>T	CC	CC	TT	CC	CC	CC	CC	CC	CC	CC	CC	CC	CC	CT	CC	CC	CC	TT	CC	CC	CC	CC	CC	CC	CC	CC	CC	CC	CC	TT	CC	CC	CC	CC	CC	CC	CC	CT	CC	TT	CC	CC	CC	CC	CC	CC	CC	TT	CC
100032569-38-C>A	CC	CC	AA	CC	CC	CC	CC	CC	CC	CC	CC	CC	CC	CC	CC	CC	CC	AA	CC	CC	CC	CC	CC	CC	CC	CC	CC	CC	CC	AA	CC	CC	CC	CC	CC	CC	CC	CC	CC	AA	CC	CC	CC	CC	CC	CC	CC	AA	CC
2511362-65-A>T	AA	AA	AA	AA	AA	AA	AA	AA	AA	AA	AA	AA	AA	AA	AA	AA	AA	AA	AA	AA	AA	AA	AA	AA	AA	AA	AA	AA	AA	AA	AA	AA	AA	AA	AA	AA	AA	AA	AA	AA	AA	AA	AA	AA	AA	AA	AA	AA	AA
2466769-49-C>T	CC	CC	CC	CC	CC	CC	CC	CC	CC	TT	CC	CC	CC	CC	CC	CC	CC	CC	CC	CC	CC	CC	CC	CC	CC	CC	CC	CC	CC	CC	CC	CC	CC	CC	CC	CT	CC	CC	CC	CC	CC	CC	CC	CC	CC	NN	CC	CC	CC
4584566-47-G>A	GG	GG	GG	GG	GG	GG	GG	GG	GG	GG	GG	GG	GG	GG	GG	GG	GG	GG	GG	GG	GG	GG	GG	GG	GG	GG	GG	GG	GG	GG	GG	GG	GG	GG	GG	GG	GG	GG	GG	GG	GG	GG	GG	GG	GG	GG	GG	GG	GG
4773269-28-C>T	TT	CC	CC	CC	TT	CC	CC	CT	CC	CT	TT	TT	TT	CT	TT	CC	CC	CC	TT	CC	CC	TT	CC	TT	CC	CC	CT	TT	CC	CC	CC	CC	CC	CC	CC	CT	CC	TT	CC	CC	TT	CT	CC	CC	TT	TT	CC	CC	TT
2409736-66-T>C	TT	TT	TT	TT	CC	TT	TT	TT	CC	CC	CC	CC	CC	TT	CC	TT	TT	CC	CC	TT	TT	TT	TT	CC	CC	TT	CT	TT	TT	CT	TT	TT	TT	TT	TT	CT	TT	CC	TT	CC	TT	CT	TT	TT	CC	NN	TT	CC	TT
5584590-20-T>C	CC	CC	TT	CC	TT	CC	TT	TT	CC	TT	CC	CC	CC	CC	TT	CC	CC	TT	CC	TT	CC	CC	CC	CC	CC	CC	CC	CC	TT	TT	CC	CC	CC	CC	CC	TT	CC	CC	CC	TT	CC	CC	CC	CC	CC	TT	TT	TT	CC
4591780-39-T>C	TT	TT	TT	TT	TT	TT	TT	TT	TT	CT	TT	TT	TT	TT	TT	TT	TT	TT	TT	TT	TT	TT	TT	TT	TT	TT	CT	TT	TT	TT	TT	TT	TT	TT	TT	CT	TT	TT	TT	TT	TT	CT	TT	TT	TT	TT	TT	TT	TT
2452582-7-C>G	GG	GG	GG	GG	GG	GG	GC	GC	GG	NN	GG	GG	GG	GG	CC	GG	GG	GG	GG	GG	GG	GG	GG	GG	GG	CC	GG	GG	GG	NN	GG	GG	GG	GG	GG	GC	GG	GG	GG	GG	GG	GG	GG	GG	CC	NN	GG	GG	GG
2515935-10-C>A	CC	CC	CC	CC	CC	CC	CC	CC	CC	CC	CC	CC	CC	CC	CC	CC	CC	CC	CC	CC	CC	CC	CC	CC	CC	CC	CC	CC	CC	CC	CC	CC	CC	CC	CC	CC	CC	CC	CC	CC	CC	CC	CC	CC	CC	CC	CC	CC	CC
9703843-64-G>C	NN	CC	CC	CC	CC	CC	CC	CC	CC	GG	CC	CC	CC	GG	CC	GG	GG	CC	CC	NN	CC	NN	CC	CC	CC	CC	CC	NN	GG	CC	CC	NN	CC	CC	CC	GC	CC	CC	NN	CC	CC	CC	NN	CC	CC	CC	CC	CC	NN
9703844-7-T>A	AA	TT	AT	TT	AA	TT	TT	AT	AA	AA	AA	AA	AA	TT	AA	AA	AA	AA	AA	AA	TT	AA	AA	AA	AA	TT	AA	AA	AA	AA	TT	AA	TT	TT	TT	AT	TT	AA	AA	AA	AA	AA	AA	TT	AA	AA	TT	AA	AA
2457703-5-T>C	CC	TT	CC	TT	CC	TT	TT	TT	CC	CC	TT	TT	TT	CT	CC	CC	CC	CC	TT	CC	TT	CC	CC	TT	CC	TT	TT	CC	CC	CC	TT	CC	TT	TT	TT	CT	TT	TT	CC	CC	TT	CC	CC	TT	CC	CC	TT	CC	CC
4584247-59-G>C	GG	GG	GG	GG	GG	GG	GG	GG	GG	GG	GG	GG	GG	GG	GG	GG	GG	GG	GG	GG	GG	GG	GG	GG	GG	GG	GG	GG	GG	GG	GG	GG	GG	GG	GG	GG	GG	GG	GG	GG	GG	GG	GG	GG	GG	GG	GG	GG	GG
2572913-59-G>C	GG	GG	GG	GG	GG	GG	GG	GG	GG	GG	GG	GG	GG	GG	GG	GG	GG	GG	GG	GG	GG	GG	GG	GG	GG	GG	GG	GG	GG	GG	GG	GG	GG	GG	GG	GG	GG	GG	GG	GG	GG	GG	GG	GG	GG	GG	GG	GG	GG
9668706-65-C>T	CC	CC	CC	CC	CC	CC	CC	CC	CC	NN	CC	CC	CC	CC	TT	TT	CC	NN	CC	NN	CC	CC	CC	CC	TT	CC	CC	CC	TT	CC	CC	NN	CC	CC	CC	TT	CC	CC	CC	CC	TT	CC	NN	CC	CC	NN	CC	NN	NN
4772641-66-C>A	AA	CC	CC	CC	CC	CC	CC	AA	CC	AC	CC	CC	CC	AA	CC	CC	AA	CC	CC	CC	CC	AA	CC	CC	CC	CC	AA	AA	CC	CC	CC	CC	CC	CC	CC	CC	CC	CC	CC	CC	CC	AA	CC	CC	CC	AA	CC	CC	AA
2484153-19-G>A	AA	GG	GG	GG	AA	GG	GG	AA	GG	NN	GG	GG	GG	GG	NN	AA	AA	NN	GG	AA	GG	AA	AA	GG	GG	GG	AA	AA	AA	NN	GG	AA	GG	GG	GG	AG	GG	GG	AA	GG	AA	AA	AA	GG	NN	AA	GG	AA	AA
100032111-27-G>C	GG	GG	GG	GG	GG	GG	GG	GG	GG	GG	GG	GG	GG	GG	GG	GG	GG	GG	GG	GG	GG	GG	GG	GG	GG	GG	GG	GG	GG	GG	GG	GG	GG	GG	GG	GG	GG	GG	GG	GG	GG	GG	GG	GG	GG	GG	GG	GG	GG
4577617-33-A>G	AA	AA	AA	AA	AA	AA	AA	AA	AA	AA	AA	AG	AA	AA	AA	AA	AA	AA	AA	AA	AG	AA	AA	AG	AA	AA	AA	AA	AA	NN	AA	AA	AG	AA	AA	AA	AA	AA	AA	AA	AA	AA	AA	AA	AA	AA	AG	AA	AA
4774055-30-C>T	CC	CC	CC	CC	CC	CC	CC	CT	CC	CC	CC	CC	CC	CC	CC	CC	CC	TT	CC	CC	CC	CC	CC	CC	CC	CC	CC	CC	CC	TT	CC	CC	CC	CC	CC	CC	CC	CC	CC	TT	CC	CC	CC	CC	CC	CC	CC	TT	CC
4775024-45-T>C	TT	TT	TT	TT	TT	TT	TT	TT	TT	TT	TT	TT	TT	TT	TT	TT	TT	CC	TT	TT	TT	TT	TT	TT	TT	TT	TT	TT	TT	CC	TT	TT	TT	TT	TT	TT	TT	TT	TT	TT	TT	TT	TT	TT	TT	TT	TT	CC	TT
100026068-40-G>A	AA	AA	AA	AA	AA	AA	AA	AA	AA	AA	GG	GG	GG	AA	AA	AA	AA	AA	GG	AA	AA	AA	AA	GG	AA	AA	AA	AA	AA	NN	AA	AA	AA	AA	AA	AA	AA	GG	AA	AA	AA	AA	AA	AA	AA	AA	AA	AA	AA
2384443-60-G>T	GG	GG	GG	GG	GG	GG	GG	GT	GG	GG	TT	TT	TT	GG	GG	GG	GG	GG	TT	GG	GG	GG	GG	TT	GG	GG	GG	GG	GG	GG	GG	GG	GG	GG	GG	GT	GG	TT	GG	GG	GG	GG	GG	GG	GG	GG	GT	GG	GG
2377825-65-A>T	AA	AA	AA	AA	AA	AA	AA	AA	AA	AA	AA	AA	AA	AT	AA	AA	AA	AA	AA	AA	AA	AA	AA	AA	AA	AA	AA	AA	AA	NN	AA	AA	AA	AA	AA	AA	AA	AA	AA	AA	AA	AA	AA	AA	AA	AA	AA	AA	AA
4589122-45-T>A	NN	TT	TT	TT	TT	TT	TT	TT	TT	TT	TT	TT	TT	TT	AA	AA	TT	TT	TT	TT	TT	NN	AT	TT	TT	TT	TT	NN	AA	TT	TT	TT	TT	TT	TT	TT	TT	TT	TT	TT	AA	TT	TT	TT	AT	NN	TT	TT	TT
5585349-58-C>T	TT	CC	CC	CC	CC	CC	CC	CC	CC	CC	TT	TT	TT	CC	CC	CC	TT	CC	TT	CC	CC	TT	CC	TT	CC	CC	CT	TT	CC	NN	CC	CC	CC	CC	CC	CC	CC	TT	CC	CC	CC	TT	CC	CC	CC	NN	CC	CC	CC
4591820-12-C>T	TT	TT	TT	TT	TT	TT	TT	TT	TT	TT	TT	TT	TT	TT	TT	TT	TT	TT	TT	TT	TT	TT	CC	TT	TT	CC	TT	TT	TT	TT	CC	TT	TT	TT	TT	TT	TT	TT	TT	TT	TT	TT	TT	TT	TT	NN	TT	TT	TT
4777556-48-A>G	AA	AA	AA	AA	AA	AA	AA	GG	AA	AA	AA	AA	AA	AA	AA	AA	AA	AA	AA	AA	AA	AA	AA	AA	AA	AA	AA	AA	AA	AA	AA	AA	AA	AA	AA	AA	AA	AA	AA	AA	AA	AA	AA	AA	AA	AA	AA	AA	AA
4772892-33-A>G	AA	GG	AA	GG	AA	GG	GG	AA	AA	AA	AA	AA	AA	GG	AA	AA	AA	AA	AA	AA	GG	AA	AA	AA	AA	GG	AA	AA	AA	AA	GG	AA	GG	GG	GG	AA	GG	AA	AA	AA	AA	AA	AA	GG	AA	AA	GG	AA	AA
4767875-58-C>G	GG	CC	CC	CC	CC	CC	CC	CC	CC	CC	CC	CC	CC	CC	GG	GG	CC	CC	CC	CC	CC	GG	CC	CC	CC	CC	GG	GG	GG	CC	CC	CC	CC	CC	CC	GC	CC	CC	CC	CC	GG	GC	CC	CC	CC	GG	CC	CC	CC
9667149-47-G>A	GG	GG	GG	GG	GG	GG	GG	GG	GG	GG	GG	GG	GG	GG	GG	GG	GG	GG	GG	AA	GG	GG	AA	GG	GG	GG	GG	GG	GG	GG	GG	AA	GG	GG	GG	GG	GG	GG	AA	GG	GG	GG	AA	GG	GG	GG	GG	GG	AA
100027769-41-C>T	CC	CC	CC	CC	CC	CC	CC	CC	CC	CC	CC	CC	CC	CC	CC	CC	CC	CC	CC	CC	CC	CC	CC	CC	CC	CC	CC	CC	CC	CC	CC	CC	CC	CC	CC	CC	CC	CC	CC	CC	CC	CC	CC	CC	CC	CC	CC	CC	CC
2474597-20-G>A	GG	GG	GG	GG	GG	GG	GG	GG	GG	GG	GG	GG	GG	GG	GG	GG	GG	GG	GG	GG	GG	GG	GG	GG	GG	GG	GG	GG	GG	GG	GG	GG	GG	GG	GG	GG	GG	GG	GG	GG	GG	GG	GG	GG	GG	GG	GG	GG	GG
100144835-25-G>A	GG	GG	GG	GG	GG	GG	GG	GG	GG	GG	GG	GG	GG	GG	GG	GG	GG	GG	GG	GG	GG	GG	GG	GG	GG	GG	GG	GG	GG	GG	GG	GG	GG	GG	GG	GG	GG	GG	GG	GG	GG	GG	GG	GG	GG	GG	GG	GG	GG
100144836-60-A>C	CC	CC	CC	CC	CC	CC	CC	CC	CC	CC	CC	CC	CC	CC	CC	CC	CC	CC	CC	CC	CC	CC	CC	CC	CC	CC	CC	CC	CC	CC	CC	CC	CC	CC	CC	CC	CC	CC	CC	CC	CC	CC	CC	CC	CC	CC	CC	CC	CC
2559313-20-T>C	TT	TT	TT	TT	TT	TT	TT	TT	TT	TT	TT	TT	TT	TT	CC	TT	TT	TT	TT	TT	TT	TT	TT	TT	TT	TT	TT	TT	TT	TT	TT	TT	TT	TT	TT	CT	TT	TT	TT	TT	TT	TT	TT	TT	CC	TT	TT	TT	TT
100031312-56-C>T	CC	CC	CC	CC	CC	CC	CC	CC	CC	CC	CC	CC	CC	CC	NN	CC	CC	CC	CC	CC	CC	CC	CC	CC	CC	CC	CC	CC	CC	CC	CC	CC	CC	CC	CC	CC	CC	CC	CC	CC	TT	CC	CC	CC	NN	CC	CC	CC	CC
5583363-35-T>C	CC	CC	CC	CC	CC	CC	CC	CC	CC	CC	CC	CC	CC	CC	CC	CC	CC	CC	CC	CC	CC	TT	TT	CC	CC	CC	TT	TT	CC	CC	CC	CC	CC	CC	CC	CC	CC	CC	CC	CC	CC	TT	CC	CC	CC	TT	CC	CC	CC
4765476-48-G>C	GG	GG	GG	GG	GG	GG	GG	GC	GG	GC	GG	GG	GG	GG	GG	GG	GG	GG	GG	GG	GG	GG	GG	GG	GG	GG	GG	GG	GG	GG	GG	GG	GG	GG	GG	GG	GG	GG	GG	GG	GG	GG	GG	GG	GG	GG	GG	GG	GG
2537643-23-T>C	NN	CC	CC	CC	CC	CC	CC	CC	CC	CC	CC	CC	CC	CC	CC	TT	TT	CC	CC	NN	CC	NN	NN	CC	CC	CC	CC	NN	TT	CC	CC	NN	CC	CC	CC	CC	CC	CC	NN	CC	CC	CC	NN	CC	CC	CC	CC	CC	NN
4772140-21-T>G	TT	TT	NN	TT	TT	TT	TT	GT	TT	TT	TT	TT	TT	TT	TT	TT	GG	TT	TT	GT	TT	NN	TT	TT	TT	TT	TT	NN	TT	TT	TT	NN	TT	TT	TT	GT	TT	TT	TT	TT	TT	GT	TT	TT	TT	NN	TT	TT	NN
5586479-34-C>T	CC	TT	TT	TT	TT	TT	TT	TT	TT	TT	TT	TT	TT	TT	TT	TT	TT	TT	TT	TT	TT	CC	TT	TT	TT	TT	CC	CC	TT	TT	TT	TT	TT	TT	TT	TT	TT	TT	TT	TT	TT	CC	TT	TT	CT	CC	TT	TT	CC
16726522-10-G>A	AA	AA	AA	AA	AA	AA	AA	AA	AA	NN	AA	AA	GG	AA	AA	AA	AA	AA	AA	AA	AA	AA	AA	AA	AA	AA	AG	AA	AA	AA	AA	AA	AA	AA	AA	AA	AA	GG	AA	AA	AA	AA	AA	AA	AA	AA	AA	AA	NN
5585574-10-C>T	TT	TT	CC	TT	CT	TT	TT	CT	CC	TT	TT	TT	TT	CT	CC	CC	CC	CC	TT	TT	TT	TT	CC	TT	CC	TT	TT	TT	CC	CC	TT	TT	TT	TT	TT	CT	TT	TT	NN	CC	CC	TT	CC	TT	CC	TT	TT	CC	TT
9707252-5-C>A	CC	AC	AC	CC	CC	CC	CC	CC	CC	CC	CC	CC	CC	CC	CC	CC	CC	CC	CC	CC	CC	CC	CC	CC	CC	CC	CC	CC	CC	CC	CC	CC	CC	CC	CC	CC	AC	CC	CC	CC	CC	CC	CC	CC	CC	CC	AC	CC	AC
9719776-31-A>G	AA	AA	AA	AA	AA	AA	AA	AA	AA	AA	AA	AA	AA	AA	AA	AA	AA	AA	AA	AA	AA	AA	AA	AA	AA	AA	AA	AA	AA	AA	AA	AA	AA	AA	AA	AA	AA	AA	AA	AA	AA	AA	NN	AA	AA	NN	AA	AA	AA
3039737-40-A>T	AA	AA	AA	AA	AA	AA	AA	AA	AT	TT	TT	TT	TT	AA	AA	AA	AA	AA	TT	AA	AA	AA	AA	TT	AA	AA	AA	AA	AA	AA	AA	AA	TT	AA	AA	AA	AA	TT	AA	AA	AA	AT	AA	AA	AA	AA	TT	AA	AA
5584175-5-G>T	TT	TT	TT	TT	TT	TT	TT	GG	TT	TT	TT	TT	TT	TT	TT	TT	TT	TT	TT	TT	TT	GG	GG	TT	TT	TT	TT	GG	TT	TT	TT	TT	TT	TT	TT	TT	TT	TT	TT	TT	TT	GG	TT	TT	TT	GG	TT	TT	TT
5585070-30-G>T	TT	TT	TT	TT	TT	GT	TT	TT	GG	TT	TT	TT	TT	TT	TT	TT	TT	GG	TT	TT	TT	TT	TT	TT	TT	TT	TT	TT	TT	TT	TT	TT	TT	TT	TT	TT	TT	TT	TT	GG	TT	TT	TT	TT	TT	TT	TT	GT	TT
100031825-10-T>C	TT	TT	TT	TT	TT	TT	TT	TT	TT	TT	TT	TT	TT	TT	TT	TT	TT	TT	TT	CC	TT	TT	CT	TT	TT	TT	TT	TT	TT	TT	TT	CC	TT	TT	CT	TT	TT	TT	TT	TT	TT	TT	TT	TT	TT	TT	TT	CT	CC
2562886-41-G>T	GG	GG	GG	GG	GG	GG	GG	GG	GG	GG	GG	GG	GG	GG	GG	GG	GG	GG	GG	GG	GG	GG	GG	GG	GG	GG	GG	GG	GG	GG	GG	GG	GG	GG	GG	GG	GG	GG	GG	GG	GG	GG	GG	GG	GG	GG	GG	GG	GG
2403808-33-G>A	GG	GG	AA	GG	AA	AG	GG	GG	AA	GG	AA	AA	AA	GG	AA	GG	GG	AA	AA	AG	GG	GG	GG	AA	AA	GG	GG	GG	GG	AA	GG	GG	GG	GG	GG	GG	GG	AA	AA	AA	GG	GG	AA	GG	AG	AA	GG	AG	GG
4770630-41-T>G	TT	GG	TT	GG	GG	GG	GG	TT	GG	GT	TT	TT	GG	GG	NN	TT	TT	NN	TT	TT	GG	TT	TT	TT	TT	GG	TT	TT	TT	NN	GG	TT	GG	GG	GG	GT	GG	TT	TT	TT	TT	TT	TT	GG	TT	GT	GG	TT	TT
9691493-14-G>A	GG	GG	GG	GG	GG	GG	GG	AG	GG	GG	GG	GG	GG	GG	GG	GG	AA	GG	GG	GG	GG	GG	GG	GG	GG	GG	GG	GG	GG	GG	GG	GG	GG	GG	GG	AG	GG	GG	GG	GG	GG	GG	GG	GG	GG	GG	GG	GG	GG
16725097-48-G>A	GG	GG	GG	GG	GG	GG	GG	AG	GG	AG	GG	GG	GG	GG	AG	GG	AA	GG	GG	GG	GG	GG	GG	GG	GG	GG	GG	GG	GG	GG	GG	GG	GG	GG	GG	AG	GG	GG	GG	GG	GG	GG	GG	GG	GG	GG	GG	GG	GG
4587090-47-A>G	AA	AA	AA	AA	AA	AA	AA	AA	AA	AA	AA	AA	AA	AA	AA	NN	AA	NN	AA	AA	AA	NN	AA	AA	AA	AA	AA	AA	NN	NN	AA	AA	AA	AA	AA	AA	AA	AA	AA	AA	AA	NN	AA	AA	AA	NN	AA	AA	AA
2427280-15-G>C	CC	GG	GG	GG	GG	GG	GG	GG	GG	GG	GG	GG	GG	GG	GG	GG	CC	GG	GG	GG	GG	GG	GG	GG	GG	GG	GG	GG	GG	GG	GG	GG	GG	GG	GG	GG	GG	GG	GG	GG	GG	GG	GG	GG	GG	GG	GG	GG	GG
2613105-7-C>G	CC	CC	CC	CC	NN	CC	CC	CC	CC	GC	CC	CC	CC	CC	CC	CC	CC	CC	CC	CC	CC	CC	CC	CC	CC	CC	CC	CC	CC	CC	CC	CC	CC	CC	CC	CC	CC	CC	CC	CC	CC	CC	CC	CC	CC	CC	CC	CC	CC
2492752-46-C>T	CC	CC	CC	CC	TT	CC	CC	CC	CC	CC	CC	CC	CC	CC	TT	CC	CC	NN	CC	CC	CC	CC	CC	CC	CC	CC	CC	CC	CC	CC	CC	CC	CC	CC	CC	CC	CC	CC	CC	CC	CC	CC	CC	CC	CC	CC	CC	CC	CC
2502919-46-A>G	AA	AA	AA	AA	AA	AA	AA	AA	AA	AA	AA	AA	AA	AA	AA	AA	AA	AA	AA	AA	AA	AA	AA	AA	AA	AA	AA	AA	AA	AA	AA	AA	AA	AA	AA	AA	AA	AA	AA	AA	AA	AA	AA	AA	AA	NN	AA	AA	AA
2531834-23-C>T	CC	CC	CC	CC	CC	CC	CC	CC	CC	CC	CC	CC	CC	CC	CC	CC	CC	CC	CC	CC	CC	CC	CC	CC	CC	CC	CC	CC	CC	CC	CC	CC	CC	CC	CC	CC	CC	CC	CC	CC	CC	CC	CC	CC	CC	CC	CC	CC	CC
100132307-19-C>G	GG	GC	GC	GG	GG	GG	GG	GG	GG	GG	GG	GG	GG	GG	GG	GG	GG	GG	GG	GG	GG	GG	GG	GG	GG	GG	GG	GG	GG	GG	GG	GG	GG	GG	GG	GG	GC	GG	GG	GG	GG	GG	GG	GG	GG	GG	GC	GG	CC
4774101-64-G>A	AA	GG	AA	GG	GG	GG	GG	GG	GG	AA	GG	GG	GG	AG	GG	AA	AA	GG	GG	GG	GG	GG	GG	GG	AA	GG	GG	GG	AA	GG	GG	GG	GG	GG	GG	AG	GG	GG	AA	AA	GG	GG	AA	GG	GG	GG	GG	GG	GG
2437021-55-A>G	AA	GG	AA	GG	GG	GG	GG	GG	GG	AA	GG	GG	GG	GG	GG	AA	AA	GG	GG	GG	GG	GG	AA	GG	AA	GG	GG	GG	AA	GG	GG	GG	GG	GG	GG	AG	GG	GG	AA	AA	GG	GG	AA	GG	GG	NN	GG	GG	GG
16725023-44-T>A	TT	TT	TT	TT	TT	TT	TT	AT	TT	AT	AA	AA	AA	TT	TT	TT	TT	TT	AA	TT	TT	TT	TT	AA	TT	TT	TT	TT	TT	TT	TT	TT	TT	TT	TT	AT	TT	AA	TT	TT	TT	TT	TT	TT	AT	AT	AT	TT	TT
5585799-14-C>A	CC	CC	CC	CC	CC	CC	CC	CC	CC	CC	CC	CC	CC	CC	CC	CC	CC	CC	CC	CC	CC	CC	CC	CC	CC	CC	CC	CC	CC	CC	CC	CC	CC	CC	CC	CC	CC	CC	CC	CC	CC	CC	CC	CC	CC	NN	CC	CC	CC
4583179-19-G>C	CC	CC	CC	CC	CC	CC	CC	GC	CC	CC	CC	CC	CC	CC	CC	CC	CC	CC	CC	CC	CC	CC	CC	CC	CC	CC	GG	CC	CC	CC	CC	CC	CC	CC	CC	GC	CC	CC	CC	CC	CC	CC	CC	CC	CC	CC	CC	CC	CC
7048603-42-A>C	AA	AA	AA	AA	AA	AA	AA	AC	AA	AA	AA	AA	AA	AC	AA	AA	AA	AA	AA	CC	AA	AA	CC	AA	AA	AA	AA	AA	AA	AA	AA	CC	AA	AA	AC	AA	AA	AA	AA	AA	AA	AA	AA	AA	AA	AA	AA	AA	CC
2538137-7-G>T	GG	GG	GG	GG	GG	GG	GG	GG	GG	GG	GG	GG	GG	GG	GG	GG	GG	GG	GG	GG	GG	GG	GG	GG	GG	GG	GG	GG	GG	GG	GG	GG	GG	GG	GG	GT	GG	GG	GG	GG	GG	GT	GG	GG	GG	GG	GG	GG	GG
9708180-20-T>C	NN	TT	TT	TT	NN	TT	TT	TT	TT	TT	TT	TT	TT	TT	TT	NN	TT	TT	TT	CC	TT	NN	CC	TT	TT	TT	CC	NN	TT	TT	TT	CC	TT	TT	TT	TT	TT	TT	CC	TT	TT	TT	CC	TT	TT	NN	TT	TT	CC
2510573-62-G>A	GG	GG	GG	GG	GG	GG	GG	AG	GG	GG	GG	GG	GG	AG	GG	GG	GG	GG	GG	AA	GG	GG	AA	GG	GG	GG	GG	GG	GG	GG	GG	AA	GG	GG	GG	GG	GG	GG	GG	GG	GG	GG	GG	GG	GG	GG	GG	GG	AA
4772840-67-C>T	CC	CC	TT	CC	CC	CC	CC	CT	TT	CC	TT	TT	TT	CC	CC	TT	CC	TT	TT	CC	CC	CC	CC	TT	TT	CC	CC	CC	TT	TT	CC	CC	CC	CC	CC	CT	CC	TT	TT	TT	CC	CT	TT	CC	CC	CC	CT	TT	CC
4589483-31-T>C	TT	CC	TT	CC	CC	CC	CC	CT	TT	CT	TT	TT	TT	CC	CC	TT	TT	TT	TT	TT	CC	CC	TT	TT	TT	CC	CT	CC	TT	TT	CC	TT	CC	CC	CC	CT	CC	TT	TT	TT	CC	CC	TT	CC	CC	CT	CT	TT	TT
5584609-67-C>G	CC	CC	GG	CC	CC	CC	CC	CC	CC	CC	CC	CC	CC	CC	CC	CC	CC	CC	CC	CC	CC	CC	CC	CC	GG	CC	CC	CC	CC	CC	CC	CC	CC	CC	CC	CC	CC	CC	GG	CC	CC	CC	GG	CC	CC	NN	CC	CC	CC
9701888-20-A>T	TT	AA	AA	AA	TT	AA	AA	AA	TT	AA	AA	AA	AA	TT	TT	AA	TT	TT	AA	AA	AA	TT	AA	AA	AA	AA	AA	TT	AA	TT	AA	AA	AA	AA	AA	AA	AA	AA	AA	TT	AA	TT	NN	AA	TT	TT	AA	TT	AA
4767274-44-T>G	TT	TT	TT	TT	TT	TT	TT	TT	TT	TT	TT	TT	TT	TT	TT	TT	TT	TT	TT	TT	TT	TT	TT	TT	TT	TT	TT	TT	TT	TT	TT	TT	TT	TT	TT	TT	TT	TT	TT	TT	TT	TT	TT	TT	TT	TT	TT	TT	TT
2507467-45-G>A	GG	AG	AG	GG	GG	GG	GG	GG	GG	GG	GG	GG	GG	GG	GG	GG	GG	GG	GG	GG	GG	GG	GG	GG	GG	GG	GG	GG	GG	GG	GG	GG	GG	GG	GG	GG	GG	GG	GG	GG	GG	GG	GG	GG	GG	NN	AG	GG	AG
4776131-21-C>T	CC	CC	CC	CC	CC	CC	CC	CC	CC	CC	CC	CC	CC	CC	CC	CC	CC	CC	CC	CC	CC	TT	CC	CC	CC	CC	CT	TT	CC	CC	CC	CC	CC	CC	CC	CT	CC	CC	CC	CC	CC	CT	CC	CC	CC	CT	CC	CC	CC
4779338-21-T>C	CC	CC	CC	CC	CC	CT	CC	CT	CC	CT	CC	CC	CC	CC	CC	TT	CC	TT	CC	CC	CC	CC	CC	CC	CC	CC	CT	CC	TT	TT	CC	CC	CC	CC	CC	CT	CC	CC	CC	TT	CC	CT	CC	CC	CC	CC	CC	TT	CC
2394550-31-C>T	CC	CC	CC	CC	NN	CC	CC	CC	CC	CC	CC	CC	NN	CC	CC	CC	CC	CC	CC	CC	CC	TT	TT	CC	CC	CC	CT	TT	CC	CC	CC	CC	CC	CC	CC	CC	CC	CC	CC	CC	TT	TT	CC	CC	CC	TT	CC	CC	CC
2431784-19-G>A	AA	GG	AA	GG	GG	GG	GG	AG	GG	AA	GG	GG	GG	GG	GG	AA	AA	AA	GG	GG	GG	GG	GG	GG	AA	GG	AG	GG	AA	AA	GG	GG	GG	GG	GG	AG	GG	GG	AA	AA	GG	AG	AA	GG	AA	GG	GG	AA	GG
2431516-61-T>A	TT	AT	TT	AA	TT	AA	AA	TT	TT	TT	TT	TT	TT	AA	TT	TT	TT	TT	TT	TT	AA	TT	TT	TT	TT	AT	TT	TT	TT	AT	AA	TT	AA	AA	AA	AT	AA	TT	TT	TT	TT	TT	TT	AA	TT	TT	AA	TT	TT
4778746-58-T>C	TT	CC	TT	CC	TT	CC	CC	TT	TT	TT	TT	TT	TT	CT	TT	TT	TT	CC	TT	TT	CC	CC	TT	TT	TT	CT	CC	CC	TT	CC	CC	TT	CC	CC	TT	TT	CC	TT	TT	CC	TT	TT	TT	CC	TT	TT	CC	TT	TT
4773471-8-C>G	CC	CC	CC	CC	CC	CC	CC	CC	CC	NN	CC	CC	CC	CC	CC	CC	CC	CC	CC	CC	CC	CC	CC	CC	CC	CC	CC	CC	CC	CC	CC	CC	CC	CC	CC	CC	CC	CC	CC	CC	CC	CC	NN	CC	CC	NN	CC	CC	CC
2516602-38-C>G	CC	GG	CC	GG	CC	GG	GG	CC	CC	CC	CC	CC	CC	GC	CC	CC	CC	CC	CC	CC	GG	CC	CC	CC	CC	GC	CC	CC	CC	CC	GG	CC	GG	GG	GG	GC	GG	CC	CC	CC	CC	CC	CC	GG	CC	CC	GG	CC	CC
4764995-61-G>A	GG	GG	GG	GG	GG	GG	GG	AA	GG	GG	GG	GG	GG	GG	GG	AG	GG	NN	GG	GG	GG	AA	GG	GG	GG	GG	AA	AA	AG	NN	GG	GG	GG	GG	GG	GG	GG	GG	GG	GG	AG	AA	GG	GG	GG	AA	GG	GG	GG
4772829-56-T>A	TT	TT	TT	TT	TT	TT	TT	AA	TT	AA	AA	AA	AA	TT	TT	AA	TT	AA	AA	TT	TT	AA	AT	AA	TT	TT	AA	AA	AA	AA	TT	TT	TT	TT	TT	AT	TT	AA	TT	AA	AA	AA	TT	TT	AA	NN	AT	AA	TT
2434578-9-G>A	GG	GG	GG	GG	GG	GG	GG	AG	GG	GG	GG	GG	GG	GG	GG	AA	GG	GG	GG	GG	GG	GG	GG	GG	GG	GG	GG	GG	AA	GG	GG	GG	GG	GG	GG	GG	GG	GG	GG	GG	GG	GG	GG	GG	GG	GG	GG	GG	GG
2489202-66-A>T	AA	TT	AA	TT	AT	TT	TT	TT	AA	TT	TT	TT	TT	TT	AA	TT	AA	TT	TT	TT	TT	TT	TT	TT	AA	TT	TT	TT	TT	TT	TT	TT	TT	TT	TT	AT	TT	TT	AA	TT	TT	TT	AA	TT	TT	TT	TT	TT	TT
4771676-60-C>T	CC	TT	TT	TT	CC	TT	TT	CT	TT	CT	CC	CC	CC	TT	TT	CC	CC	TT	CC	NN	TT	CC	CC	CC	CC	TT	CC	CC	CC	NN	TT	NN	TT	TT	TT	CC	TT	CC	TT	CC	CT	CC	CC	TT	TT	CC	CT	TT	CC
100031646-49-A>G	AA	AG	GG	AA	AA	AA	AA	AA	AA	AA	AA	AA	AA	AA	AA	AA	AA	AA	AA	AA	AA	AA	AA	AA	NN	AA	AA	AA	AA	NN	AA	AA	AA	AA	AA	AA	AG	AA	AA	NN	AA	AA	AA	AA	AA	AA	AG	AA	GG
2433927-62-G>A	GG	AA	AA	AA	NN	AA	AA	AA	NN	GG	AA	AA	AA	AA	GG	AA	GG	GG	AA	GG	AA	GG	GG	AA	AA	AA	GG	GG	AA	NN	AA	GG	AA	AA	AA	GG	AA	AA	GG	AA	GG	GG	GG	AA	GG	NN	AA	NN	GG
4774757-59-G>C	GG	GG	GG	GG	GG	GG	GG	GG	GG	GG	GG	GG	GG	GG	GG	GG	GG	GG	GG	GG	GG	GG	GG	GG	GG	GG	GG	GG	GG	GG	GG	GG	GG	GG	GG	GG	GG	GG	GG	GG	GG	GG	GG	GG	GG	NN	GG	GG	GG
7058194-6-T>A	TT	AA	AA	AA	AA	AA	AA	AA	AA	AA	AA	AA	AA	AA	AA	AA	TT	AA	AA	AA	AA	AA	AA	AA	AA	AA	AA	AA	AA	AA	AA	AA	AA	AA	AA	AA	AA	AA	AA	AA	AA	AA	AA	AA	AA	AA	AA	AA	AA
9689933-29-G>A	AA	GG	AA	GG	AA	GG	GG	AG	GG	AA	GG	GG	GG	GG	AA	AA	AA	AA	GG	AA	GG	AA	AA	GG	NN	GG	AA	AA	AA	NN	GG	AA	GG	GG	GG	AG	GG	GG	AA	GG	AA	AA	AA	GG	AA	NN	GG	AA	AA
9699992-29-G>A	AA	GG	AG	GG	AA	GG	GG	AA	AA	AA	GG	GG	GG	AG	AA	AA	AA	AA	GG	AA	GG	AA	AA	GG	AA	AG	AA	AA	AA	NN	GG	AA	GG	GG	AG	AG	GG	GG	AA	AA	AA	AA	AA	GG	AA	NN	GG	AA	AA
2437167-22-G>C	GG	GG	GG	GG	GG	GG	GG	GC	GG	GG	GG	GG	GG	GC	GG	GG	GG	GG	GG	CC	GG	GG	GC	GG	GG	GC	GC	GG	GG	GG	GG	CC	GG	GG	GG	GC	GG	GG	GG	GG	GC	GG	GG	GG	GC	GG	GG	GG	CC
2378742-38-C>G	CC	CC	CC	GG	CC	CC	CC	GC	CC	CC	CC	CC	CC	GG	CC	CC	CC	CC	CC	GG	CC	CC	GC	CC	CC	GG	GC	CC	CC	CC	CC	GG	CC	CC	GG	GC	CC	CC	CC	CC	GC	CC	CC	CC	CC	CC	CC	CC	GG
100132183-6-T>G	TT	GG	TT	GG	TT	GG	GG	TT	TT	TT	GG	GG	GG	GG	TT	TT	TT	TT	GG	GG	GG	TT	GG	GG	TT	GG	TT	TT	TT	TT	GG	GG	GG	GG	GG	GG	GG	GG	TT	TT	GT	TT	TT	GG	GG	TT	GG	TT	GG
100023445-53-G>C	CC	GG	GC	GG	CC	GC	GG	CC	CC	CC	GG	GG	GG	GC	CC	CC	CC	CC	GG	CC	GG	CC	CC	GG	CC	GC	CC	CC	CC	CC	GG	CC	GG	GG	GG	GC	GG	GG	CC	CC	CC	CC	CC	GG	GG	CC	GG	CC	CC
4583441-52-C>T	CC	TT	TT	NN	NN	CC	NN	CC	TT	NN	CC	CC	CC	CC	CC	CC	CC	CC	TT	CC	NN	CC	TT	TT	CC	CC	CC	CC	CC	CC	CC	TT	TT	CC	TT	CC	CT	NN	TT	CC	TT	CC	TT	CC	CC	CC	CC	CC	TT
4578140-21-C>G	GG	CC	CC	CC	GG	CC	CC	CC	CC	CC	CC	CC	CC	CC	CC	CC	GG	GG	CC	GG	CC	GG	GG	CC	CC	CC	GG	GG	CC	NN	CC	GG	CC	CC	CC	GC	CC	CC	GG	CC	GG	GG	GG	CC	CC	GG	CC	CC	GG
9679839-36-G>A	GG	GG	GG	GG	GG	GG	GG	GG	GG	GG	GG	GG	GG	GG	GG	GG	GG	GG	GG	GG	GG	GG	GG	GG	GG	GG	GG	GG	GG	GG	GG	GG	GG	GG	GG	GG	GG	GG	GG	GG	GG	GG	GG	GG	GG	NN	GG	GG	GG
4772431-54-C>A	CC	CC	CC	CC	CC	CC	CC	CC	CC	AA	AA	AA	AA	CC	CC	CC	CC	CC	AA	CC	CC	CC	CC	AA	CC	CC	CC	CC	CC	CC	CC	CC	CC	CC	CC	CC	CC	AA	CC	CC	CC	CC	CC	CC	CC	CC	CC	CC	CC
2490618-13-G>A	GG	GG	GG	GG	AG	GG	GG	GG	AA	GG	GG	GG	GG	GG	AA	GG	GG	GG	GG	GG	GG	GG	GG	GG	GG	AG	GG	GG	GG	GG	GG	GG	GG	GG	GG	GG	GG	GG	GG	GG	GG	GG	GG	GG	GG	GG	GG	GG	GG
2435692-58-A>G	AA	AA	AA	AA	AA	AA	AA	AA	AA	GG	AA	AA	AA	AA	AA	AA	AA	AA	AA	AA	AA	AA	AA	AA	AA	AA	AA	AA	AA	AA	AA	AA	AA	AA	AA	AA	AA	AA	AA	AA	AA	GG	AA	AA	AA	NN	AA	AA	AA
2513876-54-C>A	CC	CC	AA	CC	CC	CC	CC	CC	AA	CC	CC	CC	CC	CC	CC	CC	CC	AA	CC	CC	CC	CC	CC	CC	AA	CC	CC	CC	CC	AA	CC	CC	CC	CC	CC	CC	CC	CC	CC	AA	CC	CC	AA	CC	CC	CC	CC	AA	CC
2423594-21-C>A	AA	CC	AA	CC	AA	CC	CC	CC	AA	CC	AA	AA	AA	CC	AA	CC	AA	AA	AA	CC	CC	CC	CC	AA	AA	CC	CC	CC	CC	AC	CC	CC	CC	CC	CC	AC	CC	AA	CC	AA	CC	CC	AA	CC	AA	CC	CC	AA	CC
9679793-27-C>T	CC	CT	TT	CC	CC	CC	CC	CC	CC	CC	NN	CC	CC	CC	CC	CC	CC	CC	CC	CC	CC	CC	CC	CC	CC	CC	CC	CC	CC	NN	CC	CC	CC	CC	CC	CC	CT	CC	CC	NN	CC	CC	CC	CC	CC	CC	CT	CC	CT
4586272-22-T>A	TT	AT	AT	TT	TT	TT	TT	TT	TT	TT	TT	TT	TT	TT	TT	TT	TT	TT	TT	TT	TT	TT	TT	TT	TT	TT	TT	TT	TT	TT	TT	TT	TT	TT	TT	TT	AT	TT	TT	TT	TT	TT	TT	TT	TT	TT	AT	TT	AT
5586972-48-G>C	GG	GG	GG	GG	GG	GG	GG	GC	GG	GG	GG	GG	GG	GG	GG	NN	GG	GG	GG	GG	GG	GC	GG	GG	GG	GG	GG	GG	NN	GG	GG	GG	GG	GG	GG	GG	GG	GG	GG	GG	GG	GG	GG	GG	GG	GG	GG	GG	GG
2548895-55-A>T	TT	AA	TT	AA	TT	AA	AA	TT	TT	AA	TT	TT	TT	AA	TT	TT	TT	TT	TT	TT	AA	TT	TT	TT	TT	AA	TT	TT	TT	TT	AA	TT	AA	AA	AA	TT	AA	TT	TT	TT	TT	TT	TT	AA	TT	NN	AA	TT	TT
5583669-40-T>C	CC	TT	CC	TT	TT	TT	TT	TT	CC	CT	TT	TT	TT	TT	TT	TT	CC	TT	TT	TT	TT	TT	TT	TT	CC	TT	TT	TT	TT	CC	TT	TT	TT	TT	CT	CT	TT	TT	TT	CC	TT	TT	CC	TT	TT	TT	TT	CC	TT
4584227-38-C>T	CC	CC	CC	CC	TT	CC	CC	CT	CC	CC	TT	TT	TT	CC	CC	CC	CC	CC	TT	CC	CC	CC	CC	TT	CC	CC	CT	CC	CC	CC	CC	CC	CC	CC	CC	CC	CC	TT	CC	CC	CC	CC	CC	CC	CT	CC	CC	CC	CC
4775959-65-A>G	AA	AA	AA	AA	AG	AA	AA	AA	AA	AA	GG	GG	GG	AA	AA	AA	AA	AA	GG	AA	AA	AA	AA	GG	AA	AA	AG	AA	AA	AA	AA	AA	AA	AA	AA	AG	AA	GG	AA	AA	AA	AA	AA	AA	AG	GG	AA	AA	AA
4767103-62-G>A	GG	GG	GG	GG	GG	GG	GG	GG	GG	GG	GG	GG	GG	GG	GG	GG	GG	GG	GG	GG	GG	GG	GG	GG	GG	GG	GG	GG	GG	GG	GG	GG	GG	GG	GG	GG	GG	GG	GG	GG	GG	GG	GG	GG	GG	GG	GG	GG	GG
2598635-27-A>G	AA	AA	AA	AA	AA	AA	AA	AA	AA	AA	AA	AA	AA	AA	GG	AA	AA	AA	AA	AA	AA	AA	AA	AA	AA	AG	AG	AA	AA	AA	AA	AA	AA	AA	AA	AA	AA	AA	AA	AA	AA	AA	AA	AA	AG	NN	AA	AA	AA
100138378-7-A>G	AA	AG	AG	AA	AA	AA	AA	AA	AA	AA	AA	AA	AA	AA	AA	AA	AA	AA	AA	AA	AA	AA	AA	AA	AA	AA	AA	AA	AA	AA	AA	AA	AA	AA	AA	AA	AG	AA	AA	AA	AA	AA	AA	AA	AA	AA	AG	AA	AG
100030778-56-G>C	CC	CC	CC	CC	CC	CC	CC	CC	CC	CC	CC	CC	CC	CC	CC	CC	CC	CC	CC	CC	CC	CC	CC	CC	CC	CC	CC	CC	CC	CC	CC	CC	CC	CC	CC	CC	CC	CC	CC	CC	CC	CC	CC	CC	CC	CC	CC	CC	CC
4769742-58-G>A	GG	GG	GG	GG	GG	GG	GG	AG	GG	NN	GG	GG	GG	GG	AA	GG	GG	GG	GG	GG	GG	GG	GG	GG	GG	AG	AG	GG	GG	GG	GG	GG	GG	GG	GG	GG	GG	GG	GG	GG	GG	GG	GG	GG	GG	NN	GG	GG	GG
4582388-37-T>C	NN	TT	TT	TT	TT	TT	TT	TT	TT	CC	TT	TT	TT	TT	NN	TT	NN	NN	TT	TT	TT	TT	TT	TT	TT	TT	TT	TT	TT	TT	TT	TT	TT	TT	TT	CT	TT	TT	CT	TT	TT	TT	TT	TT	TT	NN	TT	TT	TT
2518358-37-T>G	TT	TT	GG	TT	TT	TT	TT	TT	GG	TT	TT	TT	TT	TT	TT	GG	TT	GG	TT	TT	TT	TT	TT	TT	GG	TT	TT	TT	GG	GG	TT	TT	TT	TT	GG	TT	TT	TT	TT	GG	TT	TT	GG	TT	TT	TT	TT	GG	TT
2622811-25-A>G	AA	AA	AA	AA	NN	AA	AA	AA	AA	AA	AA	AA	AA	AA	AA	AA	AA	AA	AA	AA	AA	GG	GG	AA	AA	AA	GG	GG	AA	AA	AA	AA	AA	AA	AA	AA	AA	AA	AA	AA	AG	GG	AA	AA	AA	GG	AA	AA	AA
100216165-6-T>C	NN	CC	TT	CC	CC	CC	CC	TT	TT	TT	CC	CC	CC	CT	CC	TT	CT	TT	CC	TT	CC	TT	TT	CC	TT	CC	TT	CT	TT	TT	CC	TT	CC	CC	TT	CC	CC	CC	TT	TT	TT	CC	TT	CC	CC	NN	CC	TT	CC
100216167-63-G>A	GG	AA	NN	AA	GG	AA	AA	GG	AA	GG	AA	AA	AA	AA	AA	GG	GG	AA	AA	NN	AA	GG	GG	AA	NN	GG	GG	GG	GG	NN	AA	GG	AA	AA	AA	GG	AA	AA	GG	NN	GG	GG	GG	AA	AG	NN	AA	NN	GG
2454602-12-A>G	AA	AA	GG	AA	AA	AA	AA	AA	GG	AG	GG	GG	GG	GG	AA	AA	AA	AA	GG	AA	AA	GG	AG	GG	GG	AA	AG	GG	AA	GG	AA	AA	AA	AA	GG	GG	AA	GG	AA	GG	AG	GG	GG	AA	AA	GG	AA	GG	AA
100238665-13-G>A	AA	GG	GG	NN	AA	GG	GG	AA	GG	NN	GG	GG	GG	GG	NN	NN	AA	AA	GG	AA	GG	AA	AA	GG	GG	AA	AA	AA	NN	NN	NN	AA	GG	GG	GG	GG	GG	GG	AA	GG	AA	AA	AA	GG	GG	NN	GG	GG	GG
2518567-46-T>C	NN	TT	TT	TT	TT	TT	TT	TT	TT	TT	TT	TT	TT	CT	TT	TT	NN	NN	TT	TT	TT	TT	TT	TT	TT	TT	TT	TT	TT	TT	TT	TT	TT	TT	TT	CT	TT	TT	TT	TT	TT	TT	TT	TT	TT	CT	TT	TT	TT
2544389-10-G>C	GC	GC	CC	CC	GC	CC	CC	GC	CC	CC	GC	GC	GC	GC	CC	GG	CC	CC	GC	CC	GC	GC	GC	GC	CC	GC	GC	CC	GG	CC	CC	CC	CC	CC	CC	CC	GC	CC	GC	CC	CC	GG	CC	CC	CC	NN	CC	CC	CC
5585516-39-G>A	AA	AA	AA	AA	AA	AA	AA	AA	AA	GG	GG	GG	GG	AG	AA	AA	AA	AA	GG	AA	AA	AA	AG	GG	AA	AA	AA	AA	AA	AA	AA	AA	AA	AA	AA	AG	AA	GG	AA	AA	AA	AA	AA	AA	AA	AA	AA	AA	AA
2516871-28-T>C	TT	CC	TT	CC	CT	CC	CC	TT	TT	TT	TT	TT	TT	TT	TT	TT	TT	TT	TT	TT	CC	TT	TT	TT	TT	TT	TT	TT	TT	TT	CC	TT	CC	CC	TT	CT	CC	TT	TT	TT	TT	TT	TT	CC	TT	TT	CC	TT	NN
7049112-7-A>G	AA	AG	AG	AA	AA	AA	AA	AA	AA	AA	AA	AA	AA	AA	AA	AA	AA	AA	AA	AA	AA	AA	AA	AA	AA	AA	AA	AA	AA	AA	AA	AA	AA	AA	AA	AA	AG	AA	AA	AA	AA	AA	AA	AA	AA	AA	AG	AA	AG
4593735-11-C>A	CC	AC	AC	CC	CC	CC	CC	AC	CC	CC	CC	CC	CC	CC	CC	AC	CC	CC	CC	CC	CC	CC	CC	CC	CC	CC	CC	CC	AC	CC	CC	CC	CC	CC	CC	AC	AC	CC	CC	CC	CC	AC	CC	CC	CC	CC	AC	CC	AC
100025785-17-G>A	GG	GG	GG	GG	GG	GG	GG	GG	GG	GG	AA	AA	AA	AA	GG	GG	GG	GG	AA	GG	GG	GG	GG	AA	GG	GG	GG	GG	GG	NN	GG	GG	GG	GG	GG	GG	GG	AA	GG	GG	GG	GG	GG	GG	GG	GG	GG	GG	GG
9624590-20-C>T	CC	CC	CC	CC	CC	CC	CC	CT	CC	CC	CC	CC	CC	CC	CT	CC	CC	CC	CC	NN	CC	CC	CC	CC	CC	CC	CC	CC	CC	CC	CC	NN	CC	CC	CC	CC	CC	CC	NN	CC	CC	CC	CC	CC	CC	CC	CC	CC	NN
4578572-13-C>T	CC	CC	CC	CC	CC	CC	CC	CC	CC	CC	CC	CC	CC	CC	CC	CC	CC	CC	CC	CC	CC	CC	CC	CC	CC	CC	CC	CC	CC	CC	CC	CC	CC	CC	CC	CC	CC	CC	CC	CC	CC	CC	CC	CC	CC	CC	CC	CC	CC
7059923-35-A>C	AA	AA	AA	AA	AA	AA	AA	AC	AA	CC	AA	AA	AA	AA	CC	AA	AA	CC	AA	AA	AA	CC	AC	AA	AA	AC	AC	CC	AA	AA	AA	NN	AA	AA	AA	AC	AA	AA	NN	AA	CC	AC	AA	AA	CC	CC	AA	AA	CC
9693473-6-G>A	GG	GG	GG	GG	GG	GG	GG	AG	GG	GG	GG	GG	GG	GG	GG	GG	GG	GG	GG	NN	GG	GG	GG	GG	GG	GG	GG	GG	GG	GG	GG	NN	GG	GG	GG	GG	GG	GG	NN	GG	GG	GG	GG	GG	GG	NN	GG	GG	GG
2404661-10-T>C	TT	CC	TT	CC	CC	CC	CC	TT	TT	TT	CT	CT	TT	TT	TT	TT	TT	TT	CT	CC	CC	CC	CC	CT	TT	CT	CC	CC	TT	TT	CC	TT	CC	CC	TT	CT	CC	CC	TT	TT	TT	CC	TT	CC	TT	CC	CC	TT	TT
7048240-50-T>A	TT	TT	TT	TT	TT	TT	TT	TT	TT	TT	TT	TT	TT	TT	TT	TT	TT	TT	TT	TT	TT	TT	TT	TT	TT	TT	TT	TT	TT	TT	TT	TT	TT	TT	TT	AT	TT	TT	TT	TT	TT	TT	TT	TT	TT	TT	TT	TT	TT
100220679-43-T>C	NN	CC	CC	CC	CC	CC	CC	CC	CC	TT	CC	CC	CC	TT	NN	NN	CC	NN	CC	TT	CC	TT	TT	CC	CC	CT	TT	CC	NN	NN	CC	TT	CC	CC	CC	CT	CC	CC	TT	CC	TT	TT	TT	CC	CC	CC	CC	CC	TT
100220680-51-G>A	AA	GG	GG	GG	AA	GG	GG	AA	AA	AA	AA	AA	AA	AA	AA	NN	AA	AA	AA	AA	GG	AA	AA	AA	AA	GG	AA	AA	GG	AA	GG	AA	GG	GG	AA	GG	GG	AA	AA	AA	AA	AA	AA	GG	AA	AA	GG	GG	AA
2383651-11-T>C	TT	TT	TT	TT	TT	TT	TT	CC	TT	CC	TT	TT	TT	TT	TT	CC	TT	CC	TT	TT	TT	TT	TT	TT	CC	CT	CT	TT	CC	CC	TT	TT	TT	TT	TT	TT	TT	TT	TT	CC	CC	TT	TT	TT	TT	NN	TT	CC	TT
4770957-65-C>A	CC	CC	CC	CC	CC	CC	CC	CC	CC	CC	CC	CC	CC	CC	CC	CC	CC	CC	CC	CC	CC	CC	CC	CC	CC	CC	CC	CC	CC	CC	CC	CC	CC	CC	CC	CC	CC	CC	CC	CC	CC	CC	CC	CC	CC	CC	CC	CC	CC
2511690-42-C>G	CC	CC	CC	CC	CC	CC	CC	GC	CC	CC	CC	CC	CC	GG	CC	CC	CC	CC	CC	CC	CC	GG	GG	CC	CC	CC	GC	GG	CC	CC	CC	CC	CC	CC	GC	GC	CC	CC	CC	CC	CC	GC	CC	CC	CC	GG	CC	CC	CC
2569722-63-A>C	CC	CC	CC	CC	AA	CC	CC	AC	CC	CC	CC	CC	CC	CC	CC	AA	CC	CC	CC	CC	CC	CC	CC	CC	CC	CC	AC	CC	AA	CC	CC	CC	CC	CC	CC	AC	CC	CC	CC	CC	CC	CC	CC	CC	CC	CC	CC	CC	CC
2429362-13-G>C	GG	GG	GG	GG	GG	GG	GG	GG	GG	GG	GG	GG	GG	GG	GG	GG	GG	GG	GG	GG	GG	CC	CC	GG	GG	GG	CC	CC	GG	GG	GG	GG	GG	GG	GG	GG	GG	GG	GG	GG	GG	CC	GG	GG	GG	CC	GG	GG	GG
4766475-63-C>A	CC	CC	AA	CC	AA	CC	CC	CC	AC	AA	CC	CC	CC	CC	AA	AA	CC	AA	CC	AA	CC	AA	AA	CC	AA	CC	AA	AA	AA	CC	CC	AA	CC	CC	AA	AC	CC	CC	AA	AA	AA	AA	AA	CC	AA	NN	CC	AA	AA
4587712-40-C>T	CT	TT	CC	TT	CC	TT	TT	CT	CC	CC	CC	CC	CC	CT	CC	CT	NN	CC	CC	CC	TT	CC	CC	CC	CC	TT	CC	CC	CC	CC	TT	CC	TT	TT	CC	CC	TT	CC	CC	CC	CC	CC	CC	TT	CC	CC	TT	CC	CC
4587830-11-C>T	CT	CC	CC	CC	CC	CC	CC	CT	CC	CC	CC	CC	CC	CC	CT	CT	CT	TT	CC	CC	CC	CC	NN	CC	TT	CC	CT	CT	CT	TT	CC	CC	CC	CC	CC	CC	CC	CC	CC	TT	CC	TT	CC	CC	CC	NN	CC	TT	CC
2575937-57-A>T	TT	TT	TT	TT	NN	TT	TT	AT	TT	AA	TT	TT	TT	TT	AA	TT	TT	AA	TT	AA	TT	AA	AT	TT	TT	TT	AA	AA	TT	TT	TT	AA	TT	TT	TT	AA	TT	TT	AA	TT	TT	AA	AA	TT	AA	NN	TT	TT	AA
2546006-59-C>G	GG	GG	CC	CC	CC	GG	CC	GG	CC	NN	GG	GG	GG	GG	GG	CC	CC	GG	GG	GG	GG	GG	GG	GG	GG	CC	GG	GG	CC	GG	GG	GG	GG	GG	CC	GG	GG	GG	GG	GG	CC	GG	CC	CC	GG	NN	CC	GG	GG
100148786-43-T>C	CC	CC	CC	CC	CC	CC	CC	CC	CC	CC	CC	CC	CC	CC	CC	NN	CC	CC	CC	CC	CC	CC	CC	CC	CC	CC	CC	CC	NN	NN	CC	CC	CC	CC	CC	CC	CC	CC	CC	CC	CC	CC	CC	CC	CC	CC	CC	CC	CC
9680868-6-C>T	TT	CC	CC	CC	CC	CC	CC	TT	CC	TT	CC	CC	CC	CT	CC	CT	TT	CC	CC	TT	CC	TT	TT	CC	CC	TT	TT	TT	CC	CC	CC	TT	CC	CC	CC	TT	CC	CC	TT	CC	TT	TT	CC	CC	CC	TT	CC	CC	TT
2385584-38-C>T	CC	CC	CC	CC	CC	CC	CC	CT	CC	CC	CC	CC	CC	CC	TT	TT	TT	CC	CC	NN	CC	NN	CC	CC	TT	CC	CT	NN	TT	TT	CC	CC	CC	CC	CC	CT	CC	CC	NN	TT	CC	CC	CC	CC	CC	CC	CC	TT	NN
2508243-5-A>T	AA	TT	AA	TT	AA	TT	TT	AA	AT	AA	AA	AA	AA	AA	AA	AA	AA	AA	AA	AA	TT	AA	AA	AA	AA	AT	AA	AA	AA	AA	TT	AA	TT	TT	AA	AA	TT	AA	AA	AA	AA	AA	AA	TT	AA	AA	TT	AA	AA
9708860-11-C>T	CT	TT	CT	TT	TT	TT	TT	CT	CT	CT	CT	CT	CT	CT	TT	TT	CT	TT	CT	TT	TT	TT	CT	CT	TT	TT	CT	TT	TT	TT	TT	TT	TT	TT	CT	CT	CT	CT	TT	TT	CT	TT	CT	TT	TT	TT	TT	TT	TT
100137585-7-T>C	CC	TT	CT	TT	CC	TT	TT	CC	CC	CC	CC	CC	CC	CC	CC	TT	CC	CC	CC	CC	TT	CC	CC	CC	CC	TT	CC	CC	TT	CC	TT	CC	TT	TT	CC	CC	TT	CC	CC	CC	CC	CT	CC	TT	CC	CC	TT	CC	CC
100137586-13-A>G	GG	GG	GG	GG	GG	GG	GG	GG	GG	GG	GG	GG	GG	GG	GG	GG	GG	GG	GG	GG	GG	GG	GG	GG	GG	GG	GG	GG	GG	GG	GG	GG	GG	GG	GG	GG	GG	GG	GG	GG	GG	GG	GG	GG	GG	NN	GG	GG	GG
100191115-12-C>T	TT	TT	NN	TT	CT	TT	TT	CC	TT	TT	TT	TT	TT	TT	CC	NN	TT	CC	TT	TT	TT	TT	TT	TT	CC	TT	CC	TT	NN	CC	TT	TT	TT	TT	TT	CT	TT	TT	TT	CC	TT	TT	TT	TT	CT	NN	TT	CC	TT
5585284-10-G>A	AA	GG	GG	GG	GG	GG	GG	AG	GG	GG	GG	GG	GG	GG	GG	GG	AA	GG	GG	GG	GG	GG	GG	GG	GG	GG	GG	GG	GG	GG	GG	GG	GG	GG	GG	GG	GG	GG	GG	GG	GG	GG	GG	GG	GG	GG	GG	GG	GG
4581521-11-G>T	GG	GG	GG	TT	TT	GG	GG	GG	GG	TT	TT	TT	TT	TT	GG	GG	GG	GG	TT	GG	GG	GG	GG	TT	GG	TT	GT	GG	GG	GG	GT	GG	GG	GG	GG	GG	TT	TT	GG	GG	TT	GT	GG	GG	TT	GG	TT	GG	GG
4587187-5-T>G	TT	TT	TT	TT	GT	TT	TT	TT	TT	GG	GG	GG	GG	GT	TT	TT	TT	TT	GG	TT	TT	TT	TT	GG	TT	GT	GT	TT	TT	TT	TT	TT	TT	TT	TT	TT	TT	GG	TT	TT	GG	TT	TT	TT	GG	TT	TT	TT	TT
4584820-6-A>G	AA	GG	AA	GG	AA	GG	GG	AA	AA	GG	AA	AA	AA	AA	AA	AA	AA	AA	AA	AA	GG	AA	AA	AA	AA	AG	AG	AA	AA	AA	GG	AA	GG	GG	AA	AA	GG	AA	AA	AA	AA	AA	AA	GG	AA	AA	GG	AA	AA
4591955-16-T>A	TT	AA	TT	AA	TT	AA	AA	AT	TT	AT	TT	TT	TT	TT	TT	TT	TT	TT	TT	TT	AA	TT	AT	TT	TT	AA	AT	TT	TT	TT	AA	TT	AA	AA	TT	TT	AA	TT	TT	TT	AT	TT	TT	AA	TT	TT	AT	TT	TT
2537446-29-T>C	TT	TT	TT	TT	CC	TT	TT	TT	TT	CC	CC	CC	CC	CT	TT	TT	TT	TT	CC	TT	TT	TT	TT	CC	TT	TT	TT	TT	TT	NN	TT	TT	TT	TT	TT	CT	TT	CC	TT	TT	TT	TT	TT	TT	TT	TT	TT	TT	TT
2386571-20-G>T	GT	GG	GG	GG	GG	GG	GG	GT	GG	GG	GG	GG	GG	GG	GG	GG	GG	GG	GG	TT	GG	TT	TT	GG	GG	GG	TT	TT	GG	NN	GG	TT	GG	GG	GG	GT	GG	GG	TT	GG	TT	TT	TT	GG	GG	NN	GG	GG	TT
9681177-13-A>G	GG	GG	GG	GG	GG	GG	GG	GG	GG	GG	GG	GG	GG	GG	NN	NN	GG	GG	GG	GG	GG	GG	GG	GG	GG	GG	GG	GG	NN	NN	GG	GG	GG	GG	GG	GG	GG	GG	GG	GG	GG	AG	GG	GG	AA	AG	GG	GG	GG
4773991-30-A>G	AA	GG	AA	GG	AG	GG	GG	AA	AA	AA	AA	AA	AA	AA	AA	NN	AA	GG	AA	AA	GG	AA	AA	AA	AA	GG	AA	AA	GG	AA	GG	AA	GG	GG	AA	AA	GG	AA	AA	AA	AA	AA	AA	GG	AA	AA	GG	AA	GG
2505877-9-T>C	TT	TT	TT	TT	TT	TT	TT	TT	TT	TT	TT	TT	TT	TT	TT	TT	TT	TT	TT	CC	TT	TT	TT	TT	TT	TT	TT	TT	TT	TT	TT	CC	TT	TT	TT	TT	TT	TT	CC	TT	TT	TT	CC	TT	TT	TT	TT	TT	CC
2594308-57-C>T	CC	CC	CC	CC	CC	CC	CC	CC	TT	CC	CC	CC	CC	CC	CC	CC	CC	TT	CC	CC	CC	CC	CC	CC	TT	CC	CC	CC	CC	TT	CC	CC	CC	CC	TT	CC	CC	CC	CC	TT	CC	CC	CC	CC	CC	NN	CC	TT	CC
9712298-34-G>A	AA	AA	GG	AA	AA	AA	AA	AA	GG	AA	AA	AA	AA	AA	AA	AA	AA	AA	AA	AA	AA	AA	AG	AA	AA	AA	AA	AA	AA	NN	AA	AA	AA	AA	GG	AA	AA	AA	AA	AA	AA	AA	AA	AA	AA	AA	AA	AA	AA
9712300-65-A>G	GG	GG	GG	GG	GG	GG	GG	GG	GG	GG	GG	GG	GG	GG	GG	GG	GG	GG	GG	GG	GG	GG	GG	GG	GG	GG	GG	GG	GG	GG	GG	GG	GG	GG	GG	GG	GG	GG	GG	GG	GG	GG	GG	GG	GG	GG	GG	GG	GG
2482682-26-T>C	CC	CC	CC	CC	CC	CC	CC	CC	CC	CC	CC	CC	CC	CC	CC	CC	CC	CC	CC	CC	CC	TT	CC	CC	CC	CC	CC	CC	CC	CC	CC	CC	CC	CC	CC	CC	CC	CC	CC	CC	CC	CC	CC	CC	CC	CC	CC	CC	CC
100140571-39-A>G	AA	AA	AA	AA	AA	AA	AA	AG	AA	GG	AA	AA	AA	AA	AA	GG	AA	AA	AA	GG	AA	AA	AA	AA	AA	AA	AA	AA	GG	AA	AA	GG	AA	AA	AA	AA	AA	AA	GG	AA	AA	AA	GG	AA	AA	AA	AA	AA	GG
9693695-56-A>G	AA	AA	GG	AA	GG	AA	AA	AA	GG	AA	GG	GG	GG	AG	AA	AA	AA	AA	GG	AA	AA	AA	AG	GG	AA	AA	AA	AA	AA	AA	AA	AA	AA	AA	AG	AA	AA	GG	AA	AA	AA	AA	AA	AA	GG	AA	AA	AA	AA
2399751-6-C>A	CC	CC	CC	CC	CC	CC	CC	AC	CC	CC	CC	CC	CC	CC	CC	CC	CC	CC	AA	CC	CC	AA	AA	CC	CC	CC	AA	AA	CC	CC	CC	CC	CC	CC	AA	CC	CC	CC	CC	CC	CC	AA	CC	CC	CC	AA	CC	CC	CC
9669010-38-C>T	CC	CC	CC	CC	CC	CC	CC	CT	CC	CC	CC	CC	CC	CC	CC	CC	CC	CC	CC	CC	CC	TT	CC	CC	CC	CC	TT	TT	CC	CC	CC	CC	CC	CC	CC	CC	CC	CC	CC	CC	CC	TT	CC	CC	CC	TT	CC	CC	CC
9679267-23-C>G	CC	GG	GG	GG	CC	GG	GG	CC	CC	CC	CC	CC	CC	CC	CC	CC	CC	CC	CC	CC	GG	CC	CC	CC	CC	GG	CC	CC	CC	CC	GG	CC	GG	GG	CC	CC	GG	CC	CC	CC	CC	CC	CC	GG	CC	CC	GG	CC	CC
4773000-41-G>T	GG	GG	TT	GG	GG	GG	GG	GG	TT	GG	GG	GG	GG	GG	GG	GG	GG	GG	GG	GG	GG	GG	GG	GG	GG	GT	GG	GG	GG	GG	GG	GG	GG	GG	TT	GG	GG	GG	GG	GG	GG	GG	GG	GG	GG	GG	GG	GG	GG
9693983-19-A>G	GG	GG	AG	GG	GG	GG	GG	AG	AA	GG	GG	GG	GG	GG	AA	GG	GG	GG	GG	GG	GG	GG	AG	GG	GG	GG	GG	GG	GG	GG	GG	GG	GG	GG	AA	GG	GG	GG	GG	GG	GG	GG	GG	GG	GG	GG	GG	GG	GG
2438684-65-G>A	GG	GG	GG	GG	GG	GG	GG	GG	GG	GG	GG	GG	GG	GG	GG	NN	GG	GG	GG	GG	GG	GG	GG	GG	GG	GG	GG	GG	NN	NN	GG	GG	GG	GG	GG	GG	GG	GG	GG	GG	GG	GG	GG	GG	GG	NN	GG	GG	GG
4778847-20-G>T	GG	GG	GG	GG	GG	GG	GG	GG	GG	GG	GG	GG	GG	GG	GG	GG	GG	GG	GG	GG	GG	GG	GG	GG	GG	GG	GG	GG	GG	GG	GG	GG	GG	GG	GG	GG	GG	GG	GG	GG	GG	GG	GG	GG	GG	GG	GG	GG	GG
2580846-40-G>A	AA	GG	AA	GG	AA	GG	GG	AG	AA	GG	AA	AA	AA	AG	GG	GG	AA	GG	AA	GG	GG	AA	AG	AA	AA	GG	AG	AA	GG	AA	GG	GG	GG	GG	AA	AG	GG	AA	GG	AA	GG	AA	GG	GG	GG	AA	GG	AA	GG
100184346-24-G>C	GG	CC	GG	CC	GG	CC	CC	GG	GG	GG	GG	GG	GG	GG	GG	GG	GG	GG	GG	GG	CC	GG	GG	GG	GG	GC	GG	GG	GG	GG	CC	GG	CC	CC	GG	GG	CC	GG	GG	GG	GG	GG	GG	CC	GG	GG	CC	GG	GG
4772882-18-T>C	TT	CC	TT	CC	TT	CC	CC	TT	TT	TT	TT	TT	TT	TT	TT	TT	TT	TT	TT	TT	CC	TT	TT	TT	TT	CC	TT	TT	TT	TT	CC	TT	CC	CC	TT	TT	CC	TT	TT	TT	TT	TT	TT	CC	TT	TT	CT	TT	TT
2605404-35-C>A	CC	CC	CC	CC	CC	CC	CC	CC	CC	CC	CC	CC	CC	CC	CC	AA	CC	CC	CC	CC	CC	CC	CC	CC	CC	CC	AC	CC	AA	CC	CC	CC	CC	CC	CC	CC	CC	CC	CC	CC	CC	CC	CC	CC	CC	CC	CC	CC	CC
2592699-31-A>C	AA	AA	AA	AA	AA	AA	AA	AA	AA	AA	CC	CC	CC	CC	AA	AA	AA	AA	CC	AA	AA	AA	AA	CC	AA	AA	AA	AA	AA	AA	AA	AA	CC	AA	AA	AA	AA	CC	AA	AA	AA	AA	AA	AA	AA	AC	CC	AA	AA
2449400-23-G>A	GG	GG	GG	GG	GG	GG	GG	AG	GG	GG	GG	GG	GG	GG	GG	GG	GG	NN	GG	GG	GG	GG	GG	GG	GG	GG	GG	GG	GG	GG	GG	GG	GG	GG	GG	GG	GG	GG	GG	GG	GG	GG	GG	GG	GG	GG	GG	GG	GG
2531698-22-T>C	CC	TT	TT	TT	TT	TT	TT	CT	TT	TT	TT	TT	TT	TT	TT	TT	CC	TT	TT	TT	TT	TT	TT	TT	TT	TT	TT	TT	TT	TT	TT	TT	TT	TT	TT	TT	TT	TT	TT	TT	TT	TT	TT	TT	TT	TT	TT	TT	TT
2505764-11-G>A	GG	GG	GG	GG	GG	GG	GG	GG	GG	GG	GG	GG	GG	GG	GG	GG	GG	GG	GG	GG	GG	GG	GG	GG	GG	GG	GG	GG	GG	GG	GG	GG	GG	GG	GG	GG	GG	GG	GG	GG	GG	GG	GG	GG	GG	GG	GG	GG	GG
4767659-23-A>G	AA	AA	AA	AA	AA	AA	AA	AA	AA	AA	AA	AA	AA	AA	AA	AA	AA	NN	AA	AA	AA	AA	AA	AA	AA	AA	AA	AA	AA	AA	AA	AA	AA	AA	AA	AA	AA	AA	AA	AA	NN	AA	AA	AA	NN	AA	AA	GG	AA
100145934-30-C>A	AA	CC	CC	CC	CC	CC	CC	CC	CC	CC	CC	CC	CC	CC	CC	CC	AA	CC	CC	CC	CC	CC	CC	CC	CC	CC	CC	CC	CC	CC	CC	CC	CC	CC	CC	CC	CC	CC	CC	CC	CC	CC	CC	CC	CC	CC	CC	CC	CC
2432072-61-A>G	AA	AA	AA	AA	AA	AA	AA	AG	AA	AA	AA	AA	AA	AA	GG	AA	AA	AA	AA	AA	AA	AA	AA	AA	AA	AA	AA	AA	AA	AA	AA	AA	AA	AA	AA	AG	AA	AA	AA	AA	AA	AA	AA	AA	AA	AA	AA	AA	AA
4772640-44-C>T	TT	TT	CC	CC	TT	TT	CC	CT	CC	TT	TT	TT	TT	CT	TT	CC	TT	CC	TT	TT	TT	TT	TT	TT	CC	CC	TT	TT	CC	CC	CC	TT	TT	TT	CT	CT	TT	TT	TT	CC	CC	CT	TT	CC	CC	NN	TT	CC	TT
2595801-36-C>T	TT	TT	CC	TT	TT	TT	TT	CT	CC	TT	TT	TT	TT	CT	CC	CC	TT	CC	TT	TT	TT	TT	CT	TT	CC	CT	TT	TT	CC	CC	TT	TT	TT	TT	CC	CT	TT	TT	TT	CC	CC	CT	TT	TT	CC	CT	TT	CC	TT
9708603-17-T>C	TT	CT	CT	TT	TT	TT	TT	TT	TT	TT	TT	TT	TT	TT	TT	TT	TT	TT	TT	TT	TT	TT	TT	TT	TT	TT	TT	TT	TT	TT	TT	TT	TT	TT	TT	TT	CT	TT	TT	TT	TT	TT	TT	TT	TT	TT	CT	TT	CT
9688592-13-G>A	GG	GG	GG	GG	GG	GG	GG	GG	GG	GG	GG	GG	GG	GG	GG	GG	GG	GG	GG	GG	GG	GG	GG	GG	GG	GG	GG	GG	GG	NN	GG	GG	GG	GG	GG	GG	GG	NN	GG	GG	GG	GG	GG	GG	GG	GG	GG	GG	GG
2579434-46-C>T	CC	TT	TT	TT	TT	TT	TT	TT	TT	CC	TT	TT	TT	CC	CC	TT	CC	TT	TT	CT	TT	TT	TT	TT	TT	TT	TT	TT	TT	TT	TT	TT	TT	TT	TT	TT	TT	TT	TT	TT	TT	CT	TT	TT	CC	TT	TT	TT	TT
2529094-9-A>G	AA	AA	AA	AA	AA	AA	AA	AA	AA	AA	AA	AA	AA	AA	AA	GG	AA	AA	AA	AA	AA	AA	AA	AA	AA	AA	AA	AA	GG	AA	AA	AA	AA	AA	AA	GG	AA	AA	AA	AA	AA	AA	AA	AA	AA	NN	AA	AA	AA
2515466-9-C>T	CC	CC	CC	CC	CC	CC	CC	CC	CC	CC	CC	CC	NN	CC	CC	TT	CC	CC	CC	CC	CC	CC	CC	CC	CC	CC	CC	CC	TT	CC	CC	CC	CC	CC	CC	CT	TT	CC	CC	CC	CC	CC	CC	CC	CC	CC	CC	CC	CC
4773433-17-T>G	GG	GG	GG	GG	GG	GG	GG	GG	GG	GG	GG	GG	GG	GG	GG	GG	GG	NN	GG	TT	GG	TT	TT	GG	GG	GG	GT	TT	GG	GG	GG	TT	GG	GG	GT	GG	GG	GG	TT	GG	GT	TT	TT	GG	GG	TT	GG	GG	TT
2601763-19-C>A	CC	CC	CC	CC	AC	CC	CC	AC	CC	CC	CC	CC	CC	CC	CC	CC	CC	CC	CC	CC	CC	CC	CC	CC	CC	CC	CC	CC	CC	CC	CC	CC	CC	CC	CC	CC	CC	CC	CC	CC	AC	CC	CC	CC	AC	CC	CC	AA	CC
4579341-30-C>T	CC	CC	TT	CC	CC	CC	CC	CT	TT	CC	CC	CC	CC	CT	CC	CC	CC	CC	CC	CC	CC	CC	CT	CC	TT	CC	CT	CC	CC	TT	CC	CC	CC	CC	TT	CT	CC	CC	CC	TT	CC	CC	CC	CC	CC	CC	CC	CC	CC
4776894-9-G>A	GG	GG	GG	GG	GG	GG	GG	AG	GG	GG	GG	GG	GG	GG	GG	GG	GG	GG	GG	GG	GG	GG	GG	GG	GG	GG	GG	GG	GG	GG	GG	GG	GG	GG	GG	AG	GG	GG	GG	GG	GG	GG	GG	GG	AG	GG	GG	AA	GG
4588832-32-C>T	CC	TT	TT	TT	CC	TT	TT	CT	TT	TT	CC	CC	CC	CT	TT	CC	CC	TT	CC	TT	TT	TT	TT	CC	TT	TT	TT	TT	CC	TT	TT	TT	CC	TT	TT	CT	TT	CC	TT	TT	TT	CT	TT	TT	CT	TT	TT	CC	TT
4582891-52-T>C	TT	CC	CC	CC	CT	CC	CC	CT	CC	CC	TT	TT	TT	CT	CC	TT	TT	CC	TT	CC	CC	CC	CC	TT	CC	CC	CC	CC	TT	CC	CC	CC	TT	CC	CC	CT	CC	TT	CC	CC	CT	CC	CC	CC	CT	CT	CC	CT	CC
5585685-50-G>A	GG	GG	AG	GG	GG	GG	GG	AG	AA	GG	AA	AA	AA	AA	GG	GG	GG	GG	AA	GG	GG	GG	GG	AA	AA	GG	GG	GG	GG	AA	GG	GG	AA	GG	AA	AG	GG	AA	GG	AA	GG	GG	GG	GG	GG	GG	AG	GG	GG
100237599-56-T>C	CC	CC	CC	CC	CC	CC	CC	CC	CC	CC	TT	TT	TT	CT	CC	CC	CC	CC	TT	CC	CC	CC	TT	TT	CC	CC	CC	CC	CC	CC	CC	CC	TT	CC	CC	CC	CC	TT	CC	CC	CC	CC	CC	CC	CC	CC	CT	CC	CC
2588000-44-G>A	AA	AA	AG	AA	NN	AA	AA	AG	AA	GG	AA	AA	AA	AA	AG	NN	AA	AG	AA	GG	AA	GG	GG	AA	AA	AA	GG	GG	NN	AA	AA	GG	AA	AA	AG	GG	AA	AA	GG	AA	GG	GG	GG	AA	AA	NN	AA	AA	GG
4766246-64-C>G	CC	CC	CC	CC	CC	CC	CC	CC	CC	CC	CC	CC	CC	CC	GG	CC	CC	CC	CC	CC	CC	CC	CC	CC	CC	CC	CC	CC	CC	CC	CC	CC	CC	CC	CC	CC	CC	CC	CC	CC	CC	CC	CC	CC	GG	CC	CC	CC	CC
9709539-40-C>T	CC	TT	CC	CC	CC	TT	CC	CC	CC	CC	CC	CC	CC	CC	CC	CC	CC	CC	CC	TT	TT	CC	CC	CC	CC	TT	CC	CC	CC	CT	TT	TT	CC	CC	CC	CC	CC	CC	TT	CC	CC	CC	TT	CC	CC	CC	CC	CC	TT
7060649-20-A>G	AA	AA	AA	AA	AA	AA	AA	AG	AA	AA	GG	GG	GG	GG	AA	AG	AA	GG	GG	AA	AA	GG	GG	GG	AA	AA	GG	GG	AA	AA	AA	AA	GG	AA	AG	AG	AA	GG	AG	AA	GG	GG	AG	AA	AA	GG	AA	AA	AG
100028571-67-T>G	NN	TT	GG	TT	TT	TT	TT	GT	GG	TT	TT	TT	TT	GT	GG	NN	NN	TT	TT	GG	TT	TT	GG	TT	GG	TT	TT	TT	TT	GG	TT	GG	TT	TT	GG	GG	TT	TT	GG	GG	TT	TT	GG	TT	TT	NN	TT	GG	GG
100032679-29-G>T	TT	TT	TT	TT	TT	TT	TT	GT	TT	TT	TT	TT	TT	TT	TT	TT	TT	TT	TT	TT	TT	TT	TT	TT	TT	TT	TT	TT	TT	TT	TT	TT	TT	TT	TT	TT	TT	TT	TT	TT	TT	TT	TT	TT	TT	TT	TT	TT	TT
100189435-62-A>G	AA	AA	AA	AA	AA	AA	AA	AA	AA	AA	AA	AA	AA	AA	AA	AA	AA	AA	AA	AA	AA	AA	AA	AA	AA	AA	AA	AA	AA	AA	AA	AA	AA	AA	AA	AA	GG	AA	AA	AA	AA	AA	AA	AA	AA	AA	AA	AA	AA
16725142-33-C>T	CC	CT	CT	CC	CC	CC	CC	CC	CC	CC	CC	CC	CC	CC	CC	CC	CC	CC	CC	CC	CC	CC	CC	CC	CC	CC	CC	CC	CC	CC	CC	CC	CC	CC	CC	CC	CT	CC	CC	CC	CC	CC	CC	CC	CC	CC	CT	CC	CT
100032980-52-G>T	GG	GG	TT	GG	GG	GG	GG	GG	TT	GG	GG	GG	GG	GG	GG	GG	GG	GG	GG	GG	GG	GG	GG	GG	TT	GG	GG	GG	GG	TT	GG	GG	GG	GG	GT	GG	GG	GG	GG	TT	GG	GG	GG	GG	GG	GG	GG	GG	GG
7050876-64-G>A	GG	GG	GG	GG	GG	GG	GG	GG	GG	GG	GG	GG	GG	GG	GG	GG	GG	GG	GG	GG	GG	GG	GG	GG	GG	GG	GG	GG	GG	GG	GG	GG	GG	GG	GG	GG	GG	GG	GG	GG	GG	GG	GG	GG	GG	GG	GG	GG	GG
100231354-41-G>C	CC	CC	CC	CC	CC	CC	CC	CC	CC	CC	CC	CC	CC	CC	CC	CC	CC	CC	CC	CC	CC	GG	GG	CC	CC	CC	GC	GG	CC	CC	CC	CC	CC	CC	CC	CC	CC	CC	CC	CC	GC	GG	CC	CC	CC	GG	CC	CC	CC
4583984-19-C>T	CC	CC	CC	CC	CC	CC	CC	CC	CC	CC	CC	CC	CC	CC	CC	CC	CC	CC	CC	CC	CC	CC	CC	CC	CC	CC	CC	CC	CC	CC	CC	CC	CC	CC	CC	CC	CC	CC	CC	CC	CC	CC	CC	CC	CC	CC	CC	CC	CC
2570522-18-T>C	TT	TT	TT	TT	TT	TT	TT	TT	TT	TT	TT	TT	TT	TT	TT	TT	TT	TT	TT	TT	TT	TT	TT	TT	TT	TT	TT	TT	TT	TT	TT	TT	TT	TT	TT	TT	TT	TT	TT	TT	TT	TT	TT	TT	TT	TT	TT	TT	TT
4770164-18-A>G	AA	AA	GG	AA	GG	AA	AA	AG	GG	GG	GG	GG	AG	AG	GG	GG	AA	GG	GG	AA	AA	GG	GG	GG	GG	AA	GG	GG	GG	GG	AA	AA	GG	AA	GG	GG	AA	GG	AA	GG	AG	GG	AA	AA	GG	GG	AA	GG	AA
2441296-44-G>A	GG	GG	AA	GG	GG	GG	GG	AG	AA	GG	GG	GG	GG	GG	GG	GG	GG	GG	GG	AA	GG	GG	GG	GG	AA	GG	GG	GG	GG	AA	GG	AA	GG	GG	AA	AG	GG	GG	AA	AA	GG	GG	AA	GG	GG	GG	GG	GG	AA
4588604-29-T>C	TT	TT	TT	TT	TT	TT	TT	CT	TT	TT	TT	TT	TT	TT	TT	TT	CT	TT	TT	TT	TT	TT	TT	TT	TT	TT	TT	TT	TT	TT	TT	TT	TT	TT	TT	TT	TT	TT	TT	TT	TT	TT	TT	TT	TT	NN	TT	TT	TT
4768124-62-C>T	CC	CC	CC	CC	CC	CC	CC	CC	CC	CC	CC	CC	CC	CC	CC	CC	CC	CC	CC	CC	CC	CC	CC	CC	CC	CC	CC	CC	CC	CC	CC	CC	CC	CC	CC	CC	CC	CC	CC	CC	CC	CC	CC	CC	CC	CC	CC	CC	CC
2529632-63-G>A	GG	GG	GG	GG	GG	GG	GG	GG	GG	GG	GG	GG	GG	GG	GG	GG	GG	GG	GG	GG	GG	NN	GG	GG	GG	GG	GG	GG	GG	GG	GG	NN	GG	GG	GG	AA	GG	GG	GG	GG	GG	GG	GG	GG	GG	NN	GG	GG	GG
2573961-62-A>C	AA	AA	AA	AA	AA	AA	AA	AA	AA	AA	AA	AA	AA	AA	AA	AA	AA	AA	AA	AA	AA	AA	AA	AA	AA	AA	AA	AA	AA	AA	AA	AA	AA	AA	AA	AA	AA	AA	AA	AA	AA	AA	AA	AA	AA	NN	AA	AA	AA
4771304-35-C>T	CC	TT	CC	TT	CC	TT	TT	CC	CC	CC	CC	CC	CC	CC	CC	CC	CC	CC	CC	CC	TT	CC	CC	CC	CC	CT	CC	CC	CC	CC	TT	CC	CC	TT	CC	CC	TT	CC	CC	CC	CC	CC	CC	TT	CC	CC	TT	CC	CC
2456335-30-T>C	TT	CC	CC	CC	TT	CC	CC	CT	CC	CC	CC	CC	CC	CT	TT	CC	TT	TT	CC	TT	CC	TT	TT	CC	CC	CC	TT	TT	CC	NN	CC	TT	CC	CC	CC	CT	CC	CC	CC	CC	TT	NN	TT	CC	CT	NN	CC	CC	TT
2612233-43-C>T	NN	CC	CC	CC	CC	CC	CC	CC	CC	NN	CC	CC	CC	CC	CC	NN	NN	CC	NN	NN	CC	CC	CC	CC	CC	CC	CC	CC	NN	NN	CC	CC	CC	CC	CC	CC	CC	CC	CC	CC	CC	CC	CC	CC	CC	CC	CC	CT	CC
5585261-39-G>C	GG	GG	GG	GG	GG	GG	GG	GG	GG	GG	GG	GG	GG	GG	GG	GG	GG	GG	GG	GG	GG	GG	GG	GG	GG	GG	GG	GG	GG	GG	GG	GG	GG	GG	GG	GG	GG	GG	GG	GG	GG	GG	GG	GG	GG	GG	GG	GG	GG
4581745-33-C>G	CC	CC	NN	CC	CC	CC	NN	CC	CC	CC	CC	CC	CC	CC	CC	CC	CC	CC	CC	CC	CC	CC	CC	CC	CC	CC	CC	CC	CC	CC	CC	CC	CC	CC	CC	GC	CC	CC	CC	CC	CC	CC	CC	CC	CC	NN	CC	CC	CC
4583838-33-G>C	CC	NN	CC	CC	CC	CC	NN	CC	CC	GG	CC	CC	CC	GG	CC	CC	CC	CC	NN	CC	CC	CC	CC	NN	CC	CC	GC	CC	CC	CC	CC	CC	CC	CC	CC	GC	CC	CC	CC	CC	CC	CC	CC	CC	CC	GG	CC	CC	CC
9699083-37-T>C	TT	TT	TT	TT	TT	TT	TT	TT	TT	TT	TT	TT	TT	TT	TT	TT	TT	TT	TT	TT	TT	TT	TT	TT	TT	TT	TT	TT	TT	TT	TT	TT	TT	TT	TT	TT	TT	TT	TT	TT	TT	TT	TT	TT	TT	TT	TT	TT	TT
2444756-25-G>T	NN	GG	GG	GG	TT	GG	GG	GG	GG	GG	GG	GG	GG	GG	TT	GG	TT	NN	GG	TT	GG	TT	TT	GG	GG	GG	TT	TT	GG	GG	GG	TT	GG	GG	GG	GT	GG	GG	TT	GG	TT	TT	TT	GG	TT	NN	GG	TT	TT
2465760-18-G>T	TT	GG	GG	GG	GG	GG	GG	TT	GG	TT	TT	TT	TT	GT	TT	TT	TT	GG	TT	GG	GG	GG	GG	TT	GG	GG	GG	GG	TT	GG	GG	TT	TT	GG	GG	GG	GG	TT	GG	GG	GG	GG	GG	GG	GG	GG	GG	GG	TT
4583830-22-G>A	GG	GG	GG	GG	GG	GG	GG	AG	GG	AA	GG	GG	GG	GG	GG	AA	GG	NN	GG	GG	GG	GG	GG	GG	GG	GG	GG	GG	AA	GG	GG	GG	GG	GG	GG	GG	GG	GG	GG	GG	GG	GG	GG	GG	GG	GG	GG	AA	GG
4577350-29-A>C	CC	AA	AA	AA	AA	AA	AA	AA	AA	AA	AA	AA	AA	AA	AA	AA	CC	AA	AA	AA	AA	AA	AA	AA	AA	AA	AA	AA	AA	AA	AA	AA	AA	AA	AA	AC	AA	AA	AA	AA	AA	AA	AA	AA	AA	NN	AA	AA	AA
4584962-44-T>G	TT	GG	GG	GG	GG	GG	GG	TT	TT	TT	TT	TT	TT	TT	TT	TT	TT	TT	TT	TT	GG	TT	TT	TT	TT	GT	TT	TT	TT	TT	GG	TT	TT	GG	TT	GT	GG	TT	TT	TT	TT	TT	TT	GG	TT	GT	GT	TT	TT
5586878-15-C>G	CC	CC	CC	CC	CC	CC	CC	CC	CC	CC	GG	GG	GG	GC	GG	CC	CC	CC	GG	CC	CC	CC	CC	GG	CC	CC	CC	CC	CC	NN	CC	CC	GG	CC	CC	CC	CC	GG	CC	CC	CC	CC	CC	CC	CC	NN	CC	GG	CC
2444249-21-G>A	AA	GG	GG	GG	GG	GG	GG	GG	AA	GG	GG	GG	GG	GG	GG	GG	AA	GG	GG	GG	GG	GG	GG	GG	AA	GG	GG	GG	GG	AA	GG	GG	GG	GG	AA	GG	GG	GG	GG	AA	GG	GG	GG	GG	GG	NN	GG	AA	GG
100028952-39-G>T	TT	GG	GG	GG	GG	GG	GG	GG	TT	GG	GG	GG	GG	GG	GG	GG	TT	GG	GG	GG	GG	GG	GG	GG	TT	GG	GG	GG	GG	TT	GG	GG	GG	GG	TT	GG	GG	GG	GG	TT	GG	GG	GG	GG	GG	NN	GG	GG	GG
2452643-63-C>G	CC	CC	CC	GG	CC	CC	CC	CC	CC	CC	CC	CC	CC	CC	CC	CC	CC	CC	CC	CC	CC	CC	CC	CC	CC	GG	CC	CC	CC	CC	GG	CC	CC	CC	CC	CC	CC	CC	CC	CC	CC	CC	CC	CC	CC	CC	CC	CC	CC
2598250-31-G>T	GG	TT	TT	TT	GG	TT	TT	GG	GG	GG	GG	GG	GG	GG	GG	GG	GG	GG	GG	GG	TT	GG	GG	GG	GG	TT	GG	GG	GG	GG	TT	GG	GG	TT	GG	GG	TT	GG	GG	GG	GG	GG	GG	TT	GG	GG	TT	GG	GG
2518004-15-G>T	GG	GG	GG	GG	GG	GG	GG	GG	GG	GG	GG	GG	GG	GG	GG	GG	GG	GG	GG	TT	GG	GG	GG	GG	GG	GG	GG	GG	GG	GG	GG	TT	GG	GG	GG	GG	GG	GG	TT	GG	GG	GG	TT	GG	GG	GG	GG	GG	TT
4578991-21-C>G	CC	GG	GG	GG	CC	GG	GG	CC	CC	CC	CC	CC	CC	CC	CC	CC	CC	CC	CC	CC	GG	CC	CC	CC	CC	CC	CC	CC	CC	CC	GG	CC	CC	GG	CC	CC	GG	CC	CC	CC	CC	CC	CC	GG	CC	CC	GG	CC	CC
2532956-28-C>T	TT	CC	CT	CC	TT	CC	CC	CT	TT	TT	TT	TT	TT	CT	CC	TT	TT	TT	TT	CC	CC	TT	TT	TT	TT	CC	CT	TT	TT	NN	CC	CC	TT	CC	TT	CT	CC	TT	CC	TT	TT	TT	CC	CC	CT	TT	CC	TT	CC
4582059-31-A>G	GG	GG	GG	NN	GG	GG	AA	GG	AA	GG	GG	GG	GG	GG	GG	AA	GG	GG	GG	GG	NN	GG	GG	GG	AA	AA	GG	GG	AA	AA	NN	GG	GG	GG	AA	AG	GG	GG	GG	AA	AG	GG	GG	NN	GG	NN	GG	GG	GG
4770906-8-G>A	GG	GG	GG	GG	GG	GG	GG	GG	GG	GG	GG	GG	GG	GG	GG	GG	GG	GG	GG	AA	GG	GG	GG	GG	GG	GG	AG	GG	GG	GG	GG	AA	GG	GG	GG	AG	GG	GG	AA	GG	GG	GG	AA	GG	GG	GG	GG	GG	AA
4576282-55-C>T	CC	CC	CC	CC	CC	CC	CC	TT	TT	CC	CC	CC	CC	CT	TT	CC	CC	CC	CC	CC	CC	CC	CC	CC	TT	CT	CC	CC	CC	TT	CC	CC	CC	CC	TT	CT	CC	CC	CC	TT	CT	CC	CC	CC	CT	CT	CC	CC	CC
4583529-68-T>G	TT	TT	TT	TT	TT	TT	TT	GT	TT	TT	GG	GG	GG	GT	TT	TT	TT	TT	GG	TT	TT	TT	TT	GG	TT	TT	TT	TT	TT	NN	TT	TT	GG	TT	TT	TT	TT	GG	TT	TT	TT	TT	TT	TT	TT	TT	TT	TT	TT
2404876-51-C>T	NN	CC	CC	CC	CC	CC	CC	CT	CC	CC	CC	CC	CC	CC	CC	TT	CC	CC	CC	CC	CC	CC	CC	CC	CC	CC	CT	CC	TT	CC	CC	CC	CC	CC	CC	CC	CC	CC	CC	CC	CC	CC	CC	CC	NN	CC	CC	CC	CC
4581730-55-G>C	GG	CC	CC	CC	GG	CC	CC	GC	GG	GG	CC	CC	CC	CC	CC	CC	GG	GG	CC	GG	CC	GG	GC	CC	GG	GC	GC	GG	CC	GG	CC	GG	CC	CC	GG	GC	CC	CC	GG	GG	GG	GG	GG	CC	CC	GG	CC	CC	GG
2449630-33-G>A	GG	GG	GG	GG	GG	GG	GG	AG	GG	GG	GG	GG	GG	GG	GG	GG	GG	NN	GG	GG	GG	GG	AG	GG	GG	GG	AG	GG	GG	GG	GG	GG	GG	GG	GG	AG	GG	GG	GG	GG	GG	GG	GG	GG	GG	GG	GG	GG	GG
2453761-13-C>A	AA	CC	CC	CC	AA	CC	CC	AA	CC	CC	CC	CC	CC	CC	AA	CC	AA	NN	CC	AA	CC	AA	AA	CC	CC	CC	AA	AA	CC	NN	CC	NN	CC	CC	CC	CC	CC	CC	AA	CC	AA	AA	AA	CC	AA	NN	CC	AA	AA
4587103-8-T>C	TT	CT	CT	CC	TT	TT	TT	CT	TT	CC	CT	CT	NN	TT	CT	CC	TT	NN	TT	TT	CT	TT	TT	TT	TT	CC	TT	TT	CC	NN	CC	TT	TT	TT	CC	TT	TT	CT	TT	TT	CT	TT	TT	TT	CC	NN	TT	TT	TT
2449632-32-C>A	CC	CC	CC	CC	CC	CC	CC	CC	CC	CC	CC	CC	CC	CC	CC	CC	CC	CC	AC	CC	CC	CC	CC	CC	CC	CC	CC	CC	CC	CC	CC	CC	CC	CC	CC	CC	CC	CC	CC	CC	CC	CC	CC	CC	CC	CC	CC	CC	CC
9716716-6-C>T	CC	CT	CT	CC	CC	CC	CC	CC	CC	CC	CC	CC	CC	CC	CC	CC	CC	CC	CC	CC	CC	CC	CC	CC	CC	CC	CC	CC	CC	CC	CC	CC	CC	CC	CC	CC	CT	CC	CC	CC	CC	CC	CC	CC	CC	CC	CT	CC	CT
4772310-47-G>A	GG	GG	GG	GG	AA	GG	GG	AG	AA	GG	GG	GG	GG	GG	GG	AA	GG	GG	GG	AA	GG	GG	AG	GG	AA	AG	AG	GG	AA	AA	GG	AA	GG	GG	AA	AG	GG	GG	AA	AA	AG	AG	AA	GG	AG	AG	GG	AA	AA
4584900-50-C>T	CC	CC	CC	CC	CC	CC	CC	CC	CC	CT	CC	CC	CC	CC	CC	CC	CC	CC	CC	CC	CC	CC	CC	CC	CC	CC	CT	CC	CC	CC	CC	CC	CC	CC	CC	CT	CC	CC	CC	CC	CC	CC	CC	CC	CT	NN	CC	TT	CC
2561796-67-T>G	TT	TT	TT	TT	NN	TT	TT	TT	TT	TT	TT	TT	TT	TT	TT	TT	TT	TT	TT	TT	TT	TT	TT	TT	TT	TT	TT	TT	TT	TT	TT	TT	TT	TT	TT	GT	TT	TT	TT	TT	TT	GT	TT	TT	TT	GT	TT	TT	TT
2562572-17-G>A	AA	GG	GG	GG	GG	GG	GG	AA	GG	GG	AG	GG	AG	AA	AA	AA	AA	NN	AG	NN	GG	AA	AA	GG	AG	GG	AA	AA	AA	NN	GG	NN	GG	GG	AA	GG	GG	GG	NN	AG	AA	AG	AA	GG	GG	AG	GG	GG	NN
2552202-31-A>T	TT	AA	AA	AA	TT	AA	AA	TT	AA	AA	AA	AA	AA	AA	NN	NN	TT	NN	AA	TT	AA	TT	TT	AA	AA	AA	TT	TT	AA	AA	AA	TT	AA	AA	TT	AT	AA	AA	TT	AA	TT	AT	TT	AA	NN	NN	AA	AA	TT
100261094-18-A>G	AA	GG	GG	GG	AA	GG	GG	AA	AA	AA	AA	AA	AA	AA	AA	AA	AA	AA	AA	AA	GG	AA	AA	AA	AA	GG	AA	AA	AA	NN	GG	AA	AA	GG	AA	AA	GG	GG	AA	AA	AA	AA	AA	GG	AA	AA	GG	GG	AA
4764542-68-A>G	AA	GG	GG	GG	AA	GG	GG	AG	AA	AA	GG	GG	GG	GG	AA	GG	AA	GG	GG	GG	GG	AA	AG	GG	AA	GG	AG	AA	GG	AA	GG	GG	GG	GG	AA	AG	GG	GG	GG	AA	AG	AG	GG	GG	AG	AG	GG	GG	GG
4776603-68-G>C	GG	CC	CC	CC	GG	CC	CC	GG	GG	GG	GG	GG	GG	GG	GG	GG	GG	GG	GG	GG	CC	GG	GG	GG	GG	CC	GG	GG	GG	GG	CC	GG	GG	CC	GG	GC	CC	CC	GG	GG	GG	GG	GG	CC	GC	GG	CC	GG	GG
4774130-50-G>A	GG	GG	GG	GG	GG	GG	GG	GG	GG	AG	GG	GG	GG	GG	GG	GG	GG	GG	GG	GG	GG	GG	GG	GG	GG	AG	GG	GG	GG	GG	GG	GG	GG	GG	GG	GG	GG	GG	GG	GG	AG	GG	GG	GG	GG	GG	GG	GG	GG
4772718-14-T>A	TT	TT	TT	AA	TT	TT	TT	TT	TT	TT	TT	TT	TT	TT	TT	TT	TT	TT	TT	TT	TT	TT	TT	TT	TT	AT	TT	TT	TT	TT	AA	TT	TT	TT	TT	TT	TT	TT	TT	TT	AT	TT	TT	TT	TT	TT	TT	TT	TT
9684650-35-C>G	CC	GG	GG	GG	GG	GG	GG	GC	CC	GG	CC	CC	CC	GC	GG	GG	CC	CC	CC	CC	GG	GG	GC	CC	CC	GG	GC	GG	GG	CC	GG	CC	CC	GG	GC	GC	GG	GG	CC	CC	GG	GG	CC	GG	GC	GG	GG	GG	CC
2615887-16-G>T	TT	GG	GG	GG	TT	GT	GG	GT	TT	TT	TT	TT	TT	TT	TT	TT	TT	TT	TT	TT	GG	TT	TT	TT	TT	GG	GT	TT	TT	TT	GG	TT	TT	GG	TT	GT	GG	GG	TT	TT	GT	TT	TT	GG	TT	TT	GG	TT	TT
100028824-60-C>T	TT	TT	TT	TT	TT	TT	TT	TT	TT	TT	TT	TT	TT	TT	TT	TT	TT	TT	TT	TT	TT	TT	TT	TT	TT	TT	TT	TT	TT	TT	TT	TT	TT	TT	TT	TT	TT	TT	TT	TT	TT	TT	TT	TT	TT	TT	TT	TT	TT
2459392-30-T>C	TT	TT	CT	TT	TT	TT	TT	TT	TT	TT	TT	TT	TT	TT	TT	TT	TT	TT	TT	TT	TT	TT	TT	TT	TT	TT	TT	TT	TT	TT	TT	TT	TT	TT	TT	TT	CT	TT	TT	TT	TT	TT	TT	TT	TT	TT	TT	TT	TT
4771594-29-A>G	AA	AA	AA	AA	AA	AA	AA	AA	AA	AA	AA	AA	AA	AA	AA	AA	NN	GG	AA	GG	AA	AA	AG	AA	AA	AA	AG	AA	AA	AA	AA	GG	AA	AA	AA	AG	AA	AA	GG	AA	AA	AA	GG	AA	AG	AG	AA	AA	GG
2560619-68-T>A	AA	TT	TT	TT	TT	TT	TT	TT	TT	TT	TT	TT	TT	TT	TT	TT	AA	AA	TT	AA	TT	TT	TT	TT	TT	TT	AT	TT	TT	TT	TT	AA	TT	TT	TT	TT	TT	TT	AA	TT	TT	TT	AA	TT	AT	TT	TT	TT	AA
9681155-51-C>A	CC	CC	CC	CC	CC	CC	CC	CC	CC	CC	CC	CC	CC	CC	CC	CC	CC	CC	CC	CC	CC	CC	CC	CC	CC	CC	CC	CC	CC	CC	CC	CC	CC	CC	CC	CC	CC	CC	CC	CC	CC	CC	CC	CC	CC	CC	CC	CC	CC
100184803-14-G>A	GG	AA	AA	AA	GG	AA	AA	AG	GG	GG	GG	GG	GG	GG	GG	GG	GG	AA	GG	AA	AA	GG	GG	GG	GG	AA	GG	GG	AA	GG	AA	AA	GG	AA	GG	AG	AA	AA	AA	GG	AG	GG	AA	AA	GG	GG	AA	GG	AA
4591843-21-T>A	TT	TT	TT	TT	TT	TT	TT	TT	TT	TT	TT	TT	TT	TT	TT	TT	TT	TT	TT	TT	TT	TT	TT	TT	TT	TT	TT	TT	TT	TT	TT	TT	TT	TT	TT	TT	TT	TT	TT	TT	TT	TT	TT	TT	TT	TT	TT	TT	TT
2445438-33-G>A	GG	AA	AA	AA	GG	AG	AA	AG	GG	GG	GG	GG	GG	GG	GG	AA	GG	GG	GG	GG	AA	GG	GG	GG	GG	AG	GG	GG	AA	GG	AA	GG	GG	AA	GG	AG	AA	AA	GG	GG	GG	GG	GG	AA	GG	GG	AG	GG	AG
4778170-27-T>C	TT	TT	TT	TT	TT	TT	TT	TT	TT	TT	TT	TT	TT	TT	TT	TT	TT	CT	TT	TT	TT	TT	TT	TT	TT	TT	TT	TT	TT	TT	TT	NN	TT	TT	TT	TT	TT	TT	TT	TT	TT	TT	NN	TT	TT	TT	TT	TT	NN
4585128-8-A>G	AA	AG	AG	AA	AA	AA	AA	AA	AA	AA	AA	AA	AA	AA	AA	AA	AA	NN	AA	AA	AA	AA	AA	AA	AA	AA	AA	AA	AA	AA	AA	AA	AA	AA	AA	AA	AG	AA	AA	AA	AA	AA	AA	AA	AA	AA	AG	AA	AG
100218554-30-G>A	GG	GG	GG	GG	GG	GG	GG	AA	GG	GG	GG	GG	GG	AG	GG	GG	GG	AA	GG	GG	GG	GG	GG	GG	GG	GG	AG	GG	GG	GG	GG	GG	GG	GG	GG	AG	GG	GG	GG	GG	GG	GG	GG	GG	GG	GG	GG	AA	GG
4779257-40-T>C	TT	TT	TT	TT	TT	TT	TT	CT	TT	TT	TT	TT	TT	CT	TT	TT	TT	CC	TT	TT	TT	TT	CT	TT	TT	TT	TT	TT	TT	TT	TT	TT	TT	TT	TT	TT	TT	TT	TT	TT	TT	NN	TT	TT	TT	NN	TT	CC	TT
2562972-40-T>A	TT	TT	TT	TT	TT	TT	TT	TT	TT	TT	TT	TT	TT	TT	TT	TT	TT	TT	TT	TT	TT	TT	TT	TT	TT	TT	TT	TT	TT	TT	TT	TT	TT	TT	TT	TT	TT	TT	TT	TT	TT	TT	TT	TT	TT	TT	TT	TT	TT
9699117-36-G>T	TT	TT	TT	TT	TT	TT	TT	TT	TT	TT	TT	TT	TT	TT	TT	TT	TT	GG	TT	TT	TT	TT	TT	TT	TT	TT	GT	TT	TT	TT	TT	TT	TT	TT	TT	GT	TT	TT	TT	TT	TT	TT	TT	TT	TT	TT	TT	TT	TT
4774123-59-A>C	CC	CC	CC	CC	AA	CC	CC	AC	CC	AC	CC	CC	CC	CC	AA	CC	CC	AA	CC	CC	CC	CC	CC	CC	CC	CC	AC	CC	CC	CC	CC	CC	CC	CC	CC	AC	CC	CC	CC	CC	CC	CC	CC	CC	AC	CC	CC	AA	NN
7048149-68-T>A	TT	AA	AA	AA	AT	AA	AA	TT	TT	TT	TT	TT	TT	TT	TT	TT	TT	TT	TT	TT	AA	TT	TT	TT	TT	TT	TT	TT	TT	TT	AA	TT	TT	AA	TT	AA	AA	AA	TT	TT	TT	TT	TT	AA	TT	TT	AA	TT	TT
7049666-54-C>A	CC	CC	CC	CC	CC	CC	CC	AC	CC	AA	CC	CC	CC	CC	AA	AA	CC	CC	CC	CC	CC	CC	AC	CC	CC	CC	AC	CC	AA	CC	CC	AA	CC	CC	CC	AA	NN	NN	CC	CC	CC	CC	NN	CC	AA	CC	CC	AA	AA
100133085-38-T>C	TT	TT	NN	TT	TT	TT	TT	TT	TT	NN	TT	TT	TT	TT	TT	CC	TT	TT	TT	TT	TT	TT	TT	TT	TT	TT	TT	TT	CC	NN	CC	NN	TT	TT	TT	CC	TT	NN	TT	TT	TT	TT	TT	TT	CC	TT	TT	CC	TT
9691319-12-G>A	GG	AG	AG	GG	GG	GG	GG	GG	GG	GG	GG	GG	GG	GG	GG	GG	GG	GG	GG	GG	GG	GG	GG	GG	GG	GG	GG	GG	GG	GG	GG	GG	GG	GG	GG	GG	AG	GG	GG	GG	GG	GG	GG	GG	GG	GG	AG	GG	AG
2468856-52-G>C	CC	GG	GG	GG	CC	GG	GG	GG	GG	GG	GG	GG	GG	GG	GG	GG	CC	GG	GG	GG	GG	GG	GG	GG	GG	GG	GG	GG	GG	GG	GG	GG	GG	GG	GG	GG	GG	GG	GG	GG	GG	GG	GG	GG	GG	GG	GG	GG	GG
9682001-8-G>C	CC	GG	GG	GG	GG	GG	GG	GG	CC	CC	CC	CC	CC	GG	GG	GG	CC	GG	CC	GG	GG	CC	GG	CC	CC	GG	GG	GG	GG	CC	GG	GG	CC	GG	CC	GG	GG	GG	GG	CC	GG	GG	GG	GG	GG	GG	GG	CC	NN
2459405-29-A>G	AA	AA	AA	AA	AA	AA	AA	AG	AA	AA	AA	AA	AA	AG	AA	GG	AA	NN	AA	AA	AA	AA	GG	AA	AA	AA	GG	GG	GG	AA	AA	AA	AA	AA	AA	AG	AA	AA	AA	AA	AA	AG	AG	AA	GG	AG	AA	AA	AA
2438400-21-C>T	NN	CC	CC	CC	CC	CC	CC	CC	CC	CC	CC	CC	CC	CC	CC	CC	NN	CC	CC	CC	CC	NN	CC	CC	CC	CC	CC	CC	CC	CC	CC	CC	CC	CC	CC	CC	CC	CC	CC	CC	CC	CC	CC	CC	CC	CC	CC	CC	CC
7049578-46-A>G	AA	GG	GG	GG	AA	GG	GG	AA	AA	AA	AA	AA	AA	AA	AA	AA	AA	AA	AA	AA	GG	AA	AA	AA	AA	AA	AA	AA	AA	AA	GG	AA	AA	GG	AA	GG	GG	GG	AA	AA	AA	AA	AA	GG	AG	AA	GG	AA	AA
100050953-44-G>A	AA	GG	GG	GG	GG	GG	GG	GG	GG	NN	GG	GG	GG	GG	AG	NN	AA	NN	GG	GG	GG	AA	NN	GG	GG	GG	GG	NN	NN	GG	GG	GG	GG	GG	GG	GG	GG	GG	GG	GG	NN	NN	GG	GG	AG	NN	GG	GG	GG
100028837-25-T>C	TT	TT	TT	TT	TT	TT	TT	CC	CC	CC	CC	TT	TT	CC	TT	CC	TT	NN	CC	CC	TT	TT	CC	CC	CC	TT	CC	CC	CC	NN	TT	CC	TT	TT	CC	TT	TT	TT	NN	CC	CC	CC	CC	TT	CC	CC	TT	CC	NN
4767207-25-T>C	TT	TT	TT	TT	TT	TT	TT	CT	TT	TT	TT	TT	TT	TT	NN	CC	CC	NN	TT	TT	TT	CC	CC	TT	TT	TT	CC	CC	CC	NN	TT	TT	TT	TT	CC	TT	TT	TT	TT	NN	TT	CC	CC	TT	TT	CC	TT	TT	TT
4779200-33-G>A	AA	GG	GG	GG	AG	GG	GG	AA	GG	AA	GG	GG	GG	AA	AA	AA	AA	GG	GG	AA	GG	AA	NN	GG	GG	GG	AA	AA	AA	GG	GG	AA	GG	GG	GG	GG	GG	GG	AA	GG	AA	AA	AA	GG	AA	AA	GG	GG	AA
100034031-10-A>C	CC	CC	CC	CC	CC	CC	CC	CC	CC	CC	CC	CC	CC	CC	CC	CC	CC	CC	CC	CC	CC	CC	CC	CC	CC	CC	CC	CC	CC	CC	CC	CC	CC	CC	CC	CC	CC	CC	CC	CC	CC	CC	CC	CC	CC	CC	CC	CC	CC
4771157-11-G>C	GG	GG	GG	GG	GG	GG	GG	GC	CC	CC	CC	CC	CC	CC	CC	CC	GG	GG	CC	CC	GG	GG	GG	CC	CC	GG	GC	GG	CC	CC	GG	CC	CC	GG	CC	GG	GC	GG	CC	CC	GG	GG	CC	GG	CC	GG	GG	CC	CC
4773671-46-T>G	TT	TT	TT	TT	GG	TT	TT	GG	TT	TT	TT	TT	TT	TT	TT	TT	GG	NN	TT	TT	TT	GG	GG	TT	TT	TT	GG	GG	TT	TT	TT	TT	TT	TT	TT	GT	TT	TT	TT	TT	TT	GG	TT	TT	TT	GG	TT	TT	TT
4577292-6-C>A	CC	CC	CC	CC	CC	CC	CC	AC	CC	CC	CC	CC	NN	CC	NN	CC	CC	CC	CC	CC	CC	CC	CC	CC	CC	CC	CC	CC	CC	CC	CC	CC	CC	CC	CC	CC	CC	CC	NN	CC	CC	CC	CC	CC	CC	AC	CC	CC	CC
9679621-38-G>A	GG	AG	AG	GG	GG	GG	GG	GG	GG	GG	GG	GG	GG	GG	GG	GG	GG	GG	GG	GG	GG	GG	GG	GG	GG	GG	GG	GG	GG	GG	GG	GG	GG	GG	GG	GG	AG	GG	GG	GG	GG	GG	GG	GG	GG	GG	AG	GG	AG
4592834-29-C>A	CC	CC	CC	CC	CC	CC	CC	CC	CC	CC	CC	CC	CC	CC	CC	CC	CC	CC	CC	CC	CC	CC	CC	CC	CC	CC	AC	CC	CC	AA	CC	CC	CC	CC	CC	CC	CC	AA	CC	CC	AA	CC	CC	CC	CC	CC	CC	CC	CC
2452965-50-C>T	CC	TT	TT	CC	CC	NN	NN	CC	CC	CC	NN	NN	NN	CC	CC	CC	CC	NN	NN	CC	NN	CC	CC	NN	CC	CC	CC	CC	CC	NN	NN	CC	CC	NN	CC	CC	CT	NN	CC	CC	CC	CC	CC	NN	CC	CC	TT	CC	CT
4771063-30-G>A	GG	GG	GG	GG	GG	GG	GG	AA	GG	GG	GG	GG	GG	GG	AA	GG	GG	NN	GG	GG	GG	GG	AA	GG	GG	GG	AA	GG	GG	NN	GG	GG	GG	GG	GG	GG	GG	GG	NN	GG	GG	NN	NN	GG	AA	NN	GG	GG	GG
100138232-20-T>C	TT	TT	TT	TT	TT	TT	TT	CC	TT	TT	CC	CC	CC	CC	CC	TT	TT	TT	CC	TT	TT	TT	CC	CC	TT	TT	CC	CC	TT	NN	TT	CT	CC	TT	CT	TT	TT	TT	TT	TT	TT	CC	TT	TT	CT	TT	CT	TT	TT
4593570-9-A>G	NN	GG	GG	GG	AA	GG	GG	GG	AA	GG	GG	GG	GG	GG	GG	AA	GG	GG	GG	GG	GG	GG	GG	GG	AA	GG	GG	GG	AA	AA	GG	NN	GG	GG	AG	AG	GG	GG	NN	AA	GG	GG	GG	GG	AA	GG	GG	AA	NN
4775394-54-T>C	TT	CC	CC	CC	CC	CC	CC	CT	CC	CC	CC	CC	CC	CC	CC	CC	TT	CC	CC	TT	CC	TT	CC	CC	CC	CC	CC	CC	CC	CC	CC	TT	CC	CC	CC	CT	CC	CC	TT	CC	CT	CC	TT	CC	CC	CC	CC	CC	TT
2613353-31-T>G	TT	GG	GG	GG	GT	GG	GG	GG	TT	TT	GG	GG	GG	GG	TT	GG	TT	GG	GG	TT	GG	TT	GG	GG	TT	GG	GG	GG	GG	TT	GG	TT	GG	GG	TT	GT	GG	GG	TT	TT	GT	GG	TT	GG	TT	GG	GG	TT	TT
100189418-25-A>G	AA	GG	GG	GG	GG	GG	GG	GG	AA	GG	GG	GG	GG	GG	GG	GG	AA	GG	GG	GG	GG	AA	GG	GG	AA	GG	GG	GG	GG	AA	GG	GG	GG	GG	AA	AG	GG	GG	GG	AA	AG	NN	GG	GG	GG	NN	GG	AA	GG
4583718-37-A>C	CC	CC	CC	CC	CC	CC	CC	AC	CC	CC	CC	CC	CC	AC	AA	CC	AA	CC	CC	CC	CC	CC	AC	CC	CC	CC	AC	AA	CC	CC	CC	CC	CC	CC	AA	CC	CC	CC	CC	CC	CC	AA	CC	CC	AC	AA	CC	CC	CC
5585128-9-T>A	AA	AA	NN	AA	AA	AA	AA	AA	AA	AA	AA	AA	AA	AA	AA	AA	AA	TT	AA	AA	AA	AA	AA	AA	AA	AT	AA	AA	AA	AA	AA	AA	AA	AA	AA	AA	AA	AA	AA	AA	AT	AA	AA	AA	AA	AA	AA	AA	AA
7047643-65-T>G	TT	TT	TT	TT	TT	TT	TT	TT	TT	TT	TT	TT	TT	TT	TT	TT	TT	TT	TT	TT	TT	TT	TT	TT	TT	TT	TT	TT	TT	TT	TT	TT	TT	TT	TT	TT	TT	TT	TT	TT	TT	TT	TT	TT	TT	TT	TT	TT	TT
7048996-37-T>A	TT	TT	TT	TT	TT	TT	TT	TT	TT	TT	TT	TT	TT	TT	TT	TT	TT	TT	TT	TT	TT	TT	TT	TT	TT	TT	TT	TT	TT	TT	TT	TT	TT	TT	TT	TT	TT	TT	TT	TT	TT	TT	TT	TT	TT	TT	TT	TT	TT
4779391-7-A>T	AA	AA	AA	AA	AA	AA	AA	AA	AA	AA	AA	AA	AA	AA	AA	AA	AA	AA	AA	TT	AA	AA	AA	AA	AA	AA	AA	AA	AA	AA	AA	TT	AA	AA	AA	AT	AA	AA	TT	AA	AA	AA	TT	AA	AA	AA	AA	AA	TT
4773710-8-C>G	CC	CC	CC	CC	CC	CC	CC	CC	CC	CC	CC	CC	CC	CC	GG	CC	CC	GG	CC	GG	CC	CC	CC	CC	CC	CC	CC	CC	CC	CC	CC	GG	CC	CC	CC	GC	CC	CC	GG	CC	CC	CC	GG	CC	GC	CC	CC	CC	GG
2606905-33-T>C	CC	TT	TT	TT	CC	TT	TT	CT	CC	TT	CC	CC	CC	CT	CC	CC	CC	TT	CC	TT	TT	CC	CT	CC	CC	CT	CT	TT	CC	CC	TT	TT	CC	TT	CC	TT	TT	TT	TT	CC	CC	TT	TT	TT	TT	NN	CT	CC	TT
5587804-22-G>A	GG	GG	GG	GG	GG	GG	GG	GG	GG	GG	GG	GG	GG	GG	GG	GG	GG	AA	GG	GG	GG	GG	GG	GG	GG	GG	GG	GG	GG	GG	GG	GG	GG	GG	GG	GG	GG	GG	GG	GG	GG	GG	GG	GG	GG	GG	GG	GG	GG
5587815-20-C>A	CC	CC	CC	CC	AC	CC	CC	CC	CC	CC	AA	AA	AA	AC	CC	CC	CC	AC	AA	AA	CC	CC	CC	AA	CC	CC	CC	CC	CC	CC	CC	AA	AA	CC	CC	CC	CC	CC	AA	CC	CC	CC	AA	CC	CC	CC	CC	CC	AA
9706853-24-C>T	CC	CC	CC	CC	CC	CC	CC	CC	CC	CC	CC	CC	CC	CC	CC	CC	CC	CC	CC	CC	CC	CC	CC	CC	CC	CC	CC	CC	CC	CC	CC	CC	CC	CC	CC	CC	CC	CC	CC	CC	CC	CC	CC	CC	CC	CC	CC	CC	CC
2454353-32-A>T	AA	AT	AA	AA	AA	AA	AA	AT	TT	AA	AA	AA	AA	AA	AA	AA	AA	TT	AA	AA	AT	AA	AA	AA	TT	AA	AA	AA	AA	TT	AT	AA	AA	AT	AT	TT	AA	AT	AA	TT	AA	AA	AA	AT	AA	AA	AA	TT	AA
2459454-20-G>C	CC	CC	CC	CC	CC	CC	CC	CC	CC	CC	CC	CC	CC	CC	CC	GG	CC	CC	CC	CC	CC	CC	CC	CC	CC	CC	CC	CC	GG	NN	CC	CC	CC	CC	CC	CC	CC	CC	CC	CC	CC	CC	CC	CC	CC	CC	CC	CC	CC
100032457-39-G>A	AG	GG	GG	GG	GG	GG	GG	GG	GG	GG	GG	GG	GG	GG	GG	GG	AA	GG	GG	GG	GG	AA	GG	GG	GG	GG	GG	GG	GG	GG	GG	GG	GG	GG	GG	AG	GG	AG	GG	GG	GG	GG	GG	GG	GG	AA	GG	GG	GG
4771523-64-T>C	TT	TT	TT	TT	TT	TT	TT	TT	TT	TT	TT	TT	TT	TT	TT	TT	TT	TT	TT	TT	TT	TT	TT	TT	TT	CT	TT	TT	TT	TT	TT	TT	TT	TT	TT	TT	TT	TT	TT	TT	CT	TT	TT	TT	TT	TT	TT	TT	TT
2564866-40-C>T	CC	CC	CC	CC	CC	CC	CC	CT	CC	CC	TT	TT	TT	CT	CC	TT	CC	CC	TT	CC	CC	CC	CC	TT	CC	CC	CC	CC	TT	NN	CC	CC	TT	CC	CC	CT	CC	CC	CC	CC	CC	CC	CC	CC	CC	CC	CC	CC	CC
2589009-19-A>G	AA	GG	GG	GG	GG	GG	GG	AG	GG	GG	GG	GG	GG	GG	GG	GG	AA	GG	GG	GG	GG	AA	AA	GG	GG	AG	AA	AA	GG	NN	GG	GG	GG	GG	GG	AG	GG	GG	GG	GG	AA	AA	GG	GG	GG	AA	GG	GG	GG
2509537-59-T>C	TT	TT	TT	TT	CC	TT	TT	TT	TT	CC	TT	TT	TT	TT	CC	TT	TT	TT	TT	CC	TT	TT	TT	TT	TT	TT	TT	TT	TT	TT	TT	CC	TT	TT	TT	TT	TT	TT	CC	TT	TT	TT	CC	TT	TT	TT	TT	TT	CC
9710451-54-G>T	GG	GG	GG	GG	GG	GG	GG	GG	GG	GG	GG	GG	GG	GG	GG	GG	GG	GG	GG	GG	GG	GG	GG	GG	GG	GG	GG	GG	GG	GG	GG	GG	GG	GG	GG	GG	GG	GG	GG	GG	GG	GG	GG	GG	GG	NN	GG	GG	GG
2496491-60-G>A	GG	GG	GG	GG	GG	GG	GG	AG	GG	GG	GG	GG	GG	GG	GG	GG	GG	NN	GG	GG	GG	GG	GG	GG	GG	GG	GG	NN	GG	GG	AA	NN	GG	GG	GG	GG	GG	GG	GG	GG	GG	AA	GG	GG	GG	GG	GG	GG	GG
4593803-33-G>A	AA	GG	GG	GG	AA	GG	GG	GG	AA	GG	AA	AA	AA	AG	GG	AA	AA	GG	AA	GG	GG	AA	GG	AA	AA	AG	AG	GG	AA	AA	GG	GG	AA	GG	AA	AG	GG	GG	GG	AA	AA	GG	GG	GG	AG	GG	GG	AA	GG
4584009-23-A>T	AA	AA	AA	AA	AA	TT	AA	AT	AA	AA	AA	AA	AA	AA	AA	AA	AA	TT	AA	AA	AA	AA	TT	AA	AA	AA	AT	TT	AA	AA	AA	AA	AA	AA	AA	AT	AA	AA	AA	AA	AA	TT	AA	AA	AA	TT	AA	AA	AA
4576770-61-T>A	AA	AA	AT	AA	AA	AA	AA	AT	AA	TT	AA	AA	NN	TT	TT	AA	AA	TT	AA	TT	AA	AA	AT	AA	AA	AA	AT	TT	AA	AA	AA	TT	AA	AA	AA	AT	AA	AA	TT	AA	AA	TT	TT	AA	AT	TT	AA	AT	TT
4779442-14-G>T	TT	GG	GG	GG	GT	GG	GG	TT	GG	GT	GG	GG	GG	GG	GG	NN	TT	TT	GG	TT	GG	TT	TT	GG	GG	GG	TT	TT	GG	NN	GG	GG	GG	GG	TT	GT	GG	GG	NN	NN	GT	TT	TT	GG	GG	TT	GG	NN	GT
2387928-27-C>G	CC	CC	CC	CC	CC	CC	CC	CC	CC	CC	CC	CC	CC	CC	CC	CC	CC	CC	CC	CC	CC	CC	CC	CC	CC	CC	CC	CC	CC	CC	CC	CC	CC	CC	CC	CC	CC	CC	CC	CC	CC	CC	CC	CC	CC	NN	CC	CC	CC
7058348-6-G>T	GG	GG	GG	GG	GG	GG	GG	GG	GG	GG	GG	GG	GG	GG	GG	GG	GG	GG	GG	GG	GG	GG	GG	GG	GG	GG	GT	GG	GG	GG	GG	GG	GG	GG	GG	GG	GG	GG	GG	GG	GG	GG	GG	GG	GG	GG	GG	GG	GG
100022572-5-A>G	AA	AA	AA	AA	AA	AA	AA	AA	AA	AA	AA	AA	AA	AA	AA	GG	AA	AA	AA	AA	AA	AA	AA	AA	AA	AA	AA	AA	GG	AA	AA	AA	AA	AA	AA	AA	AA	AA	AA	AA	AA	AA	AA	AA	AA	AA	AA	AA	AA
2429277-43-G>C	GG	GG	GG	GG	GG	GG	GG	GC	GG	GG	GG	GG	GG	GC	GG	GG	GG	GG	GG	GG	GG	GG	GC	GG	GG	GG	GC	CC	GG	GG	GG	GG	GG	GG	GC	GC	GG	GG	GG	GG	GG	CC	GG	GG	GG	GC	GG	GG	GG
2377819-66-A>T	AA	AA	AA	AA	AA	AA	AA	AT	AA	AA	AA	AA	AA	AA	AA	AA	AA	AA	AA	AA	AA	AA	TT	AA	AA	AA	TT	TT	AA	AA	AA	AA	AA	AA	AA	AA	AA	AA	AA	AA	AA	TT	AA	AA	AA	TT	AA	AA	AA
2456159-67-T>A	NN	TT	TT	TT	TT	TT	TT	AA	AA	AA	TT	TT	TT	TT	TT	AA	NN	TT	TT	AA	TT	TT	AA	TT	AA	TT	AT	TT	AA	AA	TT	AA	TT	TT	AA	TT	TT	TT	AA	AA	TT	TT	AA	TT	TT	NN	TT	AA	AA
2562614-65-C>T	TT	TT	TT	TT	CC	TT	TT	TT	TT	CC	CC	CC	CC	CC	CC	TT	TT	CC	CC	TT	TT	CC	CC	CC	TT	CC	CC	CC	TT	TT	TT	TT	CC	TT	TT	CT	TT	TT	TT	TT	CC	CC	TT	TT	CC	CC	TT	TT	TT
4771828-25-A>G	AA	AA	AA	AA	AA	AA	AA	AG	AA	AA	AA	AA	AA	AA	AA	AA	AA	AA	AA	AA	AA	AA	GG	AA	AA	AA	GG	GG	AA	AA	AA	AA	AA	AA	AA	AA	AA	AA	AA	AA	AA	GG	AA	AA	AA	GG	AA	AA	AA
2548919-48-G>C	GG	GG	GG	GG	GG	GG	GG	GG	GG	GG	CC	CC	CC	GC	GG	GG	GG	GG	CC	GG	GG	GG	GG	CC	GG	GG	GG	GG	GG	GG	GG	GG	CC	GG	GG	GG	GG	GG	GG	GG	GG	GG	GG	GG	GG	GG	GG	GG	GG
2462653-54-A>G	AA	AA	AA	AA	AA	AA	AA	AG	AA	AG	AA	AA	AA	AA	AA	AA	AA	AA	AA	AA	AA	AA	GG	AA	AA	AA	GG	GG	AA	AA	AA	AA	AA	AA	AG	AA	AA	AA	AA	AA	AA	GG	AA	AA	AA	AA	AA	AA	AA
4765819-35-A>G	AA	AA	AA	AA	AA	AA	AA	AG	AA	AA	AA	AA	AA	AA	AA	AA	AA	AA	AA	AA	AA	AA	AG	AA	AA	AA	AG	GG	AA	AA	AA	AA	AA	AA	AA	AG	AA	AA	AA	AA	AA	GG	AA	AA	AA	GG	AA	AA	AA
2429695-6-C>T	CC	CC	CC	CC	CC	CC	CC	CT	CC	CT	CC	CC	CC	CC	CC	CC	CC	CC	CC	CC	CC	CC	TT	CC	CC	CC	TT	TT	CC	CC	CC	CC	CC	CC	CC	CT	CC	CC	CC	CC	CC	TT	CC	CC	CC	TT	CC	CC	CC
4593517-61-C>G	GG	GG	GG	GG	GG	GG	GG	GC	GG	GG	GG	GG	GG	GG	GG	GG	GG	GG	GG	GG	GG	GG	CC	GG	GG	GG	GC	CC	GG	GG	GG	GG	GG	GG	GG	GC	GG	GG	GG	GG	GG	CC	GG	GG	GG	CC	GG	GG	GG
16726952-46-C>G	GG	GG	GG	GG	GG	GG	GG	GG	GG	CC	GG	GG	GG	GG	GG	GG	GG	GG	GG	GG	GG	GG	GG	GG	GG	GG	GG	GG	GG	GG	GG	GG	GG	GG	GG	GG	GG	GG	GG	GG	GG	GG	GG	GG	GG	GG	GG	GG	GG
4779532-16-C>A	CC	CC	CC	CC	CC	CC	CC	CC	CC	CC	CC	CC	CC	CC	CC	CC	CC	CC	CC	CC	CC	CC	CC	CC	CC	CC	CC	CC	CC	CC	CC	CC	CC	CC	CC	CC	CC	CC	CC	CC	CC	CC	CC	AC	CC	CC	CC	CC	CC
7049772-8-G>C	GG	GG	GG	GG	CC	GG	GG	GG	GG	GC	GG	GG	GG	GG	CC	GG	GG	GG	GG	CC	GG	GG	GG	GG	GG	GG	GG	GG	GG	GG	GG	CC	GG	GG	GG	GC	GG	GG	CC	GG	GC	GG	CC	GG	CC	NN	GG	GG	GC
2506617-58-G>C	GG	GG	GG	GG	GG	GG	GG	GG	GG	GG	GG	GG	GG	GG	GG	CC	GG	GG	GG	GG	GG	GG	GG	GG	GG	GG	GG	GG	CC	GG	GG	GG	GG	GG	GG	GG	GG	GG	GG	GG	GG	GG	GG	GG	GG	NN	GG	GG	GG
7048664-18-G>T	GG	TT	GT	TT	GG	TT	TT	GG	GG	GG	GG	GG	GG	GG	GG	GG	GG	GG	GG	GG	TT	GG	GG	GG	GG	GT	GG	GG	GG	GG	TT	GG	GG	TT	GG	GT	TT	TT	GG	GG	GG	GG	GG	TT	GG	GG	TT	GG	GG
100041877-54-G>C	CC	CC	CC	CC	CC	CC	CC	CC	CC	CC	GG	GG	GG	GC	CC	CC	CC	CC	GG	CC	CC	CC	CC	GG	CC	CC	CC	CC	CC	NN	CC	CC	GG	CC	CC	CC	CC	CC	CC	CC	CC	CC	CC	CC	CC	NN	CC	CC	CC
2456725-17-T>G	GG	TT	TT	TT	GG	TT	TT	GT	TT	NN	TT	TT	TT	TT	NN	GG	GG	TT	TT	GG	TT	GG	GG	TT	TT	TT	GG	GG	GG	NN	TT	GG	TT	TT	TT	GT	TT	TT	NN	TT	NN	GG	GG	TT	NN	GG	TT	TT	GG
4577458-29-A>T	AA	AA	AA	AA	AA	AA	AA	AT	AA	AA	AA	AA	AA	AA	AA	TT	AA	NN	AA	AA	AA	AA	AA	AA	AA	AA	AA	AA	TT	AA	AA	AA	AA	AA	AA	AT	AA	AA	AA	AA	AA	AA	AA	AA	AA	NN	AA	AA	AA
2448869-11-G>C	GG	GG	GG	GG	GG	GG	GG	GG	GG	CC	GG	GG	GG	GG	CC	CC	GG	GG	GG	GG	GG	GG	GG	GG	GG	GG	GC	GG	CC	GG	GG	GG	GG	GG	GG	GC	GG	GG	GG	GG	GG	GG	GG	GG	GG	NN	GG	GG	GG
100216481-25-T>G	GG	GG	GG	GG	GG	GG	GG	GG	GG	GG	GG	GG	GG	GG	GG	GG	GG	GG	GG	GG	GG	GG	GG	GG	GG	GG	GG	GG	GG	GG	GG	GG	GG	GG	GG	GG	GG	GG	GG	GG	GG	GG	GG	GG	GG	GG	GG	GG	GG
2401896-24-A>G	AA	GG	GG	GG	AA	GG	GG	AG	GG	GG	AA	AA	AA	AG	AA	GG	AA	GG	AA	AA	GG	AA	AA	AA	GG	GG	AA	AA	GG	GG	GG	AA	AA	GG	GG	GG	GG	GG	AA	GG	AG	AA	AA	GG	GG	AA	GG	GG	GG
5586721-20-G>A	GG	GG	GG	GG	GG	GG	GG	GG	GG	GG	GG	GG	GG	GG	GG	GG	GG	NN	GG	GG	GG	GG	GG	GG	GG	GG	GG	GG	GG	GG	GG	GG	GG	GG	GG	GG	GG	GG	GG	GG	AA	GG	GG	GG	GG	NN	GG	GG	GG
4765086-14-G>A	AA	GG	GG	GG	GG	GG	GG	AG	AA	GG	AA	AA	AA	AA	AA	AA	AA	AG	AA	AA	GG	AA	AG	AA	AA	GG	GG	GG	AA	AA	GG	AA	AA	GG	AA	AG	GG	GG	AA	AA	GG	GG	AA	GG	GG	GG	AG	AA	AA
2493447-13-T>C	TT	TT	TT	TT	CC	TT	TT	TT	TT	TT	TT	TT	TT	TT	TT	NN	NN	TT	TT	TT	TT	NN	TT	TT	TT	TT	TT	TT	NN	TT	TT	TT	TT	TT	TT	CT	TT	TT	TT	TT	TT	NN	TT	TT	CC	TT	TT	TT	TT
2405016-6-C>T	NN	CC	CC	CC	CT	CC	CC	CT	CC	CC	CC	CC	CC	TT	NN	CC	CC	CC	CC	CC	CC	CC	CC	CC	CC	CC	CT	CC	CC	NN	CC	CC	CC	CC	CC	CC	CC	CC	NN	NN	CT	CC	CC	CC	CC	CT	CC	CC	CC
100025516-21-T>C	CC	TT	TT	TT	TT	TT	TT	TT	CC	TT	CC	CC	CC	CT	CC	CC	CC	TT	CC	CT	TT	CC	TT	CC	CC	TT	TT	TT	CC	CC	TT	CC	CC	TT	CC	CT	TT	TT	CC	CC	TT	TT	CC	TT	TT	TT	TT	CC	CC
100046526-5-G>A	GG	GG	GG	GG	AA	GG	GG	GG	GG	GG	GG	GG	GG	GG	NN	NN	NN	GG	GG	GG	GG	NN	GG	GG	GG	GG	GG	GG	NN	GG	GG	GG	GG	GG	GG	GG	GG	GG	GG	GG	GG	GG	GG	GG	AA	GG	GG	GG	GG
2500788-42-A>G	AA	GG	GG	GG	GG	GG	GG	GG	AA	GG	AA	AA	AA	AA	AA	AA	AA	AG	AA	AA	GG	AA	GG	AA	AA	GG	AG	GG	AA	AA	GG	AA	AA	GG	AA	AG	GG	GG	AA	AA	AG	GG	AA	GG	GG	GG	GG	AA	AA
2439501-23-G>A	GG	AA	AA	AA	AA	AA	AA	AG	AA	GG	GG	GG	GG	GG	AA	AA	GG	AA	GG	GG	AA	GG	AG	GG	AA	AA	AA	AA	AA	AA	AA	GG	GG	GG	AA	AG	GG	AA	GG	AA	GG	AA	GG	AA	GG	AA	GG	AA	GG
5584915-31-T>C	NN	TT	TT	TT	TT	TT	TT	TT	TT	CC	TT	TT	NN	TT	NN	NN	TT	CT	TT	TT	TT	TT	NN	TT	TT	TT	TT	TT	NN	TT	TT	TT	TT	TT	TT	CT	TT	TT	TT	TT	TT	TT	TT	TT	NN	NN	TT	TT	NN
4587457-38-G>T	GG	GG	GG	GG	GG	GG	GG	GG	GG	TT	GG	GG	GG	GG	GG	GG	GG	GG	GG	GG	GG	GG	GG	GG	GG	GG	GG	GG	GG	GG	GG	GG	GG	GG	GG	GG	GG	GG	GG	GG	TT	GG	GG	GG	GG	GG	GG	GG	GG
5587953-36-C>T	CC	CC	CC	CC	CC	CC	CC	CC	CC	CC	CC	CC	CC	CC	CC	CC	CC	CC	CC	CC	CC	CC	CC	CC	CC	CC	CC	CC	CC	CC	CC	CC	CC	CC	CC	CC	CC	CC	CC	CC	CC	CC	CC	CC	CC	CC	CC	CC	CC
5587908-20-T>G	TT	GG	GG	GG	TT	GG	GG	GG	GG	TT	TT	TT	TT	TT	TT	GG	GT	GG	TT	TT	GG	TT	GG	TT	GG	GG	GT	GG	GG	NN	GG	TT	TT	GG	GG	GT	GG	GG	TT	GG	TT	GG	TT	GG	TT	GG	GG	GG	TT
4771293-21-G>T	GG	GG	NN	GG	GG	GG	GG	GG	GG	GG	GG	GG	GG	GG	GG	GG	GG	NN	GG	GG	GG	GG	GG	GG	GG	GG	GG	GG	GG	GG	GG	GG	GG	GG	GG	GG	GG	GG	GG	GG	GG	GG	GG	GG	GG	NN	GG	GG	GG
2425912-41-C>T	CC	CC	CC	CC	CC	CC	CC	CC	CC	CC	CC	CC	CC	CC	CC	CC	CC	CC	CC	CC	CC	CC	CC	CC	CC	CC	CC	CC	CC	CC	CC	CC	CC	CC	CC	CC	CC	CC	CC	CC	CC	CC	CC	CC	CC	CC	CC	CC	CC
4591874-19-G>C	CC	GG	GG	GG	CC	GG	GG	GC	GG	GG	CC	GG	NN	GG	GG	CC	CC	GG	GG	NN	GG	CC	CC	GG	GG	GG	CC	CC	CC	NN	GG	GG	GG	GG	GG	GG	GG	GG	NN	GG	GG	CC	CC	GG	GG	NN	GG	GG	CC
5587092-28-A>G	GG	AA	AA	AA	GG	AA	AA	AG	AA	GG	GG	GG	GG	GG	GG	GG	GG	AG	GG	GG	AA	GG	GG	GG	AA	AA	GG	GG	GG	AA	AA	GG	GG	AA	AA	AG	AA	AA	GG	AA	GG	GG	GG	AA	GG	NN	AA	AA	GG
2553090-63-C>T	CC	CC	CC	CC	CC	CC	CC	CC	CC	CT	CC	CC	CC	CC	CC	CC	CC	NN	CC	CC	CC	CC	NN	CC	CC	CC	CC	CC	CC	CC	CC	CC	CC	CC	CC	CC	CC	CC	CC	CC	CC	TT	CC	CC	CC	NN	CC	CC	CC
9700683-5-A>C	AA	AC	AC	AA	AA	AA	AA	AA	AA	AA	AA	AA	AA	AA	AA	AA	AA	AA	AA	AA	AA	AA	AA	AA	AA	AA	AA	AA	AA	AA	AA	AA	AA	AA	AA	AA	AC	AA	AA	AA	AA	AA	AA	AA	AA	AA	AC	AA	AC
4591807-55-C>G	GG	CC	CC	CC	CC	CC	CC	CC	CC	CC	GG	GG	GG	GG	CC	CC	GG	CC	GG	GG	CC	GG	CC	GG	CC	CC	CC	CC	CC	CC	CC	GG	GG	CC	CC	CC	CC	CC	GG	CC	CC	CC	GG	CC	CC	CC	GC	CC	GG
2500263-44-C>T	CC	CC	CC	CC	CC	CC	CC	CC	TT	CC	CC	CC	CC	CC	CC	CC	CC	TT	CC	CC	CC	CC	CC	CC	TT	CC	CC	CC	CC	TT	CC	CC	CC	CC	TT	CC	CC	CC	CC	TT	CC	CC	CC	CC	CC	CC	CC	TT	CC
2433687-7-C>A	AA	AA	AA	AA	AA	AA	AA	AA	AA	AA	AA	AA	AA	AA	AA	AA	AA	AA	AA	AA	AA	AA	AA	AA	AA	AA	AA	AA	AA	AA	AA	AA	AA	AA	AA	AA	AA	AA	AA	AA	AA	AA	AA	AA	AA	NN	AA	AA	AA
4775373-22-G>A	AA	AA	AA	AA	AA	AA	AA	AA	NN	AA	AA	AA	AA	AA	AG	AA	AA	NN	AA	AA	AA	AA	AA	AA	AA	AA	AA	AA	AA	NN	AA	AA	AA	AA	AA	AA	AA	NN	AA	AA	AA	AA	AA	AA	AA	NN	AA	AA	AA
2574467-19-T>C	TT	TT	TT	TT	TT	TT	TT	TT	TT	TT	TT	TT	TT	TT	CT	TT	TT	TT	TT	TT	TT	TT	TT	TT	TT	TT	TT	TT	TT	TT	TT	TT	TT	TT	TT	TT	TT	TT	TT	TT	TT	TT	TT	TT	TT	TT	TT	TT	TT
2482765-53-G>A	GG	GG	GG	GG	GG	GG	GG	GG	AA	AA	GG	GG	GG	GG	GG	AA	GG	GG	GG	GG	GG	GG	GG	GG	AA	GG	GG	GG	AA	AA	GG	GG	GG	GG	AA	GG	GG	GG	GG	AA	GG	GG	GG	GG	GG	GG	GG	AA	GG
2538926-67-C>A	CC	CC	NN	CC	CC	CC	CC	CC	CC	CC	CC	CC	CC	CC	CC	CC	CC	NN	CC	CC	CC	CC	CC	CC	CC	CC	CC	CC	CC	CC	CC	CC	CC	CC	CC	CC	CC	CC	CC	CC	AA	CC	CC	CC	CC	NN	CC	CC	CC
4773870-27-G>C	GG	GG	GG	GG	GG	GG	GG	GC	GG	GG	GG	GG	GG	GG	GG	GG	GG	GG	GG	GG	GG	GG	GC	GG	GG	GG	GC	GG	GG	GG	GG	GG	GG	GG	GG	GC	GG	GG	GG	GG	GG	GG	GG	GG	GG	GG	GG	GG	GG
100247185-5-T>C	TT	CT	CT	TT	TT	TT	TT	TT	TT	TT	TT	TT	TT	TT	TT	TT	TT	TT	TT	TT	TT	TT	TT	TT	TT	TT	TT	TT	TT	TT	TT	TT	TT	TT	TT	TT	CT	TT	TT	TT	TT	TT	TT	TT	TT	TT	CT	TT	CT
4765262-60-A>G	GG	GG	GG	GG	GG	GG	GG	GG	GG	GG	GG	GG	GG	GG	GG	GG	GG	GG	GG	GG	GG	GG	GG	GG	GG	GG	GG	GG	GG	GG	GG	GG	GG	GG	GG	GG	GG	GG	GG	GG	GG	GG	GG	GG	GG	GG	GG	GG	GG
9698819-46-G>T	GG	TT	TT	TT	TT	TT	TT	TT	GG	TT	TT	TT	TT	GT	GG	GG	TT	GT	TT	TT	TT	TT	TT	TT	GG	TT	TT	TT	GG	GG	TT	TT	TT	TT	GG	GT	TT	TT	TT	GG	GG	GT	TT	TT	TT	NN	TT	GG	TT
9698820-60-T>A	TT	TT	TT	TT	TT	TT	TT	AT	TT	TT	TT	TT	TT	TT	TT	TT	TT	TT	TT	TT	TT	TT	TT	TT	TT	TT	TT	TT	TT	TT	TT	TT	TT	TT	TT	TT	TT	TT	TT	TT	TT	TT	TT	TT	TT	NN	TT	TT	TT
4773402-13-G>C	GG	GG	GG	GG	GG	GG	GG	GG	GG	GG	GG	GG	GG	GG	GG	GG	GG	GG	GG	GG	GG	GG	GG	GG	GG	GG	GG	GG	GG	GG	GG	GG	GG	GG	GG	GG	GG	GG	GG	GG	GG	GG	GG	GG	GG	GG	GG	GG	GG
4773770-37-C>G	CC	CC	CC	CC	CC	CC	CC	GC	CC	GG	CC	CC	CC	CC	CC	CC	CC	CC	CC	CC	CC	CC	CC	CC	CC	CC	CC	CC	CC	CC	CC	CC	CC	CC	CC	GC	CC	CC	CC	CC	CC	CC	CC	CC	NN	NN	CC	CC	CC
2576717-25-A>G	GG	GG	GG	GG	GG	GG	GG	AG	AA	AG	GG	GG	GG	GG	GG	AA	GG	GG	GG	GG	GG	GG	GG	GG	AA	GG	GG	GG	AA	AA	GG	GG	GG	GG	AA	AG	GG	GG	GG	AA	GG	GG	GG	GG	GG	AG	GG	AA	GG
100025244-64-T>C	TT	CT	CT	TT	TT	TT	TT	TT	TT	TT	TT	TT	TT	TT	TT	TT	TT	TT	TT	TT	TT	TT	TT	TT	TT	TT	TT	TT	TT	TT	TT	TT	TT	TT	TT	TT	CT	TT	TT	TT	TT	TT	TT	TT	TT	TT	CT	TT	CT
2446439-63-G>C	GG	GG	GG	GG	GG	CC	GG	GG	GG	GG	GG	GG	GG	GG	GG	CC	GG	GG	GG	GG	GG	GG	GG	GG	GG	GG	GG	GG	CC	GG	GG	GG	GG	GG	GG	CC	GG	GG	GG	GG	GG	GG	GG	GG	GG	GG	GG	GG	GG
9710653-65-G>A	GG	GG	GG	GG	GG	GG	GG	AG	GG	GG	GG	GG	GG	GG	GG	GG	NN	AA	GG	GG	GG	GG	GG	GG	GG	GG	GG	GG	NN	GG	GG	GG	GG	GG	GG	GG	GG	GG	NN	GG	GG	GG	GG	GG	GG	NN	GG	GG	GG
5585270-47-C>T	TT	TT	TT	TT	TT	TT	TT	TT	CC	TT	TT	TT	TT	TT	TT	TT	TT	TT	TT	TT	TT	TT	TT	TT	CC	TT	TT	TT	TT	CC	TT	TT	TT	TT	CC	TT	TT	TT	TT	CC	TT	TT	TT	TT	TT	TT	TT	CC	TT
4772497-22-T>G	TT	TT	TT	TT	TT	TT	TT	GT	GG	TT	TT	TT	TT	TT	TT	TT	TT	GT	TT	TT	TT	GG	TT	TT	GG	TT	TT	TT	TT	GG	TT	TT	TT	TT	GG	GT	TT	TT	TT	GG	TT	GT	TT	TT	TT	TT	TT	GG	TT
100030210-16-A>G	AA	AA	AA	AA	AA	AA	AA	AG	GG	AA	AA	AA	AA	AA	AA	AA	AA	AA	AA	AA	AA	GG	NN	AA	GG	AA	AA	AA	AA	GG	AA	AA	AA	AA	GG	AA	AA	AA	AA	GG	AA	AG	NN	AA	AA	AA	AA	GG	NN
2395461-31-A>G	AA	AA	AA	AA	AA	AA	AA	AG	AA	AA	AA	AA	AA	AA	AA	AA	AA	GG	AA	GG	AA	AA	AA	AA	AA	AA	AA	AA	AA	AA	AA	GG	AA	AA	AA	AA	AA	AA	GG	AA	GG	AA	GG	AA	GG	AA	AA	AA	GG
5587897-47-T>C	CC	CC	CC	CC	TT	CC	CC	CT	CC	CC	TT	TT	TT	TT	CC	TT	CC	CC	TT	TT	CC	NN	CC	TT	CC	CC	CC	CC	TT	CC	CC	TT	TT	CC	CC	CC	CC	CC	TT	CC	TT	CC	TT	CC	TT	CC	CC	CC	TT
4582783-17-A>T	AA	AA	AA	AA	AA	AA	AA	AT	AA	TT	AA	AA	AA	AA	AA	AA	AA	TT	AA	AA	AA	TT	AA	AA	AA	AA	TT	AT	AA	NN	AA	AA	AA	AA	AA	AT	AA	AA	AA	AA	AT	TT	AA	AA	AA	NN	AA	AA	AA
4578378-10-A>C	AA	AA	AA	AA	CC	AA	AA	AA	AA	AA	CC	CC	CC	AC	AC	CC	AA	AA	CC	CC	AA	AA	AA	CC	AA	AA	AA	AA	CC	AA	AA	CC	CC	AA	AA	AC	AA	AA	CC	AA	AC	AA	CC	AA	CC	AA	CC	AA	CC
4582620-47-G>C	GG	CC	CC	CC	GG	CC	CC	GC	CC	GC	GG	GG	GG	GG	CC	GG	CC	GG	GG	GG	GG	GG	CC	GG	CC	CC	CC	CC	GG	CC	CC	GG	GG	CC	CC	GG	CC	CC	GG	CC	GG	CC	GG	CC	GG	CC	GG	CC	GG
2507230-32-T>C	TT	TT	TT	TT	TT	TT	TT	TT	TT	TT	TT	TT	TT	CT	NN	TT	TT	CT	TT	TT	TT	TT	TT	TT	TT	TT	TT	TT	TT	TT	TT	TT	TT	TT	TT	TT	TT	TT	TT	TT	TT	CT	TT	TT	TT	TT	TT	TT	TT
4766446-52-C>T	NN	TT	TT	TT	TT	TT	TT	TT	TT	CC	TT	TT	TT	TT	TT	CC	CC	CC	TT	CC	TT	TT	TT	TT	TT	TT	TT	TT	CC	TT	CT	CC	TT	TT	TT	TT	TT	CC	CC	TT	TT	TT	CC	TT	TT	TT	TT	TT	CC
9718882-7-A>T	AA	AA	AA	AA	TT	AA	AA	AT	TT	AA	TT	TT	TT	TT	TT	NN	AA	TT	TT	AA	AA	AA	AT	TT	TT	AA	AT	TT	AT	TT	AA	AA	TT	AA	TT	AT	AA	AA	TT	TT	AT	TT	AA	AA	TT	TT	AA	TT	TT
2448393-62-T>C	TT	TT	TT	TT	TT	TT	TT	TT	TT	TT	TT	TT	TT	TT	TT	TT	TT	TT	TT	TT	TT	TT	TT	TT	TT	TT	TT	TT	TT	TT	TT	TT	TT	TT	TT	TT	TT	TT	TT	TT	TT	TT	TT	TT	CC	TT	TT	TT	TT
2438335-17-G>T	GG	GG	GG	GG	TT	GG	GG	GG	GG	GG	TT	TT	TT	GT	GG	GG	GG	GG	TT	GG	GG	GG	GG	TT	GG	GG	GG	GG	GG	GG	GG	GG	TT	GG	GG	GG	GG	GG	GG	GG	GG	GG	GG	GG	GG	NN	GG	GG	GG
4765877-12-A>G	AA	GG	GG	GG	AA	GG	GG	AA	AA	AA	AA	AA	AA	AA	AA	AG	AG	NN	AA	AA	GG	AA	AA	AA	AA	GG	AG	AA	AA	AA	GG	AA	AA	GG	AA	AG	GG	GG	AA	AA	AA	AA	AA	GG	AA	AA	GG	AA	AA
2427457-60-A>C	AA	AC	AC	AA	AA	AA	AA	AA	AA	AA	AA	AA	AA	AA	AA	AA	AA	AA	AA	AA	AA	AA	AA	AA	AA	AA	AA	AA	AA	AA	AA	AA	AA	AA	AA	AA	AC	AA	AA	AA	AA	AA	AA	AA	AA	AA	AC	AA	AC
5584422-64-G>C	CC	CC	CC	CC	CC	CC	CC	CC	GG	CC	CC	CC	CC	CC	CC	CC	CC	CC	CC	NN	CC	CC	CC	CC	GG	CC	CC	CC	CC	CC	CC	CC	CC	CC	GG	CC	CC	CC	CC	GG	CC	CC	NN	CC	CC	CC	CC	GG	CC
2427936-14-A>G	AA	AA	AA	AA	AA	AA	AA	AG	AA	AA	AA	AA	AA	AA	AA	AA	GG	AA	AA	AA	AA	AA	AG	AA	AA	AA	AG	GG	AA	AA	AA	AA	AA	AA	AA	AA	AA	AA	AA	AA	AA	GG	AA	AA	AA	GG	AA	AA	AA
2542777-33-G>A	GG	GG	GG	GG	GG	GG	GG	GG	GG	GG	GG	GG	GG	GG	GG	GG	GG	GG	GG	GG	GG	GG	GG	GG	GG	GG	GG	GG	GG	GG	GG	GG	GG	GG	GG	GG	GG	GG	GG	GG	GG	GG	GG	GG	GG	GG	GG	GG	GG
4775336-67-A>T	AA	AA	AA	AA	AA	AA	AA	AA	AA	AA	AA	AA	AA	AA	AA	AA	AA	AA	AA	AA	AA	AA	AA	AA	AA	AA	AA	AA	AA	AA	AA	AA	AA	AA	AA	AA	AA	AA	AA	AA	AA	AA	AA	AA	AA	AA	AA	AA	AA
2402770-23-A>G	GG	AA	AA	AA	GG	AA	AA	AG	AA	GG	GG	GG	GG	GG	GG	AA	GG	AA	GG	GG	AA	GG	AG	GG	AA	AA	GG	GG	AA	AA	AA	GG	GG	AA	GG	AA	AA	AA	GG	GG	GG	GG	GG	AA	AA	GG	AA	AA	GG
16726184-18-A>G	AA	GG	GG	GG	GG	GG	GG	AG	GG	GG	GG	GG	GG	AG	GG	GG	GG	GG	GG	GG	GG	GG	GG	GG	GG	GG	GG	GG	GG	GG	GG	GG	GG	GG	GG	GG	GG	GG	GG	GG	GG	AG	GG	GG	GG	GG	GG	GG	GG
4583873-15-C>T	TT	TT	TT	TT	TT	TT	TT	TT	TT	TT	TT	TT	TT	TT	CT	TT	TT	TT	TT	CC	TT	TT	TT	TT	TT	TT	TT	TT	TT	TT	TT	CC	TT	TT	TT	TT	TT	TT	CC	TT	TT	TT	CC	TT	TT	TT	TT	TT	CC
16726954-7-C>T	NN	TT	TT	TT	TT	CC	TT	TT	CC	TT	TT	TT	TT	TT	CT	TT	TT	TT	TT	CC	TT	TT	TT	TT	CC	TT	TT	TT	TT	CC	TT	CC	TT	TT	CC	TT	TT	TT	CC	CC	CT	TT	CC	TT	TT	TT	TT	CC	CC
100216611-9-G>A	AA	AA	AA	AA	AA	AA	AA	AA	GG	AA	AA	AA	AA	AA	AA	AA	AA	AA	AA	AA	AA	AA	AA	AA	GG	AA	AA	AA	AA	GG	AA	AA	AA	AA	GG	AA	AA	AA	AA	GG	AA	AA	AA	AA	AA	AA	AA	GG	AA
9689260-8-A>T	TT	TT	TT	TT	TT	TT	TT	TT	TT	TT	TT	TT	TT	TT	AT	TT	TT	TT	TT	AA	TT	TT	TT	TT	TT	TT	TT	TT	TT	TT	TT	AA	TT	TT	TT	AT	TT	TT	AA	TT	TT	TT	AA	TT	TT	TT	TT	TT	AA
4583573-62-A>G	GG	GG	GG	GG	GG	GG	GG	AG	AA	AA	AA	AA	AA	AG	AA	AA	GG	AG	AA	GG	GG	GG	GG	AA	AA	GG	AA	GG	AA	AA	GG	GG	AA	GG	AA	AG	GG	GG	GG	AA	AA	GG	GG	GG	GG	GG	GG	AA	GG
4584682-44-C>T	NN	CC	CC	CC	CT	CC	CC	CC	TT	CC	CC	CC	CC	CC	CT	CC	CC	CC	CC	CC	CC	CC	CC	CC	TT	CC	CC	CC	CC	TT	CC	CC	CC	CC	TT	CC	CC	CC	CC	TT	CT	CC	CC	CC	CC	NN	CC	TT	CC
4589815-44-T>A	AA	AA	AA	AA	AA	AA	AA	AT	TT	AT	TT	TT	TT	AT	TT	TT	AA	TT	TT	AA	AA	AA	AT	TT	TT	AA	AT	AA	TT	TT	AA	AA	TT	AA	AT	AT	AA	AA	AA	TT	TT	AA	AA	AA	AA	NN	AT	TT	AA
2607862-64-T>C	CC	TT	TT	TT	TT	TT	TT	CT	CC	CC	CC	CC	CC	CC	CC	CC	TT	CT	CC	TT	TT	TT	CT	CC	CC	TT	CT	TT	CC	CC	TT	TT	CC	TT	CC	CT	TT	TT	TT	CC	CC	TT	TT	TT	CC	CT	TT	CC	TT
2396529-51-A>G	AA	AA	AA	AA	AA	AA	AA	AA	AA	AA	AA	AA	AA	AA	AA	AA	AA	AA	AA	AA	AA	AA	AA	AA	AA	AA	AA	AA	AA	AA	AA	AA	AA	AA	AA	AA	AA	AA	AA	AA	AA	AA	AA	AA	AA	NN	AA	AA	AA
100173764-18-T>C	CC	CC	CC	CC	CC	CC	CC	TT	CC	TT	CC	CC	CC	CC	CC	CC	TT	CC	CC	CC	CC	CC	TT	CC	CC	CC	TT	TT	TT	CC	CC	CC	CC	CC	CC	CC	CC	CC	CC	CC	CC	TT	TT	CC	CC	TT	CC	CC	CC
4773986-5-C>T	CC	CC	CC	CC	CC	CC	CC	CC	TT	CC	CC	CC	CC	CT	CT	CC	CC	CC	CC	CC	CC	CC	CC	CC	TT	CC	CT	CC	CC	TT	CC	CC	CC	CC	CT	CT	CC	CC	CC	TT	CC	CT	CC	CC	CC	CT	CC	TT	CC
2431076-15-A>G	AA	AA	NN	AA	AA	AA	AA	AA	AA	AA	AA	AA	AA	AA	AA	NN	AA	AA	AA	AA	AA	AA	AA	AA	AA	AA	AA	AA	NN	AA	AA	AA	AA	AA	AA	AA	AA	AA	AA	NN	AA	AA	AA	AA	AA	NN	AA	AA	AA
2398213-15-C>T	CC	CC	CC	CC	CC	CC	CC	CC	CC	CC	CC	CC	CC	CC	CC	NN	CC	CC	CC	CC	CC	CC	CC	CC	CC	CC	CC	CC	NN	CC	CC	CC	CC	CC	CC	CC	CC	CC	CC	CC	CC	CC	CC	CC	CC	CC	CC	CC	CC
4580945-55-A>C	AA	AA	AA	AA	AA	AA	AA	CC	AA	AA	AA	AA	AA	AA	AA	AA	AA	CC	AA	AA	AA	AA	CC	AA	AA	AA	CC	AA	AA	AA	AA	AA	AA	AA	AA	AA	AA	AA	AA	AA	AA	NN	AA	AA	AA	NN	AA	AA	AA
2463773-11-G>A	NN	GG	GG	GG	AA	GG	GG	GG	GG	GG	GG	GG	GG	GG	NN	NN	NN	AG	GG	NN	GG	GG	NN	GG	GG	GG	AA	NN	NN	GG	GG	NN	GG	GG	GG	GG	GG	GG	NN	GG	GG	NN	NN	GG	GG	NN	GG	GG	NN
2442786-34-A>G	GG	AA	AA	AA	GG	AA	AA	AA	AA	AA	GG	GG	GG	AG	GG	AA	AA	AA	GG	AA	AA	GG	AA	GG	GG	AA	AA	AA	AA	GG	AA	AA	GG	AA	AG	AA	AA	AA	AA	AA	GG	AA	AA	AA	AA	AA	AA	AA	AA
2592225-48-C>T	TT	CC	CC	CC	TT	CC	CC	CC	TT	TT	TT	TT	TT	CT	TT	TT	CC	CC	TT	CC	CC	TT	CT	TT	TT	CC	CC	CC	TT	TT	CC	CC	TT	CC	TT	CC	CC	CC	CC	TT	TT	CC	CC	CC	CC	TT	CC	TT	CC
4768748-5-C>T	CC	CC	CC	CC	CC	CC	CC	CT	TT	CC	CC	CC	CC	CT	TT	CC	CC	CC	CC	CC	CC	CC	CC	CC	TT	CC	CC	CC	CC	TT	CC	CC	CC	CC	CT	CC	CC	CC	CC	TT	CC	CC	CC	CC	TT	CC	CC	CC	CC
4770479-5-G>A	GG	GG	NN	NN	GG	GG	GG	GG	GG	GG	GG	NN	GG	GG	GG	GG	GG	GG	GG	GG	GG	GG	GG	GG	GG	NN	GG	GG	GG	GG	NN	GG	GG	GG	GG	GG	GG	GG	GG	AA	GG	GG	GG	GG	GG	GG	GG	GG	GG
2439091-7-T>C	TT	TT	TT	TT	TT	TT	TT	CT	TT	TT	TT	TT	TT	CT	CC	TT	TT	CT	TT	TT	TT	CC	TT	TT	CC	TT	CT	TT	TT	CC	CC	TT	TT	TT	CC	CT	TT	TT	TT	CC	TT	TT	TT	TT	CC	TT	TT	TT	TT
100217255-66-A>G	GG	AA	GG	GG	AA	AA	AA	AA	AA	AG	AA	AA	AA	AA	AA	GG	GG	NN	AA	NN	AA	GG	GG	AA	AA	AA	GG	GG	GG	NN	GG	GG	AA	AA	AA	AA	AA	AA	GG	AA	AA	GG	GG	AA	AA	GG	GG	AA	AA
4585557-31-A>T	AA	AA	AA	AA	AA	AA	AA	AA	AA	AA	AA	AA	AA	AA	AA	AA	AA	AA	AA	AA	AA	AA	AA	AA	AA	AA	AA	AA	AA	AA	AA	AA	AA	AA	AA	AA	AA	AA	AA	AA	AA	AA	AA	AA	AA	AA	AA	AA	AA
4585513-7-G>A	GG	GG	GG	GG	GG	GG	GG	GG	GG	GG	GG	GG	GG	GG	GG	AA	GG	GG	GG	GG	GG	GG	GG	GG	GG	GG	GG	GG	AA	GG	GG	GG	GG	GG	GG	GG	GG	GG	GG	GG	GG	GG	GG	GG	GG	GG	GG	GG	GG
2595154-68-C>T	TT	CC	CC	CC	CC	CC	CC	CC	CC	CC	CC	CC	CC	CC	CC	CC	CC	CC	CC	CC	CC	CC	CC	CC	CC	CC	CC	CC	CC	CC	CC	CC	CC	CC	CC	CC	CC	CC	CC	CC	CC	CC	CC	CC	CC	CC	CC	CC	CC
2568334-45-G>T	GG	GG	GG	GG	GG	GG	GG	GG	GG	GG	TT	TT	TT	TT	GG	GG	GG	GG	TT	GG	GG	GG	GG	TT	GG	GG	GG	GG	GG	GG	GG	GG	TT	GG	GG	GG	GG	GG	GG	GG	TT	GG	GG	GG	GG	NN	GG	GG	GG
100052010-50-G>A	NN	GG	GG	GG	AA	GG	GG	AA	GG	AA	GG	GG	GG	AA	AA	AA	AA	NN	GG	AA	GG	AA	AA	GG	GG	GG	AA	GG	AA	GG	GG	AA	GG	GG	GG	GG	GG	GG	AA	GG	AA	AA	AA	GG	AA	NN	GG	AA	AA
4771556-47-G>A	AA	AA	AA	AA	AA	AA	GG	AA	GG	AA	AA	AA	AA	AA	AA	AA	AA	AA	AA	AA	AA	AA	AA	AA	GG	AA	AA	AA	AA	GG	AA	AA	AA	AA	GG	AA	AA	AA	AA	GG	AA	AA	AA	GG	AA	AA	AA	GG	AA
2447705-57-T>C	TT	CC	TT	CC	TT	CC	CC	TT	CC	TT	CC	CC	CC	CC	NN	TT	TT	CT	CC	TT	CC	CT	TT	CC	CC	CC	TT	TT	TT	NN	CC	TT	CC	CC	CC	CT	CC	CC	TT	CC	CT	CT	TT	CC	CC	NN	CC	CC	TT
7061151-18-C>A	CC	CC	CC	CC	CC	CC	CC	CC	CC	CC	AA	AA	AA	AC	CC	CC	CC	CC	AA	CC	CC	CC	CC	AA	CC	CC	CC	CC	CC	CC	CC	CC	AA	CC	CC	CC	CC	CC	CC	CC	CC	CC	CC	CC	CC	CC	CC	CC	CC
4776848-15-A>C	CC	CC	CC	CC	CC	CC	CC	CC	CC	CC	CC	CC	CC	CC	CC	CC	CC	CC	CC	AA	CC	CC	CC	CC	CC	CC	AC	CC	CC	CC	CC	AA	CC	CC	CC	CC	CC	CC	AA	CC	AA	CC	CC	CC	CC	CC	CC	CC	AA
100219532-22-T>C	CC	CC	CC	CC	CC	CC	CC	CC	CC	CC	CC	CC	CC	CC	TT	CC	CC	CC	CC	CC	CC	CC	CC	CC	CC	CC	CC	CC	CC	CC	CC	CC	CC	CC	CC	CC	CC	CC	CC	CC	CC	CC	CC	CC	CC	CC	CC	CC	CC
4773429-15-A>T	TT	TT	TT	TT	TT	TT	TT	TT	TT	TT	TT	TT	TT	TT	TT	TT	TT	TT	TT	AA	TT	TT	TT	TT	TT	TT	AT	TT	TT	TT	TT	AA	TT	TT	TT	TT	TT	TT	AA	TT	TT	TT	TT	TT	TT	TT	TT	TT	AA
4772108-18-G>A	GG	GG	GG	GG	GG	GG	GG	GG	GG	NN	GG	GG	NN	GG	GG	GG	GG	GG	GG	GG	GG	GG	GG	NN	GG	GG	GG	GG	GG	GG	GG	GG	NN	GG	GG	GG	GG	GG	GG	GG	GG	GG	GG	GG	GG	NN	GG	GG	GG
100216028-19-G>A	GG	GG	GG	GG	GG	GG	GG	GG	GG	GG	GG	GG	GG	GG	GG	GG	GG	GG	GG	GG	GG	GG	GG	GG	GG	GG	GG	GG	GG	GG	GG	GG	GG	GG	GG	GG	GG	GG	GG	GG	GG	GG	GG	GG	GG	GG	GG	GG	GG
4774145-10-G>C	GG	GG	GG	GG	GG	GG	GG	CC	GC	CC	GG	GG	GG	GG	GG	GG	GG	NN	GG	GG	GG	GG	GG	GG	GG	GG	GG	GG	GG	NN	GG	GG	GG	GG	GG	GC	GG	GG	GG	NN	CC	GG	GG	GG	NN	GG	GG	GG	GG
4590430-45-C>T	CC	CC	CC	CC	CC	CC	CC	CT	CC	CT	CC	CC	CC	CC	CC	CC	CC	TT	CC	CC	CC	CC	CC	CC	CC	CC	CC	CC	CC	CC	CC	CC	CC	CC	CC	CT	CC	CC	CC	CC	CC	CC	CC	CC	CC	CC	CC	CC	CC
5587617-32-C>T	TT	TT	TT	TT	TT	TT	TT	TT	TT	TT	TT	TT	TT	TT	CC	TT	TT	NN	TT	TT	TT	TT	TT	TT	TT	TT	TT	TT	TT	TT	TT	TT	TT	TT	TT	TT	TT	TT	TT	TT	TT	TT	TT	TT	TT	NN	TT	TT	TT
4766533-40-G>C	GG	GG	GG	GG	GG	GG	GG	GG	GG	GG	GG	GG	GG	GG	GG	GG	GG	GG	GG	GG	GG	GG	GG	GG	GG	GG	GG	GG	GG	GG	GG	GG	GG	GG	GG	GG	GG	GG	GG	GG	GG	GG	GG	GG	GG	GG	GG	GG	GG
2477726-20-C>T	CC	CC	CC	CC	CC	CC	CC	CC	CC	CC	CC	CC	CC	CC	NN	CC	CC	CC	CC	CC	CC	CC	CC	CC	CC	CC	CC	CC	CC	CC	CC	CC	CC	CC	CC	TT	CC	CC	CC	CC	CC	CC	CC	CC	TT	CC	CC	CC	CC
4586064-50-C>A	AA	CC	CC	CC	CC	CC	CC	AC	AA	CC	AA	AA	AA	AA	AA	CC	AC	CC	AA	AA	CC	CC	CC	AA	AA	CC	CC	CC	CC	AA	CC	AA	AA	CC	AA	CC	CC	NN	AA	AA	CC	CC	AA	CC	AA	CC	AA	AA	AA
5584425-20-C>T	TT	TT	TT	TT	CC	TT	TT	TT	CC	CC	CC	CC	CC	TT	TT	TT	NN	TT	CC	TT	TT	CC	TT	CC	CC	TT	CT	CC	TT	CC	TT	TT	CC	TT	CC	CT	TT	TT	TT	CC	CC	TT	TT	TT	TT	NN	TT	CC	NN
2605614-63-T>A	TT	TT	TT	TT	AA	TT	TT	AA	AA	AA	AA	AA	AA	TT	TT	NN	NN	TT	AA	AA	TT	AA	TT	AA	AA	TT	AA	AA	NN	AA	TT	TT	AA	TT	AA	TT	TT	TT	TT	AA	AA	TT	AA	TT	TT	NN	TT	AA	NN
4582695-14-A>C	CC	AA	AA	AA	AA	AA	AA	AC	AA	AA	AA	AA	AA	AA	AA	AA	CC	CC	AA	CC	AA	CC	AC	AA	AA	AA	AC	CC	AA	AA	AA	CC	AA	AA	AA	AC	AA	AA	CC	AA	AA	CC	CC	AA	AA	AC	AA	AA	CC
4589993-17-G>A	GG	GG	GG	GG	GG	GG	GG	AG	GG	AA	AA	AA	AA	AG	GG	GG	GG	GG	AA	GG	GG	AA	GG	AA	AA	GG	GG	GG	GG	AA	GG	GG	AA	GG	AA	GG	GG	GG	GG	AA	AG	GG	GG	GG	GG	NN	GG	GG	GG
9668337-15-A>C	CC	CC	CC	CC	AA	CC	CC	AA	AA	AA	CC	CC	CC	CC	CC	CC	CC	CC	CC	CC	CC	CC	CC	CC	AA	CC	CC	CC	CC	AA	CC	CC	CC	CC	AA	CC	CC	CC	CC	AA	CC	CC	CC	CC	CC	CC	CC	AA	CC
2385543-57-C>T	CC	CC	CC	CC	CC	CC	CC	CT	CC	CC	CC	CC	CC	CC	CC	CC	TT	CC	CC	CC	CC	CC	TT	CC	CC	CC	TT	TT	CC	CC	CC	CC	CC	CC	CC	CC	CC	CC	CC	CC	CC	TT	CC	CC	CC	TT	CC	CC	CC
2456130-46-A>G	AA	AA	AA	AA	AA	AA	AA	AA	AA	AA	AA	AA	AA	AG	AA	GG	AA	AA	AA	AA	AA	GG	AA	AA	GG	AA	AA	AA	GG	GG	AA	AA	AA	AA	GG	AA	AA	AA	AA	GG	AA	AG	AA	AA	AA	AA	AA	AA	AA
4581706-61-C>T	CC	CC	CC	CC	CC	CC	CC	CC	CC	CC	CC	CC	CC	CT	CC	TT	CC	TT	CC	CC	CC	TT	CC	CC	TT	CC	CT	CC	TT	TT	CC	CC	CC	CC	TT	CT	CC	CC	CC	TT	CC	CC	CC	CC	CC	CC	CC	CC	CC
4771338-8-C>T	CC	CC	CC	CC	CC	CC	CC	CC	CC	CC	CC	CC	CC	CC	CC	CC	CC	NN	CC	CC	CC	CC	CC	CC	CC	CC	CC	CC	CC	CC	CC	CC	CC	CC	TT	CC	CC	CC	CC	TT	CC	CC	CC	CC	CC	NN	CC	TT	CC
16725058-13-G>A	AA	AA	AA	AA	AA	AA	AA	AA	AA	AA	AA	AA	AA	AA	AA	AA	AA	AA	AA	AA	AA	AA	AA	AA	AA	AA	AA	AA	AA	AA	AA	AA	AA	AA	GG	AA	AA	AA	AA	GG	AA	AA	AA	AA	AA	AA	AA	GG	AA
9705840-38-G>C	GG	GG	GG	GG	GG	GG	GG	GG	GG	GG	GG	GG	GG	GG	GG	GG	GG	GG	GG	GG	GG	GG	GG	GG	GG	GG	GG	GG	GG	GG	GG	GG	GG	GG	GG	GG	GG	GG	GG	GG	GC	GG	GG	GG	GG	GG	GG	GG	GG
4770117-7-C>T	CC	CC	TT	CC	CC	CC	TT	CC	TT	CC	CC	CC	CC	CC	CC	CC	CC	CC	CC	CC	CC	CC	CC	CC	TT	CC	CC	CC	CC	TT	CC	CT	CC	CC	TT	CC	TT	CC	CC	TT	CC	CC	CC	TT	TT	NN	CC	TT	CC
2408010-14-G>A	GG	AA	AA	AG	GG	AA	AA	GG	GG	GG	GG	GG	GG	GG	GG	GG	GG	GG	GG	GG	AA	GG	GG	GG	GG	AA	GG	GG	GG	GG	AA	GG	GG	AA	GG	AG	AA	AA	GG	GG	GG	GG	GG	AA	GG	GG	AA	GG	GG
2381446-64-T>C	TT	TT	TT	TT	TT	TT	TT	TT	TT	NN	TT	CC	CC	TT	TT	TT	CC	TT	TT	NN	TT	TT	TT	TT	TT	TT	CT	TT	TT	TT	TT	TT	CC	TT	TT	TT	TT	TT	TT	TT	TT	TT	TT	TT	TT	NN	TT	TT	NN
2471820-16-C>G	CC	CC	CC	CC	CC	CC	CC	CC	CC	NN	CC	CC	CC	CC	CC	NN	CC	CC	CC	CC	CC	CC	CC	CC	CC	CC	CC	CC	NN	NN	CC	CC	CC	CC	CC	CC	CC	CC	CC	NN	CC	CC	CC	CC	CC	CC	CC	CC	CC
2432802-61-C>A	CC	CC	CC	CC	CC	CC	CC	AA	CC	AA	CC	CC	CC	CC	CC	CC	CC	AA	CC	CC	CC	CC	CC	CC	CC	CC	CC	CC	CC	CC	CC	CC	CC	CC	CC	CC	CC	CC	CC	CC	CC	CC	CC	CC	CC	CC	CC	CC	CC
4771089-63-G>A	AA	GG	GG	GG	AA	GG	GG	GG	GG	GG	GG	GG	GG	GG	AA	AA	AA	NN	GG	GG	GG	AA	AA	GG	GG	GG	AA	AA	AA	GG	GG	GG	GG	GG	AG	AG	GG	GG	GG	GG	AA	AG	AA	GG	GG	AA	GG	GG	GG
100140029-12-C>T	TT	CC	CC	CC	TT	CC	CC	TT	TT	TT	TT	TT	TT	TT	TT	TT	TT	TT	TT	TT	CC	TT	TT	TT	TT	CC	TT	TT	TT	TT	CC	TT	TT	CC	TT	CT	CC	CC	TT	TT	TT	TT	TT	CC	TT	TT	CT	TT	TT
4768319-43-C>G	CC	CC	CC	CC	CC	CC	CC	CC	CC	CC	CC	CC	CC	CC	CC	CC	CC	CC	CC	CC	CC	CC	CC	CC	CC	CC	CC	CC	CC	CC	CC	CC	CC	CC	CC	CC	CC	CC	CC	CC	CC	CC	CC	CC	CC	NN	CC	GG	CC
2455829-6-A>G	GG	AA	AA	AA	GG	AA	AA	AG	AA	AG	AA	AA	AA	AG	AA	AA	AA	GG	AA	GG	AA	GG	AA	AA	AA	AA	AA	AA	AA	AA	AA	GG	AA	AA	AA	AG	AA	AA	GG	AA	AA	AA	AA	AA	AA	AA	AA	AA	GG
4775813-31-G>A	GG	GG	GG	GG	GG	GG	GG	AG	GG	GG	AA	AA	AA	AG	GG	AA	AA	AG	AA	AA	GG	GG	AA	AA	GG	AG	AG	AA	AA	GG	GG	AA	AA	GG	AG	GG	GG	GG	AA	GG	AG	AA	AA	GG	GG	AG	GG	GG	AA
9696764-44-C>G	CC	CC	CC	CC	CC	CC	CC	CC	CC	CC	CC	CC	CC	CC	CC	CC	CC	CC	CC	CC	CC	CC	CC	CC	CC	CC	CC	CC	CC	CC	CC	CC	CC	CC	CC	CC	CC	CC	CC	CC	CC	CC	CC	CC	CC	CC	CC	CC	CC
4578271-37-G>A	GG	AA	AA	AA	AA	AA	AA	AG	GG	GG	AA	AA	AA	AG	GG	GG	GG	GG	AA	GG	AA	GG	GG	AA	GG	AG	GG	GG	GG	GG	AA	GG	AA	AA	GG	AG	AA	AA	GG	GG	GG	AG	GG	AA	GG	NN	AA	GG	GG
4586552-6-C>G	GG	CC	CC	CC	CC	CC	CC	GC	GG	GG	CC	CC	CC	GC	GG	GG	GG	GC	CC	GG	CC	GG	GC	CC	GG	GC	GG	GG	GG	GG	CC	GG	CC	CC	GG	GC	CC	CC	GG	GG	GG	GG	GG	CC	GG	CC	CC	GG	GG
2416032-31-G>T	TT	GG	GG	GG	TT	GG	GG	GT	GG	TT	GG	GG	GG	TT	GG	GG	GG	TT	GG	TT	GG	TT	GG	GG	GG	GG	GT	GG	GG	GG	GG	TT	GG	GG	TT	GT	GG	GG	TT	GG	TT	GG	GG	GG	GG	GG	GG	TT	TT
100023094-13-G>A	GG	GG	GG	GG	GG	GG	GG	GG	GG	GG	GG	GG	GG	GG	GG	GG	GG	GG	GG	GG	GG	GG	GG	GG	GG	GG	GG	GG	GG	GG	GG	GG	GG	GG	GG	GG	GG	GG	GG	GG	GG	GG	GG	GG	GG	GG	GG	GG	GG
100251545-6-T>C	CC	TT	TT	TT	CC	TT	TT	TT	TT	TT	TT	TT	TT	CT	CC	CC	CC	TT	TT	TT	TT	CC	CT	TT	TT	TT	CC	CC	CC	TT	TT	CC	TT	TT	CC	CT	TT	TT	CC	TT	NN	CC	CC	TT	TT	CC	TT	CC	CC
100232224-8-T>C	TT	TT	TT	TT	TT	TT	TT	TT	TT	TT	TT	TT	TT	TT	TT	TT	CC	TT	TT	TT	TT	TT	CT	TT	TT	TT	CT	CC	TT	TT	TT	TT	TT	TT	CT	CT	TT	TT	TT	TT	TT	CT	CC	TT	TT	CT	TT	CT	TT
4577520-17-C>T	CC	CC	CC	CC	CT	CC	CC	CC	CC	CC	CC	CC	CC	CC	CC	CC	CC	CC	CC	CC	CC	CC	CC	CC	CC	CC	CC	CC	CC	CC	CC	CC	CC	CC	CC	CC	CC	CC	CC	CC	CC	CC	CC	CC	CC	CC	CC	CC	CC
2449702-55-G>T	NN	GG	GG	GG	GG	GG	GG	GG	GG	GG	GG	GG	GG	GT	GG	GG	GG	GG	GG	GG	GG	TT	GG	GG	GG	GG	GG	GG	GG	GG	GG	GG	GG	GG	GG	GG	GG	GG	GG	GG	GG	GG	GG	GG	GG	GG	GG	GG	GG
4771534-61-C>T	CC	CC	CC	CC	CC	CC	CC	CC	CC	CC	CC	CC	CC	CC	CC	CC	CC	CC	CC	CC	CC	CC	CC	CC	CC	CC	CC	CC	CC	CC	CC	CC	CC	CC	CC	CC	CC	CC	CC	CC	CC	CC	CC	CC	CC	CC	CC	CC	CC
100191830-35-A>G	AA	NN	AA	AA	GG	AA	AA	AA	AA	AA	GG	GG	GG	GG	AA	AA	AA	AA	GG	AA	AA	AA	AA	GG	AA	NN	AA	AA	AA	AA	AA	AA	GG	GG	AA	AA	GG	GG	AA	AA	AA	AA	AA	AA	AA	AA	AA	AA	AA
4586121-21-T>C	CC	TT	TT	TT	CC	TT	TT	CT	CC	CC	CC	CC	CC	CC	TT	TT	CC	CC	CC	CC	TT	CC	CC	CC	CC	CT	CT	CC	TT	CC	TT	CC	CC	TT	TT	CT	TT	TT	CC	CC	CC	CT	CC	TT	CC	CT	CT	TT	CC
4771367-37-G>A	GG	GG	GG	GG	GG	GG	GG	GG	GG	GG	GG	GG	GG	GG	GG	GG	GG	GG	GG	GG	GG	GG	GG	GG	GG	GG	GG	GG	GG	GG	GG	GG	GG	GG	GG	GG	GG	GG	GG	GG	GG	GG	GG	GG	GG	GG	GG	GG	GG
100041416-47-T>G	TT	TT	TT	TT	TT	TT	TT	TT	TT	TT	TT	TT	TT	TT	TT	TT	TT	TT	TT	TT	TT	TT	TT	TT	TT	TT	TT	TT	TT	TT	TT	TT	TT	TT	TT	TT	TT	TT	TT	TT	TT	TT	TT	TT	TT	TT	TT	TT	TT
5587155-44-T>G	TT	TT	TT	TT	TT	TT	TT	GT	GG	GG	TT	TT	TT	TT	TT	TT	TT	TT	TT	TT	TT	TT	TT	TT	GG	TT	TT	TT	TT	GG	TT	TT	TT	TT	TT	TT	TT	TT	TT	GG	TT	TT	TT	TT	GG	NN	TT	TT	TT
100050197-33-C>T	CC	CC	CC	CC	CC	CC	CC	CT	TT	TT	CC	CC	CC	CC	CC	CC	CC	CC	CC	CC	CC	CC	CC	CC	TT	CC	CC	CC	CC	TT	CC	CC	CC	CC	CC	CC	CC	CC	CC	TT	CC	CC	CC	CC	TT	CC	CC	CC	CC
5588758-18-A>G	AA	AA	AA	AA	GG	AA	AA	AA	AA	AA	GG	GG	GG	AG	AA	AA	AA	NN	GG	GG	AA	AA	AA	GG	AA	AA	AA	AA	AA	NN	AA	GG	GG	AA	AA	AA	AA	AA	GG	AA	AA	AA	AA	AA	AA	AA	AA	AA	GG
2433532-29-C>A	CC	CC	CC	CC	CC	CC	CC	CC	CC	CC	CC	CC	CC	CC	CC	CC	CC	CC	CC	CC	CC	CC	CC	CC	CC	CC	CC	CC	CC	CC	CC	CC	CC	CC	CC	CC	CC	CC	CC	CC	AA	CC	CC	CC	CC	CC	CC	CC	CC
4770867-12-G>A	GG	AA	AA	AA	GG	AA	AA	GG	AA	GG	GG	GG	GG	GG	GG	GG	GG	GG	GG	GG	AA	GG	AG	GG	GG	AA	AG	GG	GG	AA	AA	GG	GG	AA	GG	AG	AA	AA	GG	GG	AA	GG	GG	AA	GG	GG	AA	GG	GG
5589297-18-C>A	CC	CC	CC	CC	CC	CC	CC	CC	CC	CC	CC	CC	CC	CC	CC	CC	CC	CC	CC	CC	CC	CC	CC	CC	CC	CC	CC	CC	CC	CC	CC	CC	CC	CC	AA	CC	CC	CC	CC	CC	CC	CC	CC	CC	CC	CC	CC	AA	CC
4577533-17-A>C	AA	AA	AA	AA	AA	AA	AA	AA	AA	AA	AA	AA	AA	AA	AA	AA	AA	AA	AA	CC	AA	AA	AA	AA	AA	AA	AA	AA	AA	AA	AA	CC	AA	AA	AA	AA	AA	AA	CC	AA	AA	AA	AA	AA	AA	AA	AA	AA	CC
4777544-19-G>T	TT	GG	GG	GG	TT	GT	GG	GT	TT	GT	TT	TT	TT	TT	TT	TT	TT	GT	GG	TT	GG	TT	TT	TT	TT	GG	GT	TT	TT	GG	GT	TT	TT	GG	TT	GT	GG	GG	TT	TT	GT	TT	TT	GG	TT	TT	GG	TT	TT
9702814-36-C>A	CC	AC	AC	AA	CC	CC	AA	CC	AC	CC	CC	CC	AC	AC	CC	CC	CC	CC	AC	CC	AA	CC	CC	CC	AC	AC	CC	CC	CC	CC	CC	CC	AC	AA	AC	CC	AC	AA	CC	AC	CC	CC	CC	AA	CC	CC	AC	CC	CC
4777913-22-G>A	GG	GG	GG	GG	GG	GG	GG	GG	GG	GG	GG	GG	GG	GG	GG	GG	GG	GG	GG	GG	GG	GG	GG	GG	GG	GG	GG	GG	GG	GG	GG	GG	GG	GG	GG	GG	GG	GG	GG	GG	GG	GG	GG	GG	GG	GG	GG	GG	GG
100184627-15-A>G	AA	AG	AG	AA	AA	AA	AA	AA	AA	AA	AA	AA	AA	AA	AA	AA	AA	AA	AA	AA	AA	AA	AA	AA	AA	AA	AA	AA	AA	AA	AA	AA	AA	AA	AA	AA	AG	AA	AA	AA	AA	AA	AA	AA	AA	AA	AG	AA	AG
4583698-28-G>C	GG	GG	GG	GG	GG	GG	GG	GG	GG	GG	GG	GG	GG	GG	CC	CC	GG	GG	GG	GG	GG	CC	GG	GG	GG	GG	GG	GG	CC	GG	GG	GG	GG	GG	GG	GC	GG	GG	GG	GG	GG	GG	GG	GG	GG	GG	GG	GG	GG
2510124-14-G>A	GG	GG	GG	GG	GG	GG	GG	AA	GG	AA	GG	GG	GG	GG	AA	AA	GG	AA	GG	GG	GG	AA	GG	GG	GG	GG	GG	GG	AA	GG	GG	GG	GG	GG	AA	AA	GG	GG	GG	GG	GG	GG	GG	GG	AA	GG	GG	GG	GG
2573322-5-A>G	AA	AA	AA	AA	GG	AA	AA	GG	AA	GG	AA	AA	AA	AA	NN	NN	NN	NN	AA	GG	AA	NN	AA	AA	AA	AA	GG	AA	NN	AA	AA	GG	AA	AA	AA	AA	AA	AA	GG	AA	AA	AA	GG	AA	AA	NN	AA	GG	GG
2536008-49-C>T	CC	CC	CC	CC	CC	CC	CC	CC	CC	CC	CC	CC	CC	CC	CC	CC	NN	TT	CC	CC	CC	CC	NN	CC	CC	CC	CT	CC	CC	CC	CC	CC	CC	CC	CC	CT	CC	CC	CC	CC	TT	CC	NN	CC	CC	NN	CC	CC	CC
4772756-19-C>A	CC	CC	CC	CC	CC	CC	CC	CC	CC	CC	CC	CC	CC	CC	CC	CC	CC	CC	CC	CC	CC	CC	CC	CC	CC	AC	CC	CC	CC	CC	CC	CC	CC	CC	CC	CC	CC	CC	CC	CC	AC	CC	CC	CC	AA	CC	CC	CC	CC
4778013-49-A>G	GG	AA	AA	AA	GG	AA	AA	AA	AA	NN	AA	AA	AA	AA	GG	AA	GG	AA	AA	GG	AA	GG	GG	AA	AA	AA	GG	GG	AA	AA	AG	GG	AA	AA	AA	AA	AA	AA	GG	AA	NN	AG	GG	AA	AA	AG	AA	AA	NN
2426113-28-T>C	CC	TT	TT	TT	TT	TT	TT	TT	TT	TT	TT	TT	TT	TT	CC	TT	CC	NN	TT	TT	TT	CC	CC	TT	TT	TT	CT	CC	TT	TT	TT	TT	TT	TT	TT	TT	TT	TT	TT	TT	TT	CC	CC	TT	TT	CC	TT	TT	TT
4776302-40-T>C	CC	TT	TT	TT	CT	TT	TT	TT	TT	TT	TT	TT	TT	TT	CC	TT	CC	TT	TT	CC	TT	CC	CC	TT	TT	TT	CC	CC	TT	TT	TT	CC	TT	TT	TT	TT	TT	TT	NN	TT	TT	CC	CC	TT	TT	CC	TT	TT	NN
9700062-55-G>A	AA	AA	AA	AA	AA	AA	AA	AG	GG	AA	AA	AA	AA	AA	AA	AA	AA	AA	AA	AA	AA	AA	AA	AA	GG	AA	AA	AA	AA	GG	AA	AA	AA	AA	AA	AA	AA	AA	AA	GG	AA	AA	AA	AA	AA	AA	AA	GG	AA
2387738-50-T>C	TT	TT	TT	TT	CT	TT	TT	CT	CC	TT	TT	TT	TT	TT	CC	TT	TT	TT	TT	TT	TT	CC	TT	TT	CC	TT	TT	TT	TT	TT	TT	TT	TT	TT	TT	TT	TT	TT	TT	CC	TT	TT	TT	TT	TT	TT	TT	TT	TT
2412792-52-C>T	NN	TT	TT	TT	TT	TT	TT	CC	CC	CC	TT	CC	CC	CC	TT	CC	CC	NN	CC	TT	TT	CC	TT	CC	CC	TT	CC	TT	CC	NN	TT	TT	CC	TT	CC	TT	TT	TT	TT	TT	NN	TT	TT	TT	TT	NN	TT	TT	TT
5588100-26-T>C	CC	TT	TT	TT	TT	TT	TT	CC	CC	CC	CC	CC	CC	CC	TT	CC	CC	CC	CC	CC	TT	CC	CC	CC	CC	TT	CC	CC	CC	TT	TT	CC	CC	TT	CC	TT	TT	TT	CC	NN	TT	CC	CC	TT	TT	CC	TT	CC	CC
2411048-9-C>T	TT	CC	CC	CC	CC	CC	CC	CT	CC	TT	CC	CC	CC	CC	TT	CC	CC	TT	CC	CC	NN	CC	CC	CC	CC	TT	CC	CC	CC	CC	CC	CC	CC	CC	CC	CT	CC	NN	CC	CC	CC	CC	CC	CC	CC	CC	CC	CC	CC
2562103-5-G>T	GG	GG	GG	GG	GG	GG	GG	GG	GG	GG	GG	GG	GG	GG	GG	GG	GG	NN	GG	GG	GG	GG	GG	GG	GG	GG	GG	GG	GG	GG	GG	GG	GG	GG	GG	GG	GG	GG	GG	GG	GG	GG	GG	GG	TT	NN	GG	GG	GG
2448767-54-T>A	TT	AA	AA	AT	TT	AA	AA	AT	TT	TT	TT	TT	TT	TT	AA	TT	TT	AT	TT	AA	AA	TT	TT	TT	TT	AT	TT	TT	TT	TT	AA	AA	TT	AA	AA	AT	AA	AA	AA	TT	AA	TT	TT	AA	AA	TT	AA	TT	AA
2557902-6-A>G	GG	AA	AA	AA	AA	AA	AA	AA	AA	AA	AA	AA	AA	AA	AA	NN	AA	AA	AA	AA	AA	AA	AA	AA	AA	AA	AA	AA	NN	AA	AA	AA	AA	AA	AA	AA	AA	AA	AA	AA	AA	AA	AA	AA	AA	NN	AA	AA	AA
2524719-52-T>C	TT	TT	TT	TT	TT	TT	TT	TT	TT	TT	TT	TT	TT	TT	TT	TT	CC	TT	TT	TT	TT	TT	CC	TT	TT	TT	CT	CC	TT	TT	TT	TT	TT	TT	TT	TT	TT	TT	TT	TT	TT	CC	CC	TT	TT	CT	TT	TT	TT
4767731-61-G>A	GG	GG	GG	GG	GG	GG	GG	GG	AA	GG	GG	GG	GG	GG	GG	GG	GG	GG	GG	GG	GG	GG	GG	GG	AA	GG	GG	GG	GG	GG	GG	GG	GG	GG	GG	GG	GG	GG	GG	AA	AA	GG	GG	GG	AA	GG	GG	GG	GG
4583583-40-A>C	AA	CC	CC	CC	AC	CC	CC	AA	AA	AA	AA	AA	AA	AA	AA	AA	AA	AA	AA	CC	CC	AA	AA	AA	AA	AC	AA	AA	AA	CC	CC	CC	AA	CC	AA	AC	CC	CC	CC	AA	AA	AA	AA	CC	AA	AA	AC	AA	CC
9703813-49-T>C	CC	CC	CC	CC	CC	CC	CC	TT	CC	CC	CC	CC	CC	CC	CC	CC	CC	CC	CC	CC	CC	CC	CT	CC	CC	CC	CC	CC	CC	CC	CC	CC	CC	CC	CC	CC	CC	CC	CC	CC	CC	CC	CC	CC	CC	CC	CC	CC	CC
2388979-66-G>C	CC	GG	GG	GG	GG	GG	GG	GG	GG	GG	GG	GG	GG	GG	GG	CC	GG	NN	GG	GG	GG	CC	GG	GG	GG	GG	GG	GG	CC	GG	GG	GG	GG	GG	GG	GG	GG	GG	GG	GG	GG	NN	NN	GG	GG	NN	GG	GG	NN
2532399-65-G>C	NN	GG	GG	GG	GG	GG	GG	GC	GG	GG	GG	GG	GG	GG	NN	CC	NN	NN	GG	CC	GG	GG	GG	GG	GG	GG	GG	NN	CC	GG	GG	CC	GG	GG	CC	GG	GG	GG	CC	GG	GG	GG	CC	GG	GG	CC	GG	GG	CC
2439258-37-A>G	AA	AA	AA	AA	AA	AA	AA	AA	AA	GG	AA	AA	AA	AA	AA	AA	AA	AG	AA	AA	AA	GG	AA	AA	AA	AA	AA	AA	AA	AA	AA	AA	AA	AA	GG	AA	AA	AA	AA	AA	AA	AA	AA	AA	AA	AA	AA	AA	AA
5586915-8-G>A	AA	GG	GG	GG	GG	GG	GG	GG	GG	AA	GG	GG	GG	GG	GG	GG	GG	AG	GG	GG	GG	GG	GG	GG	GG	GG	GG	GG	GG	AG	GG	GG	GG	GG	AA	GG	GG	GG	GG	GG	GG	GG	GG	GG	GG	NN	GG	GG	GG
9687676-35-C>G	CC	CC	CC	CC	CC	CC	CC	CC	CC	GC	CC	CC	CC	CC	CC	CC	CC	CC	CC	CC	CC	CC	CC	CC	CC	CC	CC	CC	CC	CC	CC	CC	CC	CC	CC	CC	CC	CC	CC	CC	CC	CC	CC	CC	CC	NN	CC	CC	CC
2377537-57-C>T	CC	CT	CT	CC	CC	CC	CC	CC	CC	CC	CC	CC	CC	CC	CC	CC	CC	CC	CC	CC	CC	CC	CC	CC	CC	CC	CC	CC	CC	CC	CC	CC	CC	CC	CC	CC	CT	CC	CC	CC	CC	CC	CC	CC	CC	CC	CT	CC	CT
9713676-26-A>G	AA	AA	AA	AA	AA	AA	AA	AG	AA	AG	AA	AA	AA	AA	AA	AA	AA	AA	AA	AG	AA	AA	AA	AA	AA	AA	AA	AA	AA	AA	AA	AG	AA	AA	AA	AA	AA	AA	AG	AA	AA	AA	AA	AA	AA	AA	AA	AA	AG
2383216-19-T>A	NN	TT	TT	TT	TT	TT	TT	AA	TT	TT	TT	TT	TT	TT	TT	TT	TT	TT	TT	AA	TT	AA	TT	TT	TT	TT	TT	TT	TT	TT	TT	AA	TT	TT	TT	TT	TT	TT	AA	TT	TT	TT	TT	TT	TT	TT	TT	TT	AA
9680256-18-G>T	GG	TT	TT	TT	TT	TT	TT	GG	GG	GG	GG	GG	GG	GG	GG	GG	GG	GG	GG	GG	TT	GG	GG	GG	GG	TT	GG	GG	GG	TT	TT	GG	GG	TT	GG	GG	TT	TT	GG	GG	GG	GG	GG	TT	GG	GG	TT	TT	GG
2596294-48-G>A	GG	GG	GG	GG	GG	GG	GG	AG	AA	GG	GG	GG	GG	GG	GG	GG	GG	GG	GG	AA	GG	AA	GG	GG	AA	GG	AG	GG	GG	GG	GG	AA	GG	GG	GG	GG	GG	GG	AA	AA	GG	GG	GG	GG	AA	NN	GG	GG	AA
2409383-68-A>G	AA	AA	AA	AA	GG	AA	AA	AG	AA	AA	GG	GG	GG	GG	AA	AA	AA	AA	GG	AA	AA	AA	AA	GG	AA	AA	AA	AA	AA	AA	AA	AA	GG	AA	AA	AA	AA	AA	AA	AA	AA	AA	AA	AA	AA	NN	AA	GG	AA
9680806-8-G>T	GG	GG	GG	GG	GG	GG	GG	GG	GG	GG	GG	GG	GG	GG	GG	GG	GG	GG	GG	GG	GG	GG	GG	GG	GG	GG	GG	GG	GG	GG	GG	GG	GG	GG	GG	GG	GG	GG	GG	GG	GG	GG	GG	GG	GG	GG	GG	GG	GG
2613562-37-A>G	AA	AA	AA	AA	AA	AA	AA	AA	AA	AA	AA	AA	AA	AA	AA	AA	AA	AA	AA	AA	AA	AA	AA	AA	AA	AA	AA	AA	AA	AA	AA	AA	AA	AA	AA	AA	AA	AA	AA	AA	AA	AA	AA	AA	AA	AA	AA	AA	AA
100220158-23-A>T	TT	TT	TT	TT	AA	TT	TT	TT	TT	TT	TT	TT	TT	TT	TT	NN	AA	NN	TT	TT	TT	TT	TT	TT	TT	TT	TT	NN	NN	TT	TT	TT	TT	TT	TT	AT	TT	TT	TT	TT	TT	TT	TT	TT	TT	AA	TT	TT	TT
4766602-16-A>G	AA	AA	AA	AA	AA	AA	AA	AA	AA	AA	AA	AA	NN	GG	AA	AA	AA	AA	AA	AA	AA	AA	AA	AA	AA	AA	AA	AA	AA	AA	AA	AA	AA	AA	AA	AG	AA	AA	AA	AA	AA	AA	AA	AA	AA	AA	AA	AA	AA
100137551-50-C>G	GG	CC	CC	CC	CC	CC	CC	GG	GG	GG	GG	GG	GG	GG	GG	GG	GG	GG	GG	GG	CC	GG	GG	GG	GG	CC	GG	GG	GG	CC	CC	GG	GG	CC	GG	CC	CC	CC	GG	GG	GG	GG	GG	CC	GG	GG	CC	GG	GG
5583700-40-T>G	NN	GG	GG	GG	GG	GG	GG	GG	GG	GG	GG	GG	GG	GG	GG	GG	GG	GG	GG	GG	GG	GG	NN	GG	GG	GG	GG	GG	GG	GG	GG	GG	GG	GG	GG	GG	GG	GG	GG	GG	GG	NN	GG	GG	GG	NN	GG	GG	GG
2462250-61-G>T	GG	GG	GG	GG	GG	GG	GG	GG	GG	GG	GG	GG	GG	GG	GG	GG	GG	GG	GG	GG	GG	GG	GG	GG	GG	GG	GG	GG	GG	GG	GG	GG	GG	GG	GG	GG	GG	GG	GG	GG	GG	GG	GG	GG	GG	GG	GG	GG	GG
100023601-35-A>C	AA	AA	AA	AA	AA	AA	AA	AA	AA	AA	CC	CC	CC	AC	AA	AA	AA	AA	CC	AA	AA	AA	AA	CC	AA	AA	AA	AA	AA	NN	AA	AA	CC	AA	AA	AA	AA	AA	AA	AA	AA	AA	AA	AA	AA	NN	AC	AA	AA
2385252-44-G>T	GG	GG	GG	GG	GG	GG	GG	GT	GG	GG	TT	TT	TT	GT	TT	GG	GG	NN	TT	TT	GG	GG	GG	TT	GG	GG	GG	GG	GG	GG	GG	TT	TT	GG	GG	GT	GG	GG	TT	GG	TT	GG	GG	GG	GG	GG	GG	GG	TT
2465732-30-T>C	CC	TT	TT	TT	CC	TT	TT	CC	CC	TT	CC	CC	CC	CC	CC	CC	CC	CC	CC	CC	TT	CC	CC	CC	CC	TT	CC	CC	CC	TT	TT	CC	CC	TT	CC	CT	TT	TT	CC	CC	CC	CC	CC	TT	CC	CC	TT	CC	NN
9701947-40-T>C	TT	TT	TT	TT	TT	TT	TT	CT	CC	TT	TT	TT	CT	TT	TT	TT	TT	TT	TT	TT	TT	TT	TT	TT	CC	TT	TT	TT	TT	TT	TT	TT	TT	TT	TT	TT	TT	TT	TT	CC	TT	TT	TT	TT	TT	NN	TT	TT	TT
2426971-42-G>C	GG	GG	GG	GG	GG	GG	GG	GG	GG	GG	GG	GG	GG	GC	GG	GG	GG	GG	GG	GG	GG	GG	GG	GG	GG	GG	GG	GG	GG	GG	GG	GG	GG	GG	GG	GG	GG	GG	GG	GG	GG	GG	GG	GG	CC	GG	GG	CC	GG
5586998-25-T>C	TT	TT	TT	TT	TT	TT	TT	CT	TT	TT	TT	TT	TT	TT	TT	TT	TT	CC	TT	TT	TT	TT	TT	TT	TT	TT	CT	TT	TT	TT	TT	TT	TT	TT	CC	CT	TT	TT	TT	TT	TT	TT	TT	TT	TT	TT	TT	TT	TT
2622360-49-C>T	CC	CC	CC	CC	CC	CC	CC	CC	CC	CC	CC	CC	CC	CC	CC	CC	CC	CC	CC	CC	CC	CC	CC	CC	CC	CC	CC	CC	CC	CC	CC	CC	CC	CC	CC	CT	CC	CC	CC	CC	CC	CC	CC	CC	CC	CC	CC	CC	CC
100025387-10-T>G	GG	GG	GG	GG	GG	GG	GG	GG	GG	GG	GG	GG	GG	GG	GG	GG	GG	GG	GG	GG	GG	GG	GG	GG	GG	GG	GG	GG	GG	GG	GG	GG	GG	GG	GG	GG	GG	GG	GG	GG	GG	GG	GG	GG	TT	GG	GG	GG	GG
100186510-32-G>A	GG	GG	GG	GG	GG	GG	GG	GG	GG	GG	GG	GG	GG	GG	GG	GG	GG	GG	GG	GG	GG	GG	GG	GG	GG	GG	GG	GG	GG	GG	GG	GG	GG	GG	GG	GG	GG	GG	GG	GG	GG	GG	GG	GG	GG	GG	GG	GG	GG
2455213-29-G>A	NN	GG	GG	GG	GG	GG	GG	GG	GG	GG	GG	GG	GG	GG	GG	GG	NN	GG	GG	GG	GG	GG	NN	GG	GG	GG	GG	NN	GG	GG	GG	GG	GG	GG	AA	GG	GG	GG	NN	GG	GG	GG	NN	GG	GG	NN	GG	AA	NN
2547827-62-G>T	GG	GG	GG	GG	GG	GG	GG	GG	GG	GG	GG	GG	GG	GG	GG	GG	GG	GG	GG	GG	GG	GG	GG	GG	GG	GG	GG	GG	GG	GG	GG	GG	GG	GG	GG	GG	GG	GG	GG	GG	GG	GG	GG	GG	GG	NN	GG	GG	GG
9694259-21-C>T	TT	CC	CC	CC	CC	CC	CC	CC	CC	CC	CC	CC	CC	CC	CC	CC	CC	CC	CC	CC	CC	CC	CC	CC	CC	CC	CC	CC	CC	CC	CC	CC	CC	CC	CC	CC	CC	CC	CC	CC	CC	CC	CC	CC	CC	CC	CC	CC	CC
7048361-29-C>T	CC	CC	CC	CC	CC	CC	CC	CC	CC	CC	CC	CC	CC	CC	CC	CC	CC	CC	CT	CC	CC	CC	CC	CC	CC	CC	CC	CC	CC	CC	CC	CC	CC	CC	CC	CC	CC	CC	CC	CC	NN	CC	CC	CC	CC	CC	CC	CC	CC
4772404-20-G>T	NN	GG	GG	GG	GG	GG	GG	GG	GG	GG	GG	GG	GG	GG	GG	GG	GG	GG	GG	GG	GG	GG	GG	GG	GG	GG	GG	GG	GG	GG	GG	GG	GG	GG	GG	GG	GG	GG	GG	GG	NN	GG	GG	GG	GG	NN	GG	GG	GG
100024189-37-C>T	CC	CC	CC	CC	CC	CC	CC	CC	CC	CC	CC	CC	CC	CC	CC	CC	CC	CC	CC	CC	CC	CC	CC	CC	CC	CC	CC	CC	CC	CC	CC	CC	CC	CC	CC	CC	CC	CC	CC	CC	CC	CC	CC	CC	CC	CC	CC	CC	CC
7048275-49-C>G	CC	CC	CC	CC	CC	CC	CC	GC	CC	GG	CC	CC	CC	GC	GG	GG	GG	CC	CC	CC	CC	GG	GG	CC	CC	CC	GC	GG	GG	CC	CC	CC	CC	CC	CC	GC	CC	CC	CC	CC	GG	GG	GG	CC	CC	GG	CC	CC	CC
2620084-25-C>T	TT	CC	CC	CC	CC	CC	CC	CT	CC	CT	CC	CC	CC	CC	CC	CC	CC	NN	CC	TT	CC	TT	CT	CC	CC	CC	CT	CC	CC	CC	CC	TT	CC	CC	CC	CT	CC	CC	TT	CC	TT	CC	CC	CC	CC	CC	CC	CC	TT
2463890-16-C>T	CC	TT	TT	TT	CC	TT	TT	CT	CC	CC	CC	CC	CC	CC	CC	CC	CC	CC	CC	CC	TT	CC	CC	CC	CC	TT	CC	CC	CC	TT	TT	CC	CC	TT	CC	CT	TT	TT	CC	CC	CC	CC	CC	TT	TT	CC	TT	CC	CC
9700327-18-C>A	CC	CC	CC	CC	CC	CC	CC	CC	CC	CC	CC	CC	CC	CC	CC	CC	CC	AA	CC	CC	CC	CC	CC	CC	CC	CC	CC	NN	CC	CC	CC	CC	CC	CC	AA	CC	CC	CC	CC	CC	CC	CC	CC	CC	CC	NN	CC	AA	CC
9669408-54-T>A	TT	AA	AA	AA	TT	AA	AA	TT	TT	TT	TT	TT	TT	TT	TT	TT	TT	TT	TT	TT	AA	TT	TT	TT	TT	AA	TT	TT	TT	AA	AA	TT	TT	AA	TT	AA	AA	AA	TT	TT	TT	TT	TT	AA	TT	TT	AA	TT	TT
4770365-24-G>A	GG	GG	GG	GG	GG	GG	GG	GG	AA	GG	GG	GG	GG	GG	GG	GG	GG	GG	GG	GG	GG	GG	GG	GG	AA	GG	GG	GG	GG	GG	GG	GG	GG	GG	GG	GG	GG	GG	GG	AA	GG	GG	GG	GG	GG	GG	GG	GG	GG
5587666-32-G>A	AA	GG	NN	GG	GG	GG	GG	GG	GG	NN	GG	GG	GG	GG	GG	AA	AA	NN	GG	NN	GG	AA	AA	GG	GG	GG	AG	AA	AA	NN	GG	AA	GG	GG	GG	GG	GG	GG	NN	GG	GG	NN	AA	GG	AA	AA	GG	AA	NN
100187775-7-T>C	CC	CC	CC	CC	CC	CC	CC	CC	CC	TT	TT	TT	TT	TT	CC	CC	CC	CC	TT	TT	CC	CC	CC	TT	CC	CC	CC	CC	CC	CC	CC	TT	TT	CC	CC	CT	CC	CC	TT	CC	CC	CC	TT	CC	CC	CC	CC	TT	TT
7048260-58-C>T	CC	CC	CC	CC	CC	CC	CC	CC	CC	CC	CC	CC	CC	CC	CC	NN	NN	TT	CC	CC	CC	CC	CC	CC	CC	CC	CC	NN	NN	CC	CC	CC	CC	CC	CC	CC	CC	CC	CC	CC	CC	CC	CC	CC	CC	CC	CC	CC	CC
2379790-68-C>T	CC	CC	CC	CC	CC	CC	CC	CC	CC	CC	CC	CC	CC	CC	CC	CC	CC	CC	CC	CC	CC	TT	CC	CC	CC	CC	CC	CC	CC	NN	CC	CC	CC	CC	CC	CC	CC	CC	CC	CC	CC	CC	CC	CC	CC	CC	CC	CC	CC
4772912-33-C>T	CC	CC	CC	CC	CC	CC	CC	CC	TT	CC	TT	TT	TT	TT	CC	CC	CC	CC	TT	CC	CC	CT	CC	TT	TT	CC	CC	CC	CC	CC	CC	CC	CT	CC	CC	CC	CC	CC	CC	TT	CC	CC	CC	CC	CC	CC	CC	TT	CC
100189076-40-T>C	CC	CC	CC	CC	CC	CC	CC	CC	CC	CC	TT	TT	TT	TT	CC	CC	CC	CC	TT	CC	CC	CC	CC	TT	CC	CC	CC	CC	CC	NN	CC	CC	TT	CC	CC	CC	CC	CC	CC	CC	CC	CC	CC	CC	CC	NN	CT	CC	CC
2386901-52-G>A	NN	GG	GG	GG	GG	GG	GG	AG	GG	NN	GG	GG	GG	GG	GG	NN	NN	GG	GG	GG	GG	GG	NN	GG	GG	GG	GG	NN	NN	GG	GG	GG	GG	GG	GG	GG	GG	GG	GG	GG	GG	GG	GG	GG	GG	NN	GG	GG	GG
100149077-68-T>C	TT	CC	CC	CC	CC	CC	CC	CC	CC	CT	CC	CC	TT	CC	CT	CC	CC	CC	TT	CC	CC	CC	CC	TT	CC	CC	CC	CC	CC	CC	CC	CC	TT	CC	CC	CC	CC	CC	CC	CC	CC	CC	CC	CC	CC	CC	CC	CC	CC
4583965-21-G>A	NN	GG	GG	GG	GG	GG	GG	GG	GG	GG	GG	GG	GG	AG	GG	GG	GG	GG	GG	GG	GG	GG	GG	GG	GG	GG	GG	GG	GG	GG	GG	NN	GG	GG	GG	AG	GG	GG	GG	GG	GG	GG	GG	GG	GG	GG	GG	GG	NN
2394094-21-T>C	TT	TT	TT	TT	TT	TT	TT	TT	TT	TT	TT	TT	TT	TT	TT	CC	CC	TT	TT	TT	TT	TT	CC	TT	TT	TT	CT	CC	CC	TT	TT	TT	TT	TT	TT	CT	TT	TT	TT	TT	TT	CT	CC	TT	TT	CC	TT	TT	TT
2508688-55-G>A	AA	GG	GG	GG	AA	GG	GG	GG	GG	GG	GG	GG	GG	GG	GG	GG	GG	GG	GG	GG	GG	GG	GG	GG	GG	GG	GG	GG	GG	GG	GG	GG	GG	GG	GG	GG	GG	GG	GG	GG	AA	GG	GG	GG	GG	GG	GG	GG	GG
4773423-25-T>G	GG	TT	TT	TT	GG	TT	TT	TT	GT	TT	TT	TT	TT	GT	TT	TT	TT	TT	TT	TT	TT	TT	TT	TT	GT	TT	GT	TT	TT	TT	TT	TT	TT	TT	TT	GT	TT	TT	TT	GT	TT	TT	TT	TT	GT	TT	TT	TT	TT
2513030-21-G>A	GG	GG	GG	GG	GG	GG	GG	GG	GG	GG	GG	GG	GG	GG	GG	GG	GG	GG	GG	GG	GG	AA	GG	GG	GG	GG	GG	GG	GG	GG	GG	GG	GG	GG	GG	GG	GG	GG	GG	GG	GG	GG	GG	GG	GG	GG	GG	GG	GG
2436409-28-T>C	TT	TT	TT	TT	TT	TT	TT	TT	TT	CC	TT	TT	TT	TT	TT	TT	TT	TT	TT	TT	TT	TT	TT	TT	TT	TT	TT	TT	TT	TT	TT	TT	TT	TT	TT	TT	TT	TT	TT	TT	TT	TT	TT	TT	TT	TT	TT	TT	TT
2580172-40-T>C	TT	TT	TT	TT	TT	TT	TT	TT	TT	CC	TT	TT	TT	TT	TT	NN	NN	TT	TT	TT	TT	TT	TT	TT	TT	TT	TT	TT	NN	TT	TT	TT	TT	TT	TT	CT	TT	TT	TT	TT	TT	TT	TT	TT	NN	NN	TT	TT	TT
2469420-33-T>C	CC	CC	CC	CC	CC	CC	CC	CT	TT	TT	CC	CC	CC	TT	CC	CC	NN	CC	CC	TT	CC	CC	CC	CC	TT	CC	TT	NN	CC	CC	CC	TT	CC	CC	TT	CT	CC	CC	CT	TT	CC	TT	TT	CC	CC	NN	CC	TT	CC
4773501-19-T>C	CC	TT	TT	TT	CC	TT	TT	CT	CT	CC	CC	CC	CC	CC	CC	CC	CC	CC	CC	CC	TT	TT	CC	CC	CC	TT	CC	CC	CC	TT	TT	CC	CC	TT	CC	CT	TT	TT	CC	CC	CC	CC	CC	TT	CC	TT	TT	TT	CC
4593770-40-A>G	AA	AA	AA	AA	AA	AA	AA	AA	GG	AA	AA	AA	AA	AG	AA	AA	AA	AG	AA	AA	AA	AA	AA	AA	GG	AA	AA	AA	AA	AA	AA	AA	AA	AA	AA	AG	AA	AA	AA	GG	AA	AG	AA	AA	AA	AA	AA	AA	AA
4771588-25-C>G	CC	CC	CC	CC	CC	CC	CC	GC	GG	CC	CC	CC	CC	GC	CC	CC	CC	GC	CC	CC	CC	GG	CC	CC	GG	CC	CC	CC	CC	CC	CC	CC	CC	CC	CC	GC	CC	CC	CC	GG	CC	GC	CC	CC	CC	CC	CC	CC	CC
4577817-9-A>T	AA	TT	TT	TT	AA	TT	TT	AT	AA	AA	AA	AA	AA	AA	AA	AA	AA	AA	AA	AA	TT	TT	AA	AA	AA	TT	AT	AA	AA	TT	TT	AA	AA	TT	AA	AT	TT	TT	AA	AA	AA	AA	AA	TT	AA	AA	TT	AA	AA
4774609-38-A>G	AA	AA	AA	AA	AA	AA	AA	AG	GG	AA	GG	GG	GG	GG	GG	GG	GG	GG	GG	GG	AA	GG	GG	GG	GG	AA	GG	GG	GG	AA	AA	GG	GG	AA	GG	AG	AA	AA	GG	GG	AA	GG	GG	AA	AA	GG	AA	GG	GG
9695541-56-T>G	GG	GG	GG	GG	GG	GG	GG	GT	GG	GG	GG	GG	GG	GG	GG	GG	GG	GG	GG	GG	GG	GG	GG	GG	GG	GG	GG	GG	GG	NN	GG	GG	GG	GG	GG	GG	GG	GG	GG	GG	GG	GG	GG	GG	GG	GG	GG	GG	GG
100190220-23-A>C	AA	AA	AA	AA	AA	AA	AA	AC	CC	CC	CC	CC	CC	CC	CC	CC	CC	CC	CC	CC	AA	CC	CC	CC	CC	AA	CC	CC	CC	AA	AA	CC	CC	AA	CC	CC	AA	AA	CC	CC	CC	CC	CC	AA	AA	CC	AA	CC	CC
100190221-36-G>A	GG	GG	AA	GG	GG	GG	AA	GG	AA	GG	GG	GG	GG	GG	GG	GG	GG	GG	GG	GG	GG	GG	GG	GG	AA	GG	GG	GG	GG	GG	GG	GG	GG	GG	AA	GG	GG	GG	GG	GG	GG	GG	GG	GG	GG	GG	GG	AA	GG
4772408-20-C>T	CC	CC	CC	CC	CT	CC	CC	CC	TT	CC	TT	TT	TT	TT	CC	CC	CC	CT	TT	CC	CC	CC	CC	TT	TT	CC	CT	CC	CC	CC	CC	CC	TT	CC	CC	CT	CC	CC	CC	TT	CC	CC	CC	CC	CC	NN	CC	CC	CC
4592588-54-C>G	CC	CC	CC	CC	CC	CC	CC	CC	CC	CC	CC	CC	CC	CC	CC	CC	CC	CC	CC	CC	CC	CC	CC	CC	CC	CC	CC	CC	CC	CC	CC	CC	CC	CC	CC	CC	CC	CC	CC	CC	CC	CC	CC	CC	CC	CC	CC	CC	CC
2427374-15-C>T	CC	CC	CC	CC	CC	CC	CC	CT	CC	CC	CC	CC	CC	CT	NN	CC	CC	CC	CC	CC	CC	TT	CC	CC	CC	CC	CC	CC	CC	CC	CC	CC	CC	CC	CC	CC	CC	CC	CC	CC	CC	CT	CC	CC	CC	CC	CC	NN	CC
4764396-6-G>A	AA	AA	NN	AA	AA	AA	AA	AG	AA	NN	AA	AA	AA	AA	AA	NN	NN	AA	AA	AA	AA	GG	AA	AA	AA	AA	AG	NN	NN	AA	AA	AA	AA	AA	AA	AA	AA	AA	AA	AA	AA	AA	AA	AA	AA	NN	AA	AA	AA
7061327-28-T>C	TT	TT	TT	TT	TT	TT	TT	TT	TT	CC	TT	TT	TT	CC	TT	TT	TT	NN	TT	TT	TT	TT	TT	TT	TT	TT	TT	TT	TT	TT	TT	TT	TT	TT	CC	CT	TT	TT	TT	TT	TT	TT	TT	TT	TT	TT	TT	TT	TT
2612066-65-C>G	CC	CC	CC	CC	CC	CC	CC	GG	CC	CC	CC	CC	CC	CC	CC	CC	CC	CC	CC	CC	CC	CC	CC	CC	CC	CC	CC	CC	CC	CC	CC	CC	CC	CC	CC	CC	CC	CC	CC	CC	CC	CC	CC	CC	CC	CC	CC	GG	CC
9701400-36-G>C	GG	GG	GG	GG	GG	GG	GG	GG	GG	GG	CC	CC	CC	CC	GG	GG	GG	GG	CC	GG	GG	GG	GG	CC	GG	GG	GG	GG	GG	GG	GG	GG	CC	GG	GG	GC	GG	GG	GG	GG	GG	GG	GG	GG	CC	NN	GG	CC	GG
4770236-27-G>T	GG	GG	GG	GG	GG	GG	GG	GG	GG	GG	GG	GG	GG	GG	GG	GG	GG	GG	GG	GG	GG	GG	GG	GG	GG	GG	GG	GG	GG	GG	GG	GG	GG	GG	GG	GG	GG	GG	GG	GG	GG	GG	GG	GG	TT	GG	GG	GG	GG
2438521-14-C>T	CC	CC	CC	CC	CC	CC	CC	CT	CC	NN	CC	CC	CC	CC	TT	CC	CC	CT	CC	CC	CC	CC	CC	CC	CC	CC	CT	CC	CC	NN	CC	CC	CC	CC	CC	CC	CC	CC	CC	CC	CC	CC	CC	CC	CC	NN	CC	CC	CC
5585089-33-A>G	AA	AA	AA	AA	AA	AA	AA	AG	AA	AA	AA	AA	AA	AA	GG	AA	AA	AG	AA	AA	AA	AA	AA	AA	AA	AA	AG	AA	AA	AA	AA	AA	AA	AA	AA	AA	AA	AA	AA	AA	AA	AA	AA	AA	AA	NN	AA	AA	AA
5585120-58-G>C	GG	GG	GG	GG	GG	GG	GG	GC	GG	GG	GG	GG	GG	GG	CC	GG	GG	GC	GG	GG	GG	GG	GG	GG	GG	GG	GC	GG	GG	GG	GG	GG	GG	GG	GG	GG	GG	GG	GG	GG	GG	GG	GG	GG	GG	GG	GG	GG	GG
100107127-46-G>A	GG	AG	AG	GG	GG	GG	GG	GG	GG	GG	GG	GG	GG	GG	GG	GG	GG	GG	GG	GG	GG	GG	GG	GG	GG	GG	GG	GG	GG	GG	GG	GG	GG	GG	GG	GG	AG	GG	GG	GG	GG	GG	GG	GG	GG	GG	AG	GG	AG
100024124-13-A>G	AA	AG	AG	AA	AA	NN	AA	AA	AA	AA	AA	AA	AA	AA	AA	AA	AA	AA	AA	AA	AA	AA	AA	AA	AA	AA	AA	AA	AA	AA	AA	AA	AA	AA	AA	AA	AG	AA	AA	AA	AA	AA	AA	AA	AA	AA	AG	AA	AG
2396879-20-G>T	GG	GG	GG	GG	GG	GG	GG	GG	GG	GG	GG	GG	GG	GG	GG	GG	GG	GT	GG	GG	GG	TT	GG	GG	GG	GG	GG	GG	GG	NN	GG	GG	GG	GG	GG	GT	GG	GG	GG	GG	TT	GG	GG	GG	GG	GT	GG	GG	GG
5588137-32-C>T	TT	TT	TT	TT	TT	TT	TT	TT	TT	TT	TT	TT	TT	TT	TT	TT	TT	TT	TT	TT	TT	TT	TT	TT	TT	TT	CT	TT	TT	TT	TT	TT	TT	TT	TT	TT	TT	TT	TT	TT	TT	TT	TT	TT	TT	TT	TT	TT	TT
2516043-19-C>G	CC	CC	CC	CC	GC	CC	CC	CC	CC	GC	CC	CC	CC	CC	GG	GG	NN	GG	CC	NN	CC	CC	CC	CC	CC	CC	GC	NN	CC	CC	CC	NN	CC	CC	GG	GC	CC	CC	NN	CC	GG	NN	NN	CC	CC	NN	CC	CC	NN
2441007-15-A>G	AA	AA	AA	AA	AA	AA	AA	AG	AA	GG	AA	AA	AA	AA	GG	AA	AA	AA	AA	GG	AA	AA	AA	AA	AA	AA	AG	AA	AA	AA	AA	GG	AA	AA	AA	AG	AA	AA	GG	AA	GG	AG	AA	AA	AA	AA	AA	AA	GG
4768450-18-C>G	GG	CC	CC	CC	CC	CC	CC	CC	CC	CC	GG	GG	GG	GC	CC	CC	CC	CC	GG	CC	CC	CC	CC	GG	CC	CC	CC	CC	CC	CC	CC	CC	GG	CC	CC	CC	CC	CC	CC	CC	CC	CC	CC	CC	CC	CC	CC	CC	CC
7047257-18-C>G	GG	CC	CC	CC	CC	CC	CC	CC	CC	CC	GG	GG	GG	GG	CC	CC	CC	CC	GG	CC	CC	CC	CC	GG	CC	CC	CC	CC	CC	CC	CC	CC	GG	CC	CC	CC	CC	CC	CC	CC	CC	CC	CC	CC	CC	CC	CC	CC	CC
2409919-17-C>T	CC	CC	CC	CC	CC	CC	CC	CT	CC	CC	CC	CC	CC	CC	TT	CC	CC	CC	CC	CC	CC	CC	CC	CC	CC	CC	CC	CC	CC	CC	CC	CC	CC	CC	CC	CT	CC	CC	CC	CC	TT	CC	CC	CC	CC	CC	CC	CC	CC
4581914-9-C>T	TT	CC	CC	CC	CC	CC	CC	CC	TT	TT	TT	TT	TT	TT	TT	CC	CC	TT	TT	CC	CC	TT	CC	TT	TT	CC	CT	CC	CC	CC	CC	CC	TT	CC	TT	CC	CC	CC	CC	TT	TT	CC	CC	CC	CC	CC	CC	CC	CC
4773083-27-G>A	GG	AA	AA	AA	AA	AA	AA	AA	GG	GG	GG	GG	GG	GG	GG	AA	AA	AA	GG	AA	AA	AA	AA	GG	GG	AA	AA	AA	AA	AA	AA	AA	GG	AA	AG	AA	AA	AA	AA	GG	GG	AG	AA	AA	AA	AA	AA	AA	AA
100132992-33-T>C	TT	TT	TT	TT	CC	TT	TT	TT	TT	CC	TT	TT	TT	TT	TT	TT	TT	NN	TT	TT	TT	TT	TT	TT	TT	TT	TT	TT	CT	TT	TT	TT	TT	TT	TT	TT	TT	TT	TT	TT	TT	TT	TT	TT	TT	TT	TT	TT	TT
100191450-24-C>T	CC	TT	TT	TT	CC	TT	TT	CC	CC	CC	CC	CC	CC	CC	CC	TT	TT	CC	CC	CC	TT	CC	CT	CC	CC	TT	CT	TT	TT	TT	TT	CC	CC	TT	CT	CT	TT	TT	CC	CC	CC	TT	TT	TT	CC	TT	TT	CC	CC
9708318-16-A>G	GG	GG	GG	GG	AG	GG	GG	AG	GG	GG	GG	GG	GG	GG	GG	GG	GG	GG	GG	GG	GG	GG	GG	GG	GG	GG	GG	GG	GG	GG	GG	GG	GG	GG	GG	GG	GG	GG	GG	GG	GG	GG	GG	GG	GG	GG	GG	GG	GG
2501400-13-T>A	TT	TT	TT	TT	TT	TT	TT	TT	TT	TT	TT	TT	TT	TT	TT	TT	TT	TT	TT	TT	TT	TT	TT	TT	TT	TT	AA	TT	TT	TT	TT	TT	TT	TT	TT	TT	TT	TT	TT	TT	TT	TT	TT	TT	TT	NN	TT	TT	TT
2561989-13-C>T	CC	CC	CC	CC	TT	CC	CC	CC	CC	CC	CC	CC	CC	CC	CC	CC	CC	CC	CC	CC	CC	CC	CC	CC	CC	CC	CC	CC	CC	CC	CC	CC	CC	CC	CC	CC	CC	CC	CC	CC	TT	CC	CC	CC	TT	NN	CC	CC	CC
2545994-67-T>C	TT	TT	NN	TT	TT	TT	TT	TT	TT	TT	TT	CC	TT	TT	TT	TT	TT	NN	TT	NN	TT	TT	TT	TT	TT	TT	TT	TT	TT	TT	TT	TT	TT	TT	TT	CT	TT	TT	TT	TT	TT	TT	TT	TT	TT	NN	TT	CC	TT
5587186-10-A>G	GG	GG	NN	GG	AA	GG	GG	AA	GG	GG	GG	GG	GG	AG	AG	AA	AA	AA	GG	GG	GG	GG	AA	GG	GG	GG	AA	AA	AA	NN	GG	GG	GG	GG	AA	AA	GG	GG	GG	GG	AA	AA	AA	GG	AA	AA	GG	AA	GG
2556169-42-A>G	NN	GG	GG	GG	GG	GG	GG	GG	GG	NN	GG	GG	GG	GG	AA	AA	GG	GG	GG	GG	GG	GG	GG	GG	GG	GG	GG	GG	AA	NN	GG	GG	GG	GG	GG	GG	GG	GG	GG	GG	GG	AG	GG	GG	GG	GG	GG	GG	GG
4588057-29-T>G	GG	TT	TT	TT	TT	TT	TT	GT	GG	GT	TT	TT	TT	TT	TT	GG	TT	TT	TT	TT	TT	GG	GT	TT	GG	TT	GT	TT	GG	TT	TT	TT	TT	TT	GG	GT	TT	TT	TT	GG	TT	TT	TT	TT	TT	TT	TT	TT	TT
4771682-14-T>A	AA	TT	TT	TT	TT	TT	TT	AA	AA	AA	AA	AA	TT	AA	AA	AA	AA	AA	TT	TT	TT	AA	AA	TT	AA	TT	AA	AA	AA	TT	TT	TT	AA	TT	AA	AT	TT	TT	TT	AA	AA	AA	TT	TT	AA	NN	TT	TT	TT
4775435-13-C>G	CC	CC	CC	CC	CC	CC	CC	CC	CC	CC	CC	CC	CC	CC	CC	CC	CC	CC	CC	CC	CC	CC	CC	CC	CC	CC	CC	CC	CC	CC	CC	CC	CC	CC	CC	CC	CC	CC	CC	CC	CC	CC	CC	CC	CC	CC	CC	CC	CC
100027528-24-G>A	GG	AA	GG	AA	AA	AA	GG	AG	GG	GG	AA	AA	AA	AA	GG	GG	AA	AA	AA	GG	AA	GG	AA	AA	GG	AA	AA	AA	GG	NN	AA	AA	AA	AA	GG	AG	AA	AA	GG	GG	AA	AA	AA	AA	AA	NN	AA	GG	GG
100027567-22-A>C	AA	AC	AA	AA	AA	AA	AA	AA	NN	AA	AA	AA	AA	AA	AA	AA	AA	AA	AA	AA	AA	AA	AA	AA	NN	AA	AA	AA	AA	AA	AA	AA	AA	AA	AA	AA	AC	AA	AA	AA	AA	AA	AA	AA	AA	AA	AC	AA	AC
4579440-11-T>C	TT	CC	TT	CC	CC	CC	TT	CT	TT	TT	CC	CC	CC	CC	CT	TT	CC	CC	CC	TT	CC	TT	CT	CC	TT	CC	CT	CC	TT	NN	CC	CC	CC	CC	TT	TT	CC	CC	CT	TT	CC	CT	CC	CC	CC	CT	CC	TT	CT
4767286-39-T>C	TT	TT	TT	TT	TT	TT	TT	TT	TT	TT	TT	TT	TT	TT	TT	TT	TT	TT	TT	TT	TT	TT	TT	TT	TT	TT	TT	TT	TT	TT	TT	TT	TT	TT	TT	TT	TT	TT	TT	TT	TT	TT	TT	TT	TT	TT	TT	TT	TT
5585480-6-C>T	CC	CC	CC	CC	CC	CC	CC	CT	CC	CC	CC	CC	CC	CC	CC	CC	CC	CC	CC	TT	CC	CC	CC	CC	CC	CC	CC	CC	CC	CC	CC	TT	CC	CC	TT	CC	CC	CC	TT	CC	CC	CC	CC	CC	CC	CC	CC	CC	TT
2425244-33-A>G	AA	AA	AA	AA	AA	AA	AA	AA	AA	AA	GG	GG	GG	AG	AA	AA	AA	AA	GG	AA	AA	AA	AA	GG	AA	AA	AA	AA	AA	AA	AA	AA	GG	AA	AA	AA	AA	AA	AA	AA	AA	AA	AA	AA	GG	AA	AA	AA	AA
2413524-54-T>A	TT	TT	TT	TT	TT	TT	TT	TT	TT	TT	TT	TT	NN	TT	TT	TT	TT	TT	TT	TT	TT	TT	TT	TT	TT	TT	TT	TT	TT	NN	TT	TT	TT	TT	TT	TT	TT	TT	TT	TT	TT	TT	TT	TT	TT	TT	TT	TT	TT
7049800-21-A>C	AA	AC	AC	AA	AA	AA	AA	AA	AA	AA	AA	AA	AA	AA	AA	AA	AA	AA	AA	AA	AA	AA	AA	AA	AA	AA	AA	AA	AA	AA	AA	AA	AA	AA	AA	AA	AC	AA	AA	AA	AA	AA	AA	AA	AA	AA	AC	AA	AC
9679119-49-T>A	TT	AT	AT	TT	TT	TT	TT	TT	TT	TT	TT	TT	TT	TT	TT	TT	TT	TT	TT	TT	TT	TT	TT	TT	TT	TT	TT	TT	TT	TT	TT	TT	TT	TT	TT	TT	AT	TT	TT	TT	TT	TT	TT	TT	TT	TT	AT	TT	AT
2437287-14-T>C	TT	TT	TT	TT	TT	TT	TT	TT	CC	TT	TT	TT	TT	TT	TT	TT	TT	TT	TT	TT	TT	TT	TT	TT	CC	TT	TT	TT	TT	CC	TT	TT	TT	TT	TT	TT	TT	TT	TT	CC	TT	TT	TT	TT	TT	TT	TT	TT	TT
2509715-61-G>C	NN	GG	GG	GG	GG	GG	GG	GG	GG	CC	GG	GG	GG	GG	GG	NN	GG	NN	GG	GG	GG	GG	GG	GG	GG	GG	GG	GG	NN	GG	GG	GG	GG	GG	GG	GG	GG	GG	GG	GG	NN	GG	GG	GG	GG	GG	GG	GG	GG
100031185-30-G>A	NN	AA	AA	AA	AA	AA	AA	AA	AA	AA	AA	AA	AA	AA	AA	GG	AA	AA	AA	AA	AA	AA	AA	AA	AA	AA	AA	AA	GG	AA	AA	AA	AA	AA	AA	AA	AA	AA	AA	AA	AA	AA	AA	AA	AA	AA	AA	AA	NN
9714155-7-G>A	GG	GG	GG	GG	GG	GG	GG	GG	GG	GG	GG	GG	GG	GG	GG	AA	GG	GG	GG	GG	GG	GG	GG	GG	GG	GG	GG	GG	AA	GG	GG	GG	GG	GG	GG	GG	GG	GG	GG	GG	GG	AG	GG	GG	GG	AG	GG	GG	GG
2637592-47-C>T	NN	CC	CC	CC	CC	CC	CC	CC	CC	NN	CC	CC	CC	CC	CC	TT	NN	NN	CC	NN	CC	NN	NN	CC	CC	CC	CC	NN	TT	NN	CC	NN	CC	CC	CC	CC	CC	CC	NN	CC	CC	TT	NN	CC	NN	NN	CC	CC	NN
16726762-68-T>G	NN	TT	TT	TT	TT	TT	TT	TT	TT	NN	TT	TT	TT	TT	TT	GG	NN	NN	TT	NN	TT	NN	NN	TT	TT	TT	TT	NN	GG	TT	TT	NN	TT	TT	TT	TT	TT	TT	NN	TT	TT	GG	NN	TT	TT	NN	TT	TT	NN
100219572-66-C>T	NN	CC	CC	CC	CC	TT	CC	CC	CC	NN	CC	CC	CC	CC	CC	TT	NN	TT	CC	CC	CC	NN	CC	CC	CC	CC	CC	NN	TT	CC	CC	CC	CC	CC	CC	CC	CC	CC	CC	CC	NN	CC	NN	CC	CC	NN	CC	CC	CC
4773191-52-G>T	TT	GG	GG	GG	TT	GG	GG	TT	GG	GG	GG	GG	GG	GG	GG	NN	TT	GG	GG	TT	GG	TT	TT	GG	GG	GG	TT	TT	GG	GG	GG	TT	GG	GG	GG	GT	GG	GG	TT	GG	GG	TT	TT	GG	GG	TT	GG	GG	TT
2396308-33-T>C	TT	CC	CC	CC	CC	CC	CC	CT	CC	TT	TT	TT	TT	CT	CC	TT	CC	TT	TT	CC	CC	TT	CC	TT	CC	CC	CC	CC	TT	CC	CC	CC	TT	CC	CC	CT	CC	CC	CC	CC	CC	CC	CC	CC	CC	CC	CC	TT	CC
2558120-68-A>C	CC	CC	CC	CC	CC	CC	CC	CC	CC	CC	CC	CC	CC	CC	CC	CC	AA	CC	CC	CC	CC	CC	AA	CC	CC	CC	AA	AA	CC	CC	CC	CC	CC	CC	CC	CC	CC	CC	CC	CC	CC	AA	AA	CC	CC	AA	CC	CC	CC
4769113-33-C>T	CC	TT	TT	TT	CC	TT	TT	CC	CC	CC	CC	CC	CC	CC	CC	CC	CC	CC	CC	CC	TT	CC	CC	CC	CC	TT	CC	CC	CC	TT	CC	CC	CC	TT	CC	CT	TT	TT	CC	CC	CC	CC	CC	TT	CC	CC	TT	CC	CC
100134078-36-C>T	CC	CC	CC	CC	CC	CC	CC	CC	CC	CC	CC	CC	CC	CC	CC	CC	CC	CC	CC	CC	CC	CC	CC	CC	CC	CC	CC	CC	CC	CC	CC	CC	CC	CC	CC	CC	CC	CC	CC	CC	CC	CC	CC	CC	CC	CC	CC	CC	CC
100039015-31-T>A	AA	AA	AA	AA	AA	AA	AA	AA	AA	AA	AA	AA	AA	AA	AA	NN	AA	AA	AA	AA	AA	AA	AA	AA	AA	AA	AA	AA	AA	AA	AA	AA	AA	AA	AA	AA	AA	AA	AA	AA	AA	AA	AA	AA	AA	TT	AA	AA	AA
2608450-33-A>C	CC	CC	CC	CC	CC	CC	CC	CC	CC	CC	CC	CC	CC	CC	CC	NN	CC	NN	CC	CC	CC	CC	CC	CC	CC	CC	CC	CC	CC	CC	CC	CC	CC	CC	CC	CC	CC	CC	CC	CC	CC	CC	CC	CC	CC	NN	CC	CC	CC
4778834-24-G>C	NN	CC	CC	CC	CC	CC	CC	CC	CC	NN	CC	CC	CC	CC	CC	NN	CC	NN	CC	CC	CC	CC	CC	CC	CC	CC	CC	NN	NN	CC	CC	CC	CC	CC	CC	CC	CC	CC	CC	CC	CC	CC	CC	CC	CC	CC	CC	CC	CC
5584057-5-T>C	CC	CC	CC	CC	CC	CC	CC	CC	CC	TT	CC	CC	CC	CC	CC	NN	CC	CC	CC	CC	CC	CC	CC	NN	CC	CC	CC	CC	NN	CC	CC	CC	CC	NN	CC	CT	CC	CC	CC	CC	CC	CC	CC	CC	CC	NN	CC	CC	CC
9688001-13-C>A	CC	CC	CC	CC	AA	CC	CC	CC	CC	CC	CC	CC	AA	CC	CC	CC	CC	CC	AA	AA	CC	CC	CC	AA	CC	CC	CC	CC	CC	CC	CC	AA	CC	CC	CC	CC	CC	CC	AA	CC	AC	CC	CC	CC	CC	CC	CC	CC	AA
4577954-36-T>A	TT	TT	TT	TT	TT	TT	TT	TT	TT	TT	TT	TT	TT	TT	TT	TT	TT	TT	TT	TT	TT	TT	TT	TT	TT	TT	AT	TT	TT	TT	TT	TT	TT	TT	TT	TT	TT	TT	TT	TT	AT	TT	TT	TT	TT	TT	TT	TT	TT
9714771-55-C>T	CC	TT	NN	NN	CC	TT	CC	CC	CC	CC	TT	TT	TT	TT	CC	CC	CC	TT	TT	CC	TT	CC	CC	TT	CC	NN	CC	CC	CC	NN	CC	CC	TT	TT	CC	CC	TT	TT	CC	CC	CC	NN	CC	CT	CC	NN	NN	CC	CC
2566339-67-A>G	GG	GG	AA	AA	GG	AA	AA	GG	GG	GG	GG	GG	GG	GG	GG	AA	GG	GG	GG	GG	AA	AA	GG	GG	GG	AA	GG	GG	GG	AA	AA	GG	GG	AA	GG	AG	AA	AA	GG	GG	AG	GG	GG	AA	GG	GG	AA	GG	GG
4584305-17-A>C	CC	CC	CC	CC	CC	CC	CC	AC	CC	CC	AA	AA	CC	CC	CC	CC	AA	CC	AA	CC	CC	CC	AC	AA	CC	CC	AC	AA	CC	NN	CC	CC	AA	CC	CC	CC	CC	CC	CC	CC	CC	AA	AA	CC	CC	AA	CC	CC	CC
2593214-11-C>A	CC	CC	CC	CC	CC	CC	CC	CC	CC	CC	CC	CC	CC	CC	CC	CC	CC	CC	CC	AC	CC	CC	CC	CC	CC	CC	CC	CC	CC	CC	CC	AC	CC	CC	CC	CC	CC	CC	CC	CC	AC	AA	NN	CC	CC	NN	CC	AC	CC
2383061-37-T>C	CC	TT	TT	TT	TT	TT	TT	TT	TT	TT	TT	TT	TT	CT	TT	TT	CC	TT	TT	TT	TT	TT	TT	TT	TT	TT	TT	TT	TT	NN	TT	TT	TT	TT	TT	TT	TT	TT	NN	TT	TT	NN	TT	TT	TT	TT	TT	TT	TT
2499188-61-C>A	CC	CC	CC	CC	CC	CC	CC	CC	CC	CC	CC	CC	CC	CC	CC	CC	CC	CC	CC	CC	CC	CC	CC	CC	CC	CC	CC	CC	CC	CC	NN	CC	CC	CC	CC	AC	CC	CC	CC	CC	CC	CC	CC	CC	CC	CC	CC	CC	CC
2424613-24-T>C	CC	CC	CC	CC	TT	CC	CC	CT	CC	TT	CC	CC	CC	CC	TT	TT	CC	TT	CC	TT	CC	CC	CC	CC	CC	CC	CC	CC	TT	CC	CC	TT	CC	CC	CC	CC	CC	CC	TT	CC	CC	CC	CC	CC	CC	CC	CC	CC	TT
5587797-66-A>G	AA	AA	AA	AA	AA	AA	AA	AA	AA	AA	AA	AA	AA	AA	AA	AA	AA	AA	AA	AA	AG	AA	AA	AA	AA	AA	AA	AA	AA	AA	AA	AA	AA	AA	AA	AA	AA	AA	AA	AA	AA	AA	AA	AA	AA	AA	AA	AA	AA
2470905-53-C>T	CC	CC	CC	CC	CC	CC	CC	CC	CC	CC	CC	CC	CC	CC	CC	CC	CC	CC	CC	CC	CC	CC	CC	CC	CC	CC	CC	CC	CC	CC	TT	CC	CC	CC	CC	CC	CC	CC	CC	CC	TT	CC	CC	CC	CC	NN	CC	CC	CC
100026440-28-T>C	CC	CC	CC	CC	CC	CC	CC	CC	CC	CC	CC	CC	CC	CC	CC	CC	CC	NN	CC	CC	CC	CC	CC	CC	CC	CC	CC	CC	CC	CC	CC	CC	CC	CC	CC	CC	CC	CC	CC	CC	CC	CC	CC	CC	CC	NN	CC	CC	CC
2544239-35-A>T	AA	AA	AA	AA	AA	AA	AA	AT	AA	AA	AA	AA	AA	AA	AA	AA	AA	TT	AA	AA	AA	AA	AA	AA	AA	AA	AT	AA	AA	AA	AA	AA	AA	AA	AA	AT	AA	AA	AA	AA	AA	AA	AA	AA	AA	AA	AA	AT	AA
5588509-21-G>A	AA	AA	AA	AA	AA	AA	AA	AA	AA	AA	AA	AA	AA	AA	AA	AA	GG	AA	AA	AA	AA	AA	GG	AA	AA	AA	GG	GG	AA	AA	AA	AA	AA	AA	AA	AA	AA	AA	AA	AA	AA	GG	GG	AA	AA	GG	AA	AA	AA
2544626-8-G>A	GG	GG	GG	GG	GG	GG	GG	GG	GG	GG	GG	GG	GG	GG	GG	GG	GG	GG	GG	GG	GG	GG	GG	GG	GG	GG	AG	GG	GG	GG	GG	GG	GG	GG	GG	AG	GG	GG	GG	GG	GG	GG	GG	GG	GG	NN	GG	GG	GG
100027953-16-G>A	GG	GG	GG	GG	GG	GG	GG	GG	GG	GG	GG	GG	GG	GG	GG	GG	GG	GG	GG	GG	GG	GG	GG	GG	GG	GG	GG	GG	GG	GG	GG	GG	GG	GG	GG	GG	GG	GG	GG	GG	GG	GG	GG	GG	AA	GG	GG	GG	GG
2383137-67-T>C	TT	TT	TT	TT	TT	TT	TT	TT	TT	TT	TT	TT	TT	TT	TT	TT	TT	TT	TT	TT	TT	TT	TT	TT	TT	TT	TT	TT	TT	NN	TT	TT	TT	TT	TT	TT	TT	TT	TT	TT	TT	TT	TT	TT	TT	TT	TT	TT	TT
2387178-28-G>A	GG	GG	GG	GG	AA	GG	GG	GG	GG	GG	GG	GG	GG	GG	GG	GG	AG	NN	GG	AA	GG	GG	GG	GG	GG	GG	GG	GG	GG	GG	GG	AA	GG	GG	GG	GG	GG	GG	AA	GG	GG	GG	GG	GG	GG	AG	GG	GG	AA
100024463-62-G>A	GG	GG	GG	GG	GG	GG	GG	AG	GG	GG	GG	GG	GG	GG	GG	GG	GG	AA	GG	GG	GG	GG	GG	GG	GG	GG	GG	GG	GG	GG	GG	NN	GG	GG	GG	AG	GG	GG	GG	GG	GG	GG	GG	GG	GG	AG	GG	GG	NN
4771442-14-T>C	TT	TT	TT	TT	TT	TT	TT	TT	TT	TT	TT	TT	TT	TT	TT	TT	CC	NN	TT	TT	TT	TT	CC	TT	TT	TT	CT	CC	TT	TT	TT	TT	TT	TT	TT	TT	TT	TT	TT	TT	TT	CT	CC	TT	TT	CC	TT	TT	CC
5587088-44-T>C	TT	TT	TT	TT	NN	TT	TT	CT	TT	TT	TT	TT	TT	TT	TT	TT	CC	NN	TT	CC	TT	TT	CC	TT	TT	TT	CT	CC	TT	TT	TT	CC	TT	TT	TT	TT	TT	TT	CC	TT	TT	CC	CC	TT	TT	CC	TT	TT	CC
2431862-32-G>C	GG	GG	GG	GG	GG	GG	GG	GG	GG	GG	GG	GG	GG	GG	GG	GG	CC	GG	GG	GG	GG	GG	CC	GG	GG	GG	GC	CC	GG	GG	GG	GG	GG	GG	GG	GG	GG	GG	GG	GG	GG	CC	CC	GG	GG	CC	GG	GG	GG
9699363-33-T>C	CC	CC	CC	CC	CC	CC	CC	CC	CC	CC	CC	CC	CC	CC	CC	CC	TT	CC	CC	CC	CC	CC	TT	CC	CC	CC	CT	TT	CC	CC	CC	CC	CC	CC	TT	CC	CC	CC	CC	CC	CC	TT	TT	CC	CC	CT	CC	CC	CC
2498274-55-T>C	CC	CC	CC	CC	CT	CC	TT	CT	CC	CC	CC	CC	CC	CC	CC	CC	CC	CC	CC	TT	CC	CC	CC	CC	CC	CC	CC	CC	CC	CC	CC	TT	CC	CC	TT	CC	CC	CC	TT	CC	CC	CC	CC	CC	CC	CC	CC	CC	TT
2610089-64-G>A	AA	GG	GG	GG	AA	GG	GG	AA	GG	GG	GG	GG	GG	AG	AA	AA	AA	NN	GG	GG	GG	AA	AA	GG	GG	GG	AA	AA	AA	GG	GG	AA	GG	GG	GG	GG	GG	GG	AA	GG	NN	AA	AA	GG	NN	NN	GG	GG	NN
4777799-68-C>T	CC	CC	CC	CC	CC	CC	CC	CC	CC	CC	CC	CC	CC	CC	CC	CC	CC	CC	CC	CC	CC	CC	CC	CC	CC	CC	CC	CC	CC	CC	CC	CC	CC	CC	CC	CC	CC	CC	CC	CC	CC	CC	CC	CC	CC	NN	CC	CC	CC
100024654-11-C>T	TT	TT	TT	TT	TT	TT	TT	TT	TT	TT	TT	TT	TT	TT	TT	TT	TT	TT	TT	TT	TT	TT	TT	TT	TT	TT	TT	TT	TT	TT	TT	TT	TT	TT	TT	TT	TT	TT	TT	TT	TT	TT	TT	TT	TT	TT	TT	TT	TT
9711852-11-T>C	TT	TT	TT	TT	TT	TT	TT	TT	TT	TT	TT	TT	TT	TT	TT	TT	TT	TT	TT	TT	TT	TT	TT	TT	TT	TT	TT	TT	TT	TT	TT	TT	TT	TT	TT	TT	TT	TT	TT	TT	TT	TT	TT	TT	TT	TT	TT	TT	TT
4776663-11-T>C	TT	TT	TT	TT	TT	TT	TT	TT	TT	TT	TT	TT	TT	TT	TT	TT	TT	TT	TT	TT	TT	TT	TT	TT	TT	TT	TT	TT	TT	TT	TT	TT	TT	TT	TT	TT	TT	TT	TT	TT	TT	TT	TT	TT	TT	TT	TT	TT	TT
4765472-49-T>G	TT	TT	TT	TT	TT	TT	TT	TT	TT	TT	TT	TT	TT	TT	TT	TT	TT	TT	TT	TT	TT	TT	TT	TT	TT	TT	TT	TT	TT	TT	TT	TT	TT	TT	TT	TT	TT	TT	TT	TT	TT	TT	TT	TT	TT	TT	TT	TT	TT
3040326-67-G>A	AA	AA	AA	AA	AA	AA	AA	AA	AA	AA	AA	AA	AA	AA	AA	AA	AA	AA	AA	AA	AA	AA	AA	AA	AA	AA	AA	AA	AG	NN	AA	AA	AA	AA	AA	AA	AA	AA	AA	AA	AA	AA	AA	AA	AA	NN	AA	AA	AA
2489744-20-A>T	AA	AT	AT	AA	AA	AA	AA	AA	AA	AA	AA	AA	AA	AA	AA	AA	AA	AA	AA	AA	AA	AA	AA	AA	AA	AA	AA	AA	AA	AA	AA	AA	AA	AA	AA	AA	AT	AA	AA	AA	AA	AA	AA	AA	AA	AA	AT	AA	AT
7061821-40-T>A	TT	TT	TT	TT	TT	TT	TT	TT	TT	TT	TT	TT	TT	TT	TT	TT	TT	TT	TT	TT	TT	TT	TT	TT	TT	TT	TT	TT	TT	TT	TT	TT	TT	TT	TT	TT	TT	TT	TT	TT	TT	TT	TT	TT	TT	TT	TT	TT	TT
2384383-51-T>C	CC	CC	CC	CC	CC	CC	CC	CT	CC	TT	CC	CC	CC	CC	CC	CC	NN	CC	CC	CC	CC	CC	CC	CC	CC	CC	CT	CC	CC	CC	TT	CC	CC	CC	CC	CT	CC	CC	CC	CC	CT	CC	CC	CC	CC	NN	CC	CC	CC
7051204-15-G>C	GG	GG	GG	GG	GG	GG	GG	GG	GG	GG	GG	GG	GG	GG	GG	GG	GG	GG	GG	GG	GG	GG	GG	GG	GG	GG	GG	GG	GG	GG	GG	GG	GG	GG	GG	GG	GG	GG	GG	GG	GG	GG	GG	GG	GG	GG	GG	GG	GG
4771469-62-T>C	TT	TT	TT	TT	CC	TT	TT	TT	TT	TT	TT	TT	TT	TT	TT	TT	TT	TT	TT	CC	TT	TT	TT	TT	TT	TT	TT	TT	TT	TT	TT	CC	TT	TT	TT	TT	TT	TT	CC	TT	TT	TT	TT	TT	TT	TT	TT	TT	CC
4772963-6-A>G	GG	AA	AA	AA	AA	AA	GG	AA	AA	AA	AA	AA	AA	AG	NN	AA	AA	AA	AA	AA	AA	AA	AA	AA	AA	AA	AA	AA	AA	AA	AA	AA	AA	AA	AG	AA	AA	AA	AA	AA	AA	AA	AA	AA	AA	AA	AA	AA	AA
4770753-68-A>T	NN	AA	AA	AA	AA	AA	TT	AT	AA	AA	AA	AA	AA	AA	TT	AA	AA	AA	AA	TT	AA	AA	AA	AA	AA	AA	AA	AA	AA	AA	AA	TT	AA	AA	AT	AT	AA	AA	TT	AA	AA	AA	AA	AA	AA	AA	AA	AA	TT
4584690-43-A>C	AA	AA	AA	AA	AA	AA	AA	AC	AA	AA	AA	AA	AA	AA	CC	AA	AA	AA	AA	AA	AA	AA	AA	AA	AA	AA	AA	AA	AA	AA	AA	AA	AA	AA	AA	AC	AA	AA	AA	AA	AA	AA	AA	AA	AA	AA	AA	AA	AA
2504598-37-C>T	CC	CT	CT	CC	CC	CC	CC	CC	CC	CC	CC	CC	CC	CC	CC	CC	CC	CC	CC	CC	CC	CC	CC	CC	CC	CC	CC	CC	CC	CC	CC	CC	CC	CC	CC	CC	CT	CC	CC	CC	CC	CC	CC	CC	CC	CC	CT	CC	CT
4773816-45-C>T	CC	CC	CC	CC	CC	CC	CC	CC	CC	CC	CC	CC	CC	CC	TT	CC	CC	CC	CC	CC	CC	CC	CC	CC	CC	CC	CC	CC	CC	CC	CC	CC	CC	CC	CC	CC	CC	CC	CC	CC	CC	NN	CC	CC	CC	NN	CC	CC	CC
100132032-42-T>C	CC	TT	TT	TT	TT	TT	CC	CC	TT	TT	TT	TT	TT	CT	NN	TT	TT	NN	TT	TT	TT	TT	TT	TT	TT	TT	TT	TT	TT	TT	TT	TT	TT	TT	CC	TT	TT	TT	TT	TT	TT	TT	TT	TT	TT	NN	TT	TT	TT
5586741-8-T>G	GG	GG	GG	GG	GG	GG	GG	GG	GG	GG	GG	GG	GG	GG	TT	GG	GG	NN	GG	GG	GG	GG	GG	GG	GG	GG	GG	GG	GG	NN	GG	GG	GG	GG	GG	GT	GG	GG	GG	GG	GG	GG	GG	GG	GG	NN	GG	GG	GG
4773492-13-C>G	GG	CC	CC	CC	CC	CC	GG	GC	CC	CC	CC	CC	CC	GC	NN	CC	CC	CC	CC	CC	CC	CC	GC	CC	CC	CC	CC	CC	CC	CC	CC	CC	CC	CC	GC	CC	CC	CC	CC	CC	CC	CC	CC	CC	CC	NN	CC	CC	CC
4769329-37-C>G	CC	CC	GG	GG	CC	GG	CC	CC	CC	CC	CC	CC	CC	CC	CC	CC	CC	CC	CC	CC	GG	GG	CC	CC	CC	GG	CC	CC	CC	GG	CC	CC	CC	GG	CC	GC	GG	GG	CC	CC	CC	CC	CC	GG	CC	CC	GG	CC	CC
100026563-66-G>C	GG	GG	GG	GG	GG	GG	GG	GG	GG	GG	GG	GG	GG	GG	GG	GG	GG	GG	GG	GG	GG	GG	GG	GG	GG	GG	GG	GG	GG	GG	GG	GG	GG	GG	GG	GG	GG	GG	GG	GG	GG	GG	GG	GG	GG	GG	GG	GG	GG
100134696-64-G>T	TT	GG	GG	GG	GG	GG	GG	GG	TT	GG	GG	GG	GG	GG	GG	GG	GG	GG	GG	GG	GG	GG	GG	GG	TT	GG	GG	GG	GG	TT	TT	GG	GG	GG	TT	GG	GG	GG	GG	TT	TT	GG	GG	GG	GG	NN	GG	GG	GG
2446269-60-A>T	AA	AA	AA	AA	NN	AA	AA	TT	AA	TT	AA	AA	AA	TT	NN	AA	AA	NN	AA	NN	AA	AA	NN	AA	AA	AA	AA	NN	AA	AA	AA	NN	AA	AA	AA	AA	AA	AA	NN	AA	AA	AT	NN	AA	AA	TT	AA	TT	NN
4773228-22-C>T	CC	CC	TT	TT	CT	TT	CC	CC	CC	CC	CC	CC	CC	CC	CC	CC	CC	CC	CC	CC	TT	CC	CC	CC	CC	CT	CC	CC	CC	TT	CC	CC	CC	TT	CC	CT	TT	TT	CC	CC	CC	CC	CC	TT	CC	CC	TT	CC	CC
4778950-20-G>C	GG	CC	GG	GG	CC	GG	GG	GG	GG	GG	CC	CC	CC	GC	CC	GG	GG	GG	CC	GG	GG	GG	GG	CC	GG	GG	GG	GG	GG	GG	GG	GG	CC	GG	GG	GC	GG	GG	GG	GG	GC	GG	GG	GG	GG	GG	GG	GG	GG
4588384-23-G>C	GG	CC	GG	GG	CC	GG	GG	GG	GG	GG	CC	CC	CC	GC	CC	GG	GG	GG	CC	GG	GG	GG	GG	CC	GG	GG	GG	GG	GG	GG	GG	GG	CC	GG	GG	GC	GG	GG	GG	GG	GC	GG	GG	GG	GG	GG	GG	GG	GG
9667225-36-T>A	TT	AA	TT	TT	AA	TT	TT	TT	TT	TT	AA	AA	AA	AT	AA	TT	TT	TT	AA	TT	TT	TT	TT	AA	TT	TT	TT	TT	TT	TT	TT	TT	AA	TT	TT	AT	TT	TT	TT	TT	TT	TT	TT	TT	TT	TT	TT	TT	TT
5584294-28-A>G	AA	GG	AA	AA	GG	AA	AA	AA	AG	AA	GG	GG	GG	GG	GG	AA	AA	AA	GG	AA	AA	AA	AA	GG	AA	AA	AA	AA	AA	AA	AA	AA	GG	AA	AA	AA	AA	AA	AA	AA	AG	AA	AA	AA	AA	AA	AA	AA	AA
2589141-63-T>A	TT	TT	AA	AA	TT	AA	TT	TT	TT	TT	TT	TT	TT	TT	TT	TT	TT	TT	TT	TT	AA	TT	TT	TT	TT	AA	TT	TT	TT	AA	TT	TT	TT	AA	TT	AT	AA	AA	TT	TT	TT	AT	TT	AA	TT	TT	AA	TT	TT
5583832-33-T>C	CC	CC	CC	CC	CC	CC	CC	CC	CC	CC	CC	CC	CC	CC	CC	NN	CC	NN	CC	CC	CC	CC	CC	CC	CC	CC	CC	CC	CC	CC	CC	CC	CC	CC	CC	CC	CC	CC	CC	CC	CC	CC	CC	CC	CC	TT	CC	CC	CC
9699522-35-T>C	TT	TT	TT	TT	TT	TT	TT	TT	TT	CC	TT	TT	TT	TT	TT	NN	NN	NN	TT	TT	TT	TT	TT	TT	TT	TT	TT	TT	NN	TT	TT	TT	TT	TT	TT	TT	TT	TT	NN	TT	TT	CC	TT	TT	TT	CC	TT	TT	NN
100133920-35-C>T	CC	CT	CT	CC	CC	CC	CC	CC	CC	CC	CC	CC	CC	CC	CC	CC	CC	CC	CC	CC	CC	CC	CC	CC	CC	CC	CC	CC	CC	CC	CC	CC	CC	CC	CC	CC	CT	CC	CC	CC	CC	CC	CC	CC	CC	CC	CT	CC	CT
4592100-9-A>G	AA	AA	AA	AA	AA	AA	AA	AA	AA	GG	AA	AA	AA	AA	NN	AA	AA	NN	AA	AA	AA	AA	AA	AA	AA	AA	AA	AA	AA	AA	AA	AA	AA	AA	AA	AA	AA	AA	AA	AA	AA	AA	AA	AA	AA	AA	AA	AA	AA
4772007-48-T>C	TT	TT	TT	TT	TT	TT	TT	CT	TT	TT	TT	TT	TT	TT	TT	TT	TT	TT	TT	CC	TT	TT	TT	TT	TT	TT	CT	TT	TT	TT	TT	TT	TT	TT	TT	CT	TT	TT	CC	TT	TT	TT	TT	TT	TT	TT	TT	TT	CC
4591317-20-A>C	CC	AA	AA	AA	AA	AA	AA	AA	AA	AA	AA	AA	AA	AA	AA	AA	AA	AA	AA	AA	AA	AA	AA	AA	AA	AA	AA	AA	AA	AA	AA	AA	AA	AA	AA	AA	AA	AA	AA	AA	AA	AA	AA	AA	AA	AA	AA	AA	AA
9688744-43-G>C	CC	GG	GG	GG	GG	GG	GG	GG	GG	GG	GG	GG	GG	GG	CC	GG	NN	GG	GG	GG	GG	GG	GG	GG	GG	GG	GC	NN	GG	GG	GG	NN	GG	GG	GG	GC	GG	GG	GG	GG	GG	NN	NN	GG	GC	NN	GG	GG	GG
5590171-37-T>C	TT	TT	CC	TT	TT	CC	CC	TT	CC	TT	TT	CT	TT	TT	NN	TT	TT	CC	TT	NN	TT	TT	TT	TT	CC	CC	TT	TT	TT	CC	CC	TT	CC	TT	CC	TT	TT	TT	TT	CC	NN	TT	TT	CC	CC	NN	CC	CC	TT
4767086-22-T>A	AA	AA	TT	TT	AA	AA	TT	TT	TT	TT	NN	AA	AA	AT	TT	TT	TT	NN	NN	AA	AA	AA	AA	AT	TT	TT	AA	AA	TT	NN	NN	AA	AA	AA	TT	TT	AA	AA	AA	NN	AA	AA	AA	TT	TT	NN	TT	TT	AA
100022204-42-T>A	TT	AT	AT	TT	TT	TT	TT	TT	TT	TT	TT	TT	TT	TT	TT	TT	TT	TT	TT	TT	TT	TT	TT	TT	TT	TT	TT	TT	TT	TT	TT	TT	TT	TT	TT	TT	AT	TT	TT	TT	TT	TT	TT	TT	TT	TT	AT	TT	AT
5583395-34-T>C	TT	TT	TT	TT	TT	TT	TT	TT	TT	TT	TT	TT	TT	TT	TT	TT	TT	TT	TT	TT	TT	TT	TT	TT	TT	TT	TT	TT	TT	TT	TT	TT	TT	TT	TT	TT	TT	TT	TT	TT	TT	TT	TT	TT	TT	TT	TT	TT	TT
2497783-38-C>A	AA	CC	CC	CC	CC	CC	CC	AC	AA	AA	CC	CC	CC	CC	AA	AA	AA	CC	CC	AA	CC	CC	AA	CC	AA	CC	AA	AA	AA	NN	AA	AA	CC	CC	CC	AC	CC	CC	AA	AA	AC	AA	AA	CC	AA	NN	CC	AA	AA
2497477-20-A>G	AA	GG	NN	AA	AA	GG	GG	AA	AA	AA	AA	AA	GG	GG	AA	AA	AA	AA	GG	AA	AA	AA	AA	GG	AA	AA	AA	AA	AA	NN	AA	AA	GG	GG	AA	AA	GG	GG	AA	AA	AA	AA	AA	AA	AA	AA	GG	AA	AA
2418998-12-C>T	NN	TT	TT	TT	TT	TT	TT	TT	TT	TT	TT	TT	TT	TT	TT	TT	TT	TT	TT	CC	TT	CC	TT	TT	TT	TT	TT	TT	TT	TT	TT	TT	TT	TT	TT	TT	TT	TT	CC	TT	TT	TT	TT	TT	TT	NN	TT	TT	CC
2456945-14-G>A	GG	GG	GG	GG	GG	GG	NN	AA	AA	GG	GG	GG	GG	AG	GG	GG	GG	GG	GG	GG	GG	GG	GG	GG	AA	GG	GG	GG	GG	GG	AA	GG	GG	GG	GG	GG	GG	GG	GG	AA	AA	GG	GG	NN	GG	GG	GG	GG	GG
2610495-6-T>C	TT	TT	TT	TT	TT	TT	TT	TT	TT	TT	TT	TT	TT	TT	TT	TT	TT	TT	TT	TT	TT	TT	TT	TT	TT	TT	TT	TT	TT	TT	TT	TT	TT	TT	TT	TT	TT	TT	TT	TT	TT	TT	TT	TT	CC	TT	TT	TT	TT
4772233-38-C>T	CC	CC	CC	CC	CC	CC	TT	CT	CC	CC	CC	CC	CC	CC	CC	TT	CC	TT	CC	TT	CC	TT	CC	CC	CC	CC	CC	CC	TT	CC	CC	CC	CC	CC	TT	CT	CC	CC	TT	CC	CC	CT	CC	CC	CC	CT	CC	CC	TT
4771712-41-G>A	GG	AA	AG	AA	GG	GG	GG	AG	GG	GG	AA	AA	AA	AA	AA	GG	AA	GG	AA	GG	GG	GG	AA	AA	GG	AG	AA	AA	GG	GG	GG	AA	AA	GG	GG	AG	GG	GG	GG	AA	AA	AA	AA	AA	GG	GG	AA	AA	GG
4576595-24-T>A	TT	TT	AA	AA	TT	AA	TT	TT	TT	TT	TT	TT	TT	TT	TT	TT	TT	TT	TT	TT	AA	TT	TT	TT	TT	AA	AT	TT	TT	AA	TT	TT	TT	AA	TT	AT	AA	AA	TT	TT	TT	TT	TT	AA	TT	TT	AA	TT	TT
2610333-68-A>C	CC	AA	AA	AA	AA	AA	CC	AA	AA	AA	AA	AA	AA	AA	AA	CC	AA	CC	AA	CC	AA	CC	AC	AA	AA	AA	AA	AA	CC	AC	AA	AA	AA	AA	CC	AA	AA	AA	CC	AA	AA	AA	AA	AA	AA	AA	AA	AA	CC
2443271-10-C>T	CC	CC	CC	CC	CC	CC	CC	TT	CC	CC	CC	CC	CC	CC	CC	CC	CC	CC	CC	CC	CC	CC	CC	CC	CC	CC	CC	CC	CC	CC	CC	CC	CC	CC	CC	CT	CC	CC	CC	CC	CC	CC	CC	CC	TT	CC	CC	CC	CC
9665607-31-C>G	CC	GC	GC	CC	CC	CC	CC	CC	CC	CC	CC	CC	CC	CC	CC	CC	CC	CC	CC	CC	CC	CC	CC	CC	CC	CC	CC	CC	CC	NN	CC	CC	CC	CC	CC	CC	GC	CC	CC	CC	CC	CC	CC	CC	CC	NN	GC	CC	GC
4773455-56-C>T	CC	CC	TT	CC	CC	CC	CC	CC	CC	CC	CC	CC	CC	CC	CC	CC	CC	CC	CC	CC	CC	CC	CC	CC	CC	CC	CC	CC	CC	CC	CC	CC	CC	CC	CC	CC	CC	CC	CC	CC	CC	CC	CC	CC	CC	CC	CC	CC	CC
2475181-18-T>C	CC	CC	CC	CC	CC	CC	CT	CC	CC	CC	CC	CC	CC	CC	TT	CC	CC	TT	CC	TT	CC	NN	CT	CC	CT	CT	TT	NN	CC	CC	CC	TT	CC	CC	CC	CC	CC	CC	NN	TT	CC	CC	TT	CC	TT	CC	TT	CT	NN
2490805-32-C>G	CC	CC	CC	CC	CC	CC	CC	CC	CC	CC	CC	CC	CC	CC	CC	CC	CC	CC	CC	CC	CC	CC	CC	CC	CC	CC	CC	CC	CC	CC	CC	CC	CC	CC	CC	CC	CC	CC	CC	CC	CC	CC	CC	CC	CC	CC	CC	CC	CC
4582070-35-A>T	TT	AA	AA	AA	AA	AA	AA	AT	AA	AA	AA	AA	AA	AA	AA	AA	AA	AA	AA	AA	AA	TT	AA	AA	AA	AA	AT	AA	AA	AA	AA	AA	AA	AA	AA	AT	AA	AA	AA	AA	AA	AA	AA	AA	TT	AA	AA	AA	AA
2440623-33-C>A	AA	CC	CC	CC	CC	CC	CC	CC	CC	CC	CC	CC	CC	CC	CC	CC	AA	CC	CC	CC	CC	AA	AA	CC	CC	CC	AA	AA	CC	CC	CC	AA	CC	CC	CC	CC	CC	CC	CC	CC	CC	AA	AA	CC	NN	AA	CC	CC	CC
2412787-19-T>C	TT	TT	TT	TT	TT	TT	TT	CC	TT	TT	TT	TT	TT	TT	TT	TT	CC	TT	TT	TT	TT	TT	CC	TT	TT	TT	CT	CC	TT	TT	TT	CC	TT	TT	TT	TT	TT	TT	TT	TT	TT	CC	CC	TT	TT	CC	TT	TT	TT
4580462-35-G>A	GG	AA	GG	GG	GG	GG	GG	GG	GG	AA	AA	AA	AA	AG	AA	GG	GG	AG	AA	AA	GG	GG	GG	AA	GG	GG	AG	GG	GG	GG	GG	GG	AA	GG	GG	AG	GG	GG	AA	GG	GG	GG	GG	GG	GG	GG	GG	GG	AA
2452345-46-G>A	GG	GG	GG	GG	GG	GG	GG	AA	GG	GG	GG	GG	GG	GG	GG	AA	GG	NN	GG	GG	GG	GG	GG	GG	GG	GG	GG	GG	AA	GG	GG	GG	GG	GG	GG	AA	GG	GG	GG	GG	GG	GG	GG	GG	GG	GG	GG	GG	GG
2393640-29-A>G	AA	AA	GG	GG	AA	GG	AA	AA	AA	AA	AA	AA	AA	AA	AA	AA	AA	AA	AA	AA	GG	AA	AG	AA	AA	GG	AG	AA	AA	GG	AA	AA	AA	GG	AA	AG	GG	GG	AA	AA	AA	AA	AA	GG	GG	AG	GG	AA	AA
2440381-31-C>A	CC	CC	AA	AA	CC	AA	CC	AA	CC	CC	CC	CC	CC	CC	CC	AA	CC	CC	CC	CC	AA	AA	AC	CC	CC	AA	AC	CC	AA	AA	CC	CC	CC	AA	CC	AA	AA	AA	CC	CC	CC	CC	CC	AA	AA	CC	AA	CC	CC
4582595-58-A>T	NN	AA	AA	AA	AA	AA	AA	AA	AA	NN	AA	AA	AA	AA	AA	NN	AA	NN	AA	AA	AA	AA	AA	AA	AA	AA	AA	AA	NN	AA	AA	AA	AA	AA	AA	AA	AA	AA	AA	AA	AA	AA	AA	AA	AA	AT	AA	AA	AA
2544492-60-C>T	CC	CC	CC	CC	CC	CC	CC	CC	CC	CC	CC	CC	CC	CC	CC	CC	CC	CC	CC	CC	CC	CC	CC	CC	CC	CC	CC	CC	CC	CC	CC	CC	CC	CC	CC	CC	CC	CC	CC	CC	CC	CC	CC	CC	CC	NN	CC	CC	CC
4591691-37-T>G	TT	TT	GG	TT	TT	TT	GG	TT	GG	TT	TT	TT	TT	TT	TT	TT	TT	GT	TT	TT	TT	TT	TT	TT	TT	TT	TT	TT	TT	GG	TT	TT	TT	TT	GG	TT	TT	TT	TT	GG	TT	TT	TT	GG	TT	TT	TT	TT	TT
4576860-53-G>C	GG	GG	GG	GG	GG	GG	GG	GG	CC	GG	GG	GG	GG	GG	GG	GG	GG	GG	GG	GG	GG	GG	GG	GG	CC	GG	GG	GG	GG	GG	GG	GG	GG	GG	GG	GG	GG	GG	GG	GG	GG	GG	GG	GG	GG	GG	GG	GG	GG
2443824-16-C>T	CC	CC	CC	CC	CC	CC	CC	CT	TT	CC	CC	CC	CC	CC	CC	NN	CC	CC	CC	CC	CC	CC	CC	CC	TT	NN	CC	NN	TT	CC	CC	CC	CC	CC	CC	CC	CC	CC	CC	CC	NN	CC	CC	CC	TT	NN	CC	CC	CC
4774081-20-C>G	GG	CC	CC	CC	GG	CC	CC	GC	CC	CC	CC	CC	CC	CC	NN	GG	CC	CC	CC	GG	CC	GG	CC	CC	CC	CC	GC	CC	GG	CC	GG	CC	CC	CC	CC	CC	CC	CC	GG	CC	GG	CC	CC	CC	GG	CC	CC	CC	GG
4764688-59-T>C	TT	TT	TT	TT	TT	TT	TT	TT	TT	TT	TT	TT	TT	TT	TT	TT	TT	TT	TT	TT	TT	CC	TT	TT	TT	TT	TT	TT	TT	TT	TT	TT	TT	TT	TT	TT	TT	TT	TT	TT	TT	TT	TT	TT	TT	TT	TT	CC	TT
4579638-17-G>A	GG	GG	GG	GG	GG	GG	GG	GG	GG	GG	GG	GG	GG	GG	AA	GG	GG	AA	GG	GG	GG	GG	GG	GG	GG	GG	GG	GG	GG	NN	GG	GG	GG	GG	GG	AG	GG	GG	GG	GG	GG	NN	GG	GG	NN	NN	GG	GG	GG
4591769-5-A>G	AA	AA	AA	AA	GG	AA	AA	AG	AA	AA	AA	AA	AA	GG	AA	AA	AA	AA	AA	AA	AA	AA	AG	AA	AA	AA	AA	AA	AA	AA	AA	AA	AA	AA	AA	AG	AA	AA	AA	AA	AG	AA	AA	AA	AA	AA	AA	AA	AA
4771517-24-C>T	CC	CC	TT	TT	CC	TT	CC	CC	CC	CC	CC	CC	CC	CC	CC	CC	CC	CC	CC	CC	TT	CC	CC	CC	CC	TT	CC	CC	CC	TT	CC	CC	CC	TT	CC	TT	TT	TT	CC	CC	CC	CC	CC	TT	CC	CC	TT	CC	CC
4769352-6-T>C	TT	CC	CC	CC	TT	CC	CC	TT	TT	TT	CC	CC	CC	CT	NN	TT	TT	CC	CC	TT	CC	TT	TT	CC	TT	CC	TT	TT	TT	CC	TT	TT	CC	CC	CC	CT	CC	CC	TT	CC	TT	TT	TT	CC	NN	TT	CC	CC	TT
7048108-32-A>G	AA	AA	AA	AA	AA	AA	AA	AA	AA	AA	AA	AA	AA	AA	AA	AA	GG	AA	AA	AA	AA	AA	AG	AA	AA	AA	AG	GG	AA	AA	AA	GG	AA	AA	AA	AG	AA	AA	AA	AA	AA	GG	GG	AA	GG	GG	AA	AA	AA
2456974-7-G>A	GG	AA	AA	GG	GG	GG	NN	GG	NN	GG	GG	GG	NN	GG	GG	GG	GG	GG	NN	GG	NN	GG	GG	GG	NN	GG	GG	GG	GG	NN	GG	GG	NN	NN	NN	GG	AA	NN	GG	NN	GG	GG	GG	NN	GG	GG	AA	GG	AG
5588139-30-T>A	TT	TT	AA	AA	AT	AA	TT	TT	TT	TT	TT	TT	TT	TT	TT	TT	TT	TT	TT	TT	AA	TT	TT	TT	TT	AA	TT	TT	TT	AA	AA	TT	TT	AA	TT	AT	AA	AA	TT	TT	AT	TT	TT	AA	TT	TT	AA	TT	TT
2434702-16-C>T	CC	CC	CC	CC	CC	CC	CC	CC	CC	CC	CC	CC	CC	CC	TT	CC	CC	CC	CC	CC	CC	CC	CC	CC	CC	CC	CC	CC	CC	CC	CC	CC	CC	CC	CC	CC	CC	CC	CC	CC	CC	NN	CC	CC	CC	NN	CC	CC	CC
2484364-15-T>C	TT	TT	TT	TT	TT	TT	TT	TT	TT	TT	TT	TT	TT	TT	TT	TT	TT	TT	TT	TT	TT	TT	TT	TT	TT	TT	TT	TT	TT	TT	TT	TT	TT	TT	TT	TT	TT	TT	TT	TT	TT	TT	TT	TT	TT	TT	TT	TT	TT
2442464-9-A>G	AA	GG	GG	GG	GG	GG	GG	AA	AA	GG	GG	GG	GG	GG	GG	AA	GG	NN	GG	GG	GG	GG	AG	GG	AA	GG	AG	GG	AA	GG	GG	GG	GG	GG	GG	AG	GG	GG	NN	GG	GG	AG	GG	GG	AA	AG	GG	AA	NN
2623067-7-T>C	CC	CC	CC	CC	CC	CC	CC	CT	CC	CC	CC	CC	CC	CT	CC	CC	CC	NN	CC	CC	CC	CC	CC	CC	CC	CC	CC	CC	CC	NN	TT	CC	CC	CC	CC	CC	CC	CC	CC	CC	CT	CC	CC	CC	CC	NN	CC	CC	CC
100045962-36-A>C	CC	CC	AA	AA	CC	AA	CC	CC	CC	CC	CC	CC	CC	CC	AA	CC	CC	CC	CC	CC	AA	AA	CC	CC	CC	AA	CC	CC	CC	AA	CC	CC	CC	AA	CC	AA	AA	AA	CC	CC	CC	CC	CC	AA	CC	CC	AA	CC	CC
9680889-59-A>G	AA	AG	AG	AA	AA	AA	AA	AA	AA	AA	AA	AA	AA	AA	AA	AA	AA	AA	AA	AA	AA	AA	AA	AA	AA	AA	AA	AA	AA	AA	AA	AA	AA	AA	AA	AA	AG	AA	AA	AA	AA	AA	AA	AA	AA	AA	AG	AA	AG
2422641-24-G>A	GG	GG	GG	GG	GG	GG	GG	GG	GG	GG	GG	GG	GG	GG	GG	GG	GG	GG	GG	GG	GG	GG	GG	GG	GG	GG	GG	GG	GG	GG	GG	GG	GG	GG	GG	GG	GG	GG	GG	GG	GG	GG	GG	GG	GG	GG	GG	GG	GG
9714779-15-G>A	GG	AG	AG	GG	GG	GG	GG	GG	GG	GG	GG	GG	GG	GG	GG	GG	GG	GG	GG	GG	GG	GG	GG	GG	GG	GG	GG	GG	GG	NN	GG	GG	GG	GG	GG	GG	AG	GG	GG	GG	GG	GG	GG	GG	GG	GG	AG	GG	AG
2631155-15-A>T	AA	AA	TT	TT	AA	TT	AA	AA	AA	AA	AA	AA	AA	AA	AA	TT	AA	AA	AA	AA	TT	TT	AA	AA	AA	TT	AA	AA	AA	TT	AA	AA	AA	TT	AA	AT	TT	TT	AA	AA	AA	AA	AA	TT	AA	AA	TT	AA	AA
2425263-66-T>A	TT	AA	AA	AA	TT	AA	TT	AT	TT	TT	AA	AA	AA	AT	TT	AA	AA	TT	AA	TT	AA	AA	AT	AA	TT	AA	AT	AA	AA	AA	TT	AA	AA	AA	TT	AT	AA	AA	TT	TT	TT	AT	AA	AA	AA	AT	AA	TT	TT
4587285-38-C>A	NN	CC	CC	CC	CC	CC	CC	CC	AA	CC	CC	CC	CC	CC	CC	NN	CC	CC	CC	CC	CC	NN	CC	CC	AA	CC	CC	CC	NN	CC	CC	NN	CC	CC	CC	AC	CC	CC	CC	CC	CC	CC	CC	CC	CC	CC	CC	CC	CC
4779551-40-C>A	CC	AA	CC	AA	AA	AA	AA	AA	AA	AA	AA	AA	AA	AA	AA	AA	CC	AA	CC	AA	AA	AA	AC	CC	AA	AA	CC	CC	AA	NN	CC	CC	AA	AA	CC	AC	AA	AA	CC	CC	AA	CC	CC	AA	AA	CC	AA	CC	CC
4578573-8-A>T	AA	TT	AA	AA	AA	AA	AA	AA	AA	AA	TT	TT	TT	AT	AA	AA	AA	AA	TT	AA	TT	AA	AA	TT	AA	AA	AA	AA	AA	AA	AA	AA	TT	AA	AA	AT	AA	AA	AA	AA	AA	AA	AA	AA	AA	AA	AA	AA	AA
4770532-41-G>C	GG	GG	GG	GG	CC	GG	GG	GG	GG	GG	GG	GG	GG	GG	GG	GG	CC	GG	GG	CC	GG	GG	GC	GG	GG	GG	CC	CC	GG	NN	GG	CC	GG	GG	CC	GG	GG	GG	CC	GG	GG	CC	CC	GG	GG	CC	GG	GG	CC
2408625-11-A>G	NN	AA	AA	AA	AA	AA	AA	AA	AA	NN	AA	AA	AA	AA	AA	GG	NN	AA	AA	NN	AA	GG	AA	AA	AA	AA	AG	AA	GG	AA	AA	NN	AA	AA	AA	AG	AA	AA	NN	AA	AA	NN	AA	AA	AA	NN	AA	AA	NN
4768585-21-G>A	AA	GG	GG	GG	GG	GG	GG	AG	GG	AA	GG	GG	GG	GG	GG	GG	GG	GG	GG	GG	GG	GG	GG	GG	GG	GG	GG	GG	GG	GG	AA	GG	GG	GG	GG	AG	GG	GG	GG	GG	GG	GG	GG	GG	GG	GG	GG	GG	GG
4582953-28-A>G	GG	AA	GG	GG	GG	GG	GG	AA	AA	AA	AA	AA	AA	AA	GG	GG	GG	GG	AA	GG	AA	GG	GG	AA	AA	GG	GG	GG	GG	GG	AA	GG	AA	GG	GG	AG	GG	GG	GG	AG	GG	GG	GG	GG	AA	GG	GG	AA	GG
16726866-18-A>G	AA	AG	AG	AA	AA	AA	AA	AA	AA	AA	AA	AA	AA	AA	AA	AA	AA	AA	AA	AA	AA	AA	AA	AA	AA	AA	AA	AA	AA	AA	AA	AA	AA	AA	AA	AA	AG	AA	AA	AA	AA	AA	AA	AA	AA	NN	AG	AA	AG
2516491-51-G>A	GG	GG	GG	GG	AA	GG	GG	GG	GG	GG	GG	GG	GG	GG	GG	GG	GG	GG	GG	GG	GG	GG	GG	GG	GG	GG	GG	GG	GG	GG	GG	GG	GG	GG	GG	GG	GG	GG	GG	GG	AA	GG	GG	GG	GG	GG	GG	GG	GG
7047847-11-T>C	TT	CC	TT	TT	TT	TT	TT	TT	TT	TT	CC	CC	CC	CT	TT	TT	TT	TT	CC	TT	CC	TT	TT	CC	TT	TT	TT	TT	TT	TT	TT	TT	CC	TT	TT	CT	TT	TT	TT	TT	TT	TT	TT	TT	TT	TT	TT	TT	TT
9705395-15-C>A	CC	CC	NN	AA	CC	CC	CC	CC	CC	CC	CC	CC	CC	CC	AA	CC	AA	CC	CC	CC	CC	CC	AA	CC	CC	CC	AC	AA	CC	CC	AA	AA	CC	CC	CC	AA	CC	CC	CC	CC	CC	AA	AA	CC	CC	CC	CC	CC	CC
9709896-11-C>T	TT	TT	CC	CC	TT	CC	CC	CT	TT	CC	TT	TT	TT	CT	TT	TT	TT	CC	TT	TT	TT	TT	TT	TT	TT	CC	TT	TT	TT	CC	TT	TT	TT	CC	CT	CT	CC	CC	TT	CC	TT	CT	TT	CC	CC	CT	CC	TT	TT
4773643-62-A>G	AA	GG	AA	AA	AA	AA	AA	AA	GG	AA	GG	GG	GG	AG	AA	AA	GG	AA	GG	GG	GG	AA	GG	GG	GG	AA	GG	GG	AA	AA	GG	GG	GG	AA	AA	AA	AA	AA	GG	AA	AA	GG	GG	AA	AA	GG	AA	AA	GG
2509510-8-C>G	CC	GC	GC	CC	CC	CC	CC	CC	CC	CC	CC	CC	CC	CC	CC	CC	CC	CC	CC	CC	CC	CC	CC	CC	CC	CC	CC	CC	CC	CC	CC	CC	CC	CC	CC	CC	GC	CC	CC	CC	CC	CC	CC	CC	CC	CC	GC	CC	GC
2426838-51-T>C	TT	TT	TT	TT	TT	TT	TT	TT	TT	TT	TT	TT	TT	TT	TT	TT	TT	TT	TT	TT	TT	TT	TT	TT	TT	TT	TT	TT	TT	TT	TT	TT	TT	TT	TT	TT	TT	TT	TT	TT	TT	TT	TT	TT	TT	TT	TT	TT	TT
2444307-65-C>A	CC	CC	CC	CC	CC	CC	CC	CC	CC	CC	CC	CC	CC	CC	CC	CC	CC	CC	CC	CC	CC	CC	CC	CC	CC	CC	CC	CC	CC	CC	CC	CC	CC	CC	CC	CC	CC	CC	CC	CC	CC	AC	CC	CC	CC	AC	CC	CC	CC
4770724-62-G>A	AA	GG	GG	GG	NN	GG	GG	GG	GG	GG	GG	GG	GG	GG	GG	NN	GG	GG	GG	NN	GG	GG	GG	GG	GG	GG	GG	GG	NN	GG	GG	GG	GG	GG	GG	GG	GG	GG	NN	GG	GG	GG	GG	GG	GG	GG	GG	AA	NN
4584558-56-G>A	GG	GG	GG	GG	AG	GG	GG	GG	GG	GG	GG	GG	GG	GG	GG	GG	GG	GG	GG	GG	GG	GG	GG	GG	GG	GG	GG	GG	GG	GG	GG	GG	GG	GG	GG	AG	GG	GG	GG	GG	AA	GG	GG	GG	GG	GG	GG	GG	GG
2457489-38-C>G	CC	CC	CC	CC	CC	CC	CC	CC	CC	CC	CC	CC	CC	CC	GG	CC	CC	GC	CC	CC	CC	CC	CC	CC	CC	CC	CC	CC	CC	CC	CC	CC	CC	CC	CC	CC	CC	CC	CC	CC	CC	CC	CC	CC	NN	CC	CC	CC	CC
2509117-56-G>T	GG	TT	GG	GG	TT	GG	GG	GG	GG	GG	TT	TT	TT	TT	GG	GG	GG	GG	TT	TT	TT	GG	GG	TT	GG	GG	GG	GG	GG	GG	GG	GG	TT	GG	GG	GG	GG	GG	TT	GG	TT	GG	GG	GG	GG	NN	GG	GG	TT
2446791-20-A>C	AA	AA	AA	AA	AA	AA	AA	AA	AA	AA	AA	AA	AA	AA	AA	AA	AA	AA	AA	AA	AA	AA	AA	AA	AA	AA	AA	AA	AA	AA	AA	AA	AA	AA	AA	AA	AA	AA	NN	AA	AA	AA	AA	AA	AA	AA	AA	AA	NN
100185160-22-A>G	GG	AA	GG	GG	AA	GG	GG	AG	GG	AA	AA	AA	AA	AA	GG	GG	GG	GG	AA	AA	AA	GG	GG	AA	GG	GG	GG	GG	GG	GG	GG	GG	AA	GG	GG	GG	GG	GG	AA	GG	AA	GG	GG	GG	GG	GG	GG	GG	AA
7048110-34-A>G	AA	AA	AA	AA	AA	AA	AA	AG	AA	AA	AA	AA	AA	AA	AA	AA	AA	AA	AA	AA	AA	AA	AA	AA	AA	AA	AA	AA	AA	AA	AA	AA	AA	AA	AA	AA	AA	AA	AA	AA	AA	AA	AA	AA	GG	AA	AA	AA	AA
2629098-42-C>A	CC	CC	CC	CC	CC	CC	CC	CC	AA	CC	CC	CC	CC	CC	CC	CC	CC	CC	CC	CC	CC	CC	CC	CC	AA	CC	CC	CC	CC	CC	AA	CC	CC	CC	AC	AA	CC	CC	CC	AA	CC	CC	CC	AA	AA	CC	CC	AA	CC
2548202-31-T>C	TT	CC	CT	TT	TT	TT	TT	TT	TT	TT	CC	CC	CC	CC	TT	TT	TT	TT	CC	TT	CC	TT	TT	CC	TT	TT	TT	TT	TT	TT	TT	TT	CC	TT	TT	CT	TT	TT	TT	TT	TT	TT	TT	TT	TT	TT	TT	TT	TT
2558221-31-C>T	CC	CC	CC	CC	CC	CC	CC	CC	CC	CC	CC	CC	CC	CC	CC	CC	CC	CC	CC	CC	CC	CC	CC	CC	CC	CC	CC	CC	CC	CC	CC	CC	CC	CC	CC	CC	CC	CC	CC	CC	CC	CC	CC	CC	CC	CC	CC	CC	CC
2432027-33-T>C	TT	TT	TT	TT	CC	CT	TT	CT	TT	CC	TT	TT	TT	CT	CC	CC	TT	TT	TT	TT	TT	TT	TT	TT	TT	TT	TT	TT	CC	TT	TT	TT	TT	TT	TT	CT	TT	TT	TT	TT	CC	NN	TT	TT	TT	TT	TT	TT	TT
100032873-35-A>G	AA	GG	AA	AA	AA	AA	AA	AA	AA	AA	GG	GG	GG	GG	AA	AA	AA	AA	GG	AA	GG	AA	AA	GG	AA	AA	AA	AA	AA	AA	AA	AA	GG	AA	AA	AA	GG	AA	AA	AA	AA	AG	AA	AA	AA	AA	AA	GG	AA
4773338-6-T>C	CC	CC	CC	CC	CC	CC	TT	CC	TT	CC	CC	CC	CC	CC	CC	CC	CC	TT	CC	CC	CC	TT	CC	CC	TT	CC	TT	CC	CC	CC	CC	CC	CC	CC	TT	CT	CC	CC	CC	TT	CC	CT	CC	CC	CC	NN	CC	CC	CC
2599010-12-T>C	CC	TT	TT	TT	TT	TT	TT	TT	TT	TT	TT	TT	TT	TT	TT	CC	NN	NN	TT	NN	TT	NN	NN	TT	TT	TT	TT	NN	CC	TT	TT	NN	TT	TT	TT	TT	TT	TT	NN	TT	TT	NN	NN	TT	TT	NN	TT	TT	NN
16726494-10-A>G	GG	GG	GG	GG	GG	GG	GG	GG	GG	GG	GG	GG	GG	GG	GG	GG	GG	GG	GG	GG	GG	GG	GG	GG	GG	GG	GG	AG	GG	GG	GG	GG	GG	GG	GG	AG	GG	GG	GG	GG	GG	GG	GG	GG	GG	NN	GG	GG	GG
4587572-12-T>C	TT	CT	CT	TT	TT	TT	TT	TT	TT	TT	TT	TT	TT	TT	TT	TT	TT	TT	TT	TT	TT	TT	TT	TT	TT	TT	TT	TT	TT	TT	TT	TT	TT	TT	TT	TT	CT	TT	TT	TT	TT	TT	TT	TT	TT	NN	CT	TT	CT
2455503-53-G>A	GG	GG	GG	GG	GG	GG	GG	AA	GG	GG	GG	GG	GG	GG	AA	GG	GG	GG	GG	GG	GG	GG	GG	GG	GG	GG	GG	GG	GG	GG	GG	GG	GG	GG	GG	AG	GG	GG	GG	GG	GG	NN	GG	GG	NN	NN	GG	GG	GG
4778269-28-G>A	GG	GG	GG	GG	GG	GG	GG	AG	GG	GG	GG	GG	GG	GG	GG	GG	GG	GG	GG	GG	GG	GG	GG	GG	GG	GG	GG	GG	GG	GG	GG	GG	GG	GG	GG	GG	GG	GG	GG	GG	GG	GG	GG	GG	GG	GG	GG	GG	GG
4581535-47-A>T	AA	AA	AA	AA	TT	AA	AA	AT	AA	AA	AA	AA	AA	AA	AA	TT	TT	AA	AA	AA	AA	AA	TT	AA	AA	AA	AT	TT	TT	AA	AA	TT	AA	AA	AA	AA	AA	AA	AA	AA	TT	AT	TT	AA	TT	TT	AA	AA	AA
4584043-6-G>T	GG	TT	GG	GG	GT	GG	GG	GG	GG	TT	TT	TT	TT	GT	GT	TT	GG	GG	TT	GG	TT	GG	GG	TT	GG	GG	GT	GG	TT	GG	GG	GG	TT	GG	GG	GT	GG	GG	GG	GG	TT	GG	GG	GG	TT	NN	GG	TT	GG
9705318-29-T>C	TT	TT	TT	TT	TT	TT	TT	CT	TT	TT	TT	TT	TT	TT	TT	TT	TT	TT	TT	TT	TT	TT	TT	TT	TT	TT	TT	TT	TT	TT	TT	TT	TT	TT	TT	TT	TT	TT	TT	TT	TT	TT	TT	TT	TT	TT	TT	TT	TT
4584069-27-T>A	TT	TT	AA	AA	TT	AA	TT	AT	AA	AT	TT	TT	TT	TT	TT	TT	TT	TT	TT	TT	TT	TT	TT	TT	TT	AA	TT	TT	TT	AA	AA	TT	TT	AA	AA	AT	AA	AA	TT	TT	TT	TT	TT	AA	AA	TT	AA	TT	TT
5583694-32-A>T	AA	AA	TT	TT	AA	TT	AA	AA	AA	TT	AA	AA	AA	AA	AA	AA	AA	AA	AA	AA	AA	AA	AA	AA	AA	TT	AA	AA	AA	TT	TT	AA	AA	TT	AA	AT	AT	TT	AA	AA	AA	AA	AA	TT	AA	AA	TT	AA	AA
4582836-67-C>T	CC	CC	CC	CC	CT	CC	CC	CC	CC	CC	CC	CC	CC	CC	CC	CC	CC	CC	CC	CC	CC	CC	CC	CC	CC	CC	CC	CC	CC	CC	CC	CC	CC	CC	CC	CC	CC	CC	CC	CC	TT	CC	CC	CC	CC	CC	CC	CC	CC
4770606-28-G>T	TT	GG	GG	GG	GG	GG	GG	GG	GG	TT	GG	GG	GG	GG	GG	TT	GG	GG	GG	GG	GG	TT	GG	GG	GG	GG	GG	GG	TT	GG	GG	GG	GG	GG	GG	GG	GG	GG	GG	GG	GG	GG	GG	GG	GG	GG	GG	GG	GG
100024447-18-G>A	GG	GG	AA	AA	GG	AA	GG	GG	GG	GG	GG	GG	GG	GG	GG	GG	GG	GG	GG	GG	GG	GG	GG	GG	GG	AA	GG	GG	GG	AA	AA	GG	GG	AA	GG	AG	AA	AA	GG	GG	GG	GG	GG	AA	GG	GG	AA	GG	GG
4584299-39-G>A	GG	AA	AA	GG	GG	GG	NN	GG	NN	GG	NN	NN	NN	GG	GG	GG	GG	NN	NN	GG	NN	GG	GG	NN	NN	GG	GG	GG	GG	NN	NN	GG	NN	NN	GG	GG	AG	NN	GG	NN	GG	GG	GG	NN	GG	NN	AA	GG	AA
4584165-40-T>C	TT	TT	TT	TT	TT	TT	TT	TT	TT	TT	TT	TT	TT	TT	CC	TT	TT	TT	TT	TT	TT	TT	TT	TT	TT	TT	TT	TT	TT	TT	TT	TT	TT	TT	TT	TT	TT	TT	TT	TT	NN	NN	TT	TT	NN	NN	TT	TT	TT
4771027-14-T>A	AA	TT	AA	AA	TT	AA	TT	AA	TT	AA	TT	TT	TT	TT	AA	AA	AA	AA	TT	TT	TT	AA	AA	TT	TT	AA	AA	AA	AA	AA	AA	AA	TT	AA	TT	AT	AA	AA	TT	TT	TT	AA	AA	AA	TT	AA	AA	AA	TT
4772060-24-A>C	CC	AA	AA	AA	AA	AC	CC	AC	AA	AA	AA	AA	AA	AA	CC	AA	AA	CC	AA	AA	AA	CC	AA	AA	CC	AA	AA	AA	AA	AA	AA	AA	AA	AA	AA	AC	AA	AA	AA	AA	AA	AC	AA	AA	AA	AC	AA	AA	AA
4590200-54-A>T	AA	TT	TT	TT	TT	TT	TT	AT	TT	TT	TT	TT	TT	TT	TT	TT	TT	TT	TT	TT	TT	AA	TT	TT	TT	TT	TT	TT	TT	TT	TT	TT	TT	TT	TT	AT	TT	TT	TT	TT	TT	AT	TT	TT	TT	TT	TT	TT	TT
4576806-43-C>T	CC	CT	CT	CC	CC	CC	CC	CC	CC	CC	CC	CC	CC	CC	CC	CC	CC	CC	CC	CC	CC	CC	CC	CC	CC	CC	CC	CC	CC	CC	CC	CC	CC	CC	CC	CC	CT	CC	CC	CC	CC	CC	CC	CC	CC	CC	CT	CC	CT
9679504-50-C>T	CC	CC	CC	CC	CC	CC	CC	CC	CC	CC	CC	CC	CC	CC	CC	TT	CC	CC	CC	CC	CC	CC	CC	CC	CC	CC	CC	CC	TT	CC	CC	CC	CC	CC	CC	CC	CC	CC	CC	CC	CC	CC	CC	CC	CC	CC	CC	CC	CC
4771228-22-G>C	GG	GG	GG	GG	GG	GG	GG	GG	GG	GG	GG	GG	GG	GG	GG	GG	GG	GG	GG	GG	GG	GG	GG	GG	GG	GG	GG	GG	GG	GG	GG	GG	GG	GG	GG	GG	GG	GG	GG	GG	GG	GG	GG	GG	GG	GG	GG	GG	GG
4584882-61-A>G	GG	GG	GG	GG	GG	GG	GG	GG	GG	GG	GG	GG	GG	GG	GG	NN	GG	GG	GG	GG	GG	GG	GG	GG	GG	GG	GG	GG	GG	GG	GG	GG	GG	GG	GG	AG	GG	GG	GG	GG	GG	GG	GG	GG	GG	NN	GG	GG	GG
4584042-24-T>C	TT	TT	TT	TT	TT	TT	TT	TT	TT	TT	TT	TT	TT	TT	CC	TT	TT	NN	TT	TT	TT	TT	TT	TT	TT	TT	TT	TT	TT	NN	TT	TT	TT	TT	TT	CT	TT	TT	TT	TT	TT	TT	TT	TT	TT	TT	TT	TT	TT
9689776-7-C>T	CC	CC	TT	TT	CC	TT	TT	CT	TT	TT	CC	CC	CC	CC	TT	TT	TT	TT	CC	TT	CC	CC	TT	CC	TT	TT	TT	TT	TT	TT	TT	TT	CC	TT	TT	TT	TT	TT	TT	TT	CC	TT	TT	TT	TT	TT	TT	TT	TT
4766138-17-A>G	GG	GG	AA	AA	GG	AA	GG	AG	GG	AA	GG	GG	GG	GG	GG	AA	GG	GG	GG	GG	GG	GG	GG	GG	GG	AA	GG	GG	AA	AA	AA	GG	GG	AA	GG	AG	AA	AA	GG	GG	GG	GG	GG	AA	GG	GG	AA	GG	GG
9681363-15-T>C	TT	TT	TT	TT	TT	TT	TT	TT	TT	TT	TT	TT	TT	TT	TT	CC	TT	TT	TT	TT	TT	TT	TT	TT	TT	TT	TT	TT	CC	TT	TT	TT	TT	TT	TT	TT	TT	TT	TT	TT	TT	TT	TT	TT	TT	TT	TT	TT	TT
100134551-33-A>T	AA	AA	AA	AA	AA	AA	TT	TT	AA	AA	AA	AA	AA	AA	AA	AA	TT	TT	AA	AA	AA	AA	TT	AA	TT	AA	TT	TT	AA	AA	AA	TT	AA	AA	AA	AA	AA	AA	AA	AA	AA	AT	TT	AA	AA	TT	AA	AA	AA
4770645-16-C>G	CC	CC	CC	CC	CC	CC	CC	CC	CC	GG	CC	CC	CC	GC	GG	CC	CC	CC	CC	GG	CC	CC	CC	CC	CC	CC	CC	CC	CC	CC	CC	CC	CC	CC	CC	GC	CC	CC	GG	CC	CC	CC	CC	CC	CC	CC	CC	CC	GG
2404168-58-C>G	CC	CC	CC	CC	CC	CC	CC	CC	CC	CC	CC	CC	CC	CC	GG	CC	CC	CC	CC	GG	CC	CC	CC	CC	CC	CC	CC	CC	CC	CC	CC	CC	CC	CC	CC	CC	CC	CC	GG	CC	CC	CC	CC	CC	CC	CC	CC	GG	GG
100037522-47-G>A	GG	GG	GG	GG	GG	GG	GG	AG	GG	GG	GG	GG	GG	GG	GG	NN	GG	NN	GG	AA	GG	GG	GG	GG	GG	GG	GG	GG	NN	GG	GG	GG	GG	GG	GG	GG	GG	GG	AA	GG	GG	GG	GG	GG	GG	NN	GG	AA	AA
4578617-25-C>A	CC	CC	CC	CC	AA	CC	CC	CC	CC	CC	CC	CC	CC	CC	AA	CC	CC	CC	CC	CC	CC	CC	CC	CC	CC	CC	CC	CC	CC	CC	CC	CC	CC	CC	CC	AC	CC	CC	CC	CC	AA	CC	CC	CC	CC	CC	CC	CC	CC
9679500-10-C>T	CC	TT	CC	CC	CC	CC	CC	CC	CC	TT	TT	TT	TT	CT	CC	CC	CC	CC	TT	TT	TT	CC	CC	TT	CC	CC	CC	CC	CC	CC	CC	CC	TT	CC	CC	CC	CC	CC	TT	CC	CC	CC	CC	CC	CC	CC	CC	CC	TT
100259934-67-G>T	NN	TT	TT	TT	NN	TT	TT	TT	TT	TT	TT	TT	TT	TT	TT	NN	NN	NN	TT	TT	TT	NN	NN	TT	TT	TT	TT	NN	NN	TT	TT	NN	TT	TT	TT	TT	TT	TT	NN	TT	NN	GG	NN	TT	NN	NN	TT	NN	NN
4773297-57-C>T	NN	CC	CC	CC	TT	CC	CC	CC	CC	CC	CC	CC	NN	CC	CC	NN	NN	NN	CC	NN	CC	TT	CC	CC	CC	CC	CC	CC	NN	CC	CC	NN	CC	CC	CC	CC	CC	CC	NN	CC	TT	NN	NN	CC	CC	NN	CC	CC	NN
4772636-49-G>A	GG	GG	GG	GG	GG	GG	GG	GG	GG	GG	GG	GG	GG	GG	GG	GG	GG	GG	GG	GG	GG	GG	GG	GG	GG	GG	GG	GG	GG	GG	GG	GG	GG	GG	GG	AG	GG	GG	GG	GG	GG	GG	GG	GG	GG	GG	GG	GG	GG
9687408-35-C>T	CC	TT	CC	CC	CC	CC	TT	TT	CC	CT	TT	TT	CT	TT	TT	TT	TT	TT	TT	NN	CC	CC	TT	TT	TT	CC	TT	TT	TT	CC	CC	TT	CC	CC	CC	CT	CC	CC	NN	CC	CC	TT	TT	CC	CC	TT	CC	CC	NN
4773929-34-C>A	CC	CC	CC	CC	CC	CC	CC	AC	CC	CC	CC	CC	CC	CC	CC	CC	AA	CC	CC	CC	CC	CC	AA	CC	CC	CC	AC	AA	CC	CC	CC	AA	CC	CC	CC	CC	CC	CC	CC	CC	CC	AA	AA	CC	CC	AA	CC	CC	CC
5587309-49-T>C	CC	TT	CC	CC	TT	CC	TT	TT	TT	TT	TT	TT	TT	CT	TT	TT	TT	TT	TT	TT	TT	CC	TT	TT	TT	CC	TT	TT	TT	CC	CC	TT	TT	CC	TT	CT	CC	CC	TT	TT	CC	TT	TT	CC	TT	TT	CC	TT	TT
16725610-28-C>G	GG	GG	CC	CC	CC	CC	CC	CC	CC	CC	GG	GG	GG	GC	CC	CC	CC	CC	GG	CC	GG	GG	CC	GG	CC	CC	CC	CC	CC	NN	CC	CC	GG	CC	CC	CC	CC	CC	CC	CC	CC	CC	CC	CC	CC	CC	CC	CC	CC
2490650-13-C>T	CC	CC	CC	CC	CC	CC	CC	CC	CC	TT	CC	CC	CC	CC	TT	NN	CC	NN	CC	CC	CC	CC	CC	CC	CC	CC	CC	CC	NN	CC	CC	CC	CC	CC	CC	CC	CC	CC	CC	CC	CC	CC	CC	CC	CC	NN	CC	CC	CC
2594666-34-T>C	TT	TT	TT	TT	TT	TT	TT	TT	TT	TT	TT	TT	TT	TT	TT	NN	TT	NN	TT	TT	TT	TT	TT	TT	TT	TT	TT	TT	NN	TT	TT	TT	TT	TT	TT	TT	TT	TT	TT	TT	TT	TT	TT	TT	TT	NN	TT	TT	TT
2619443-45-G>A	GG	GG	GG	GG	GG	GG	GG	GG	AA	GG	GG	GG	GG	GG	GG	GG	GG	GG	GG	GG	GG	GG	GG	GG	GG	GG	GG	GG	GG	GG	GG	GG	GG	GG	AA	GG	GG	GG	GG	AA	GG	GG	GG	AA	AA	GG	GG	AA	GG
2432536-56-C>G	CC	CC	CC	CC	CC	CC	CC	GC	GG	GG	CC	CC	CC	CC	CC	CC	CC	CC	CC	CC	CC	CC	CC	CC	CC	CC	GC	CC	CC	CC	CC	CC	CC	CC	GC	GC	CC	CC	CC	GG	CC	CC	CC	CC	GG	CC	CC	GC	CC
2400837-19-C>G	CC	CC	CC	CC	CC	CC	CC	CC	GG	CC	CC	CC	CC	CC	CC	CC	CC	CC	CC	CC	CC	CC	CC	CC	GG	CC	CC	CC	CC	CC	CC	CC	CC	CC	GG	CC	CC	CC	CC	GG	CC	CC	CC	CC	GG	CC	CC	GG	CC
4773381-46-A>T	AA	AA	AA	AA	AA	AA	AA	AT	AA	AA	AA	AA	AA	AA	TT	TT	AA	AA	AA	AA	AA	AA	AT	AA	AA	AA	AA	AA	TT	AA	AA	AA	AA	AA	AA	AT	AA	AA	AA	AA	AA	AA	AA	AA	AA	AA	AA	AA	AA
100215972-15-G>C	GG	GG	CC	CC	GG	CC	GG	GG	GG	GG	GG	GG	GG	GG	GG	CC	GG	GG	GG	GG	GG	GG	GG	GG	GG	CC	GG	GG	CC	CC	CC	GG	GG	CC	GG	CC	CC	CC	GG	GG	GG	GG	GG	CC	GG	GG	CC	GG	GG
2433482-5-G>C	GG	GG	GG	GG	GG	GG	GG	GG	GG	GG	GG	GG	GG	GG	GG	GG	GG	GG	GG	GG	GG	GG	GG	GG	GG	GG	GG	GG	GG	GG	GG	GG	GG	GG	GG	GC	GG	GG	GG	GG	GG	GG	GG	GG	GG	NN	GG	GG	GG
2542887-35-T>C	TT	TT	TT	TT	TT	TT	TT	TT	TT	TT	TT	TT	TT	TT	TT	CC	TT	TT	TT	TT	TT	TT	TT	TT	TT	TT	TT	TT	CC	TT	TT	TT	TT	TT	TT	TT	TT	TT	TT	TT	TT	TT	TT	TT	TT	TT	TT	TT	TT
100185215-30-C>T	CC	CC	CC	CC	CC	CC	CC	CT	CC	CC	CC	CC	CC	CC	CC	TT	CC	CC	CC	CC	CC	CC	CC	CC	CC	CC	CC	CC	TT	CC	CC	CC	CC	CC	CC	CC	CC	CC	CC	CC	CC	CC	CC	CC	CC	NN	CC	CC	CC
4769153-51-A>G	AA	AA	AA	AA	AA	AA	AA	AA	AA	AA	AA	AA	AA	AA	AA	GG	AA	NN	AA	AA	AA	AA	NN	AA	AA	AA	AA	AA	GG	AA	AA	AA	AA	AA	AA	AA	AA	AA	AA	AA	AA	AA	AA	AA	AA	AA	AA	AA	AA
4765520-21-G>A	GG	GG	GG	GG	GG	GG	GG	AG	GG	GG	GG	GG	GG	GG	GG	GG	AA	GG	GG	GG	GG	GG	AA	GG	GG	GG	AG	AA	GG	GG	GG	AA	GG	GG	AG	GG	GG	GG	GG	GG	GG	AG	AA	GG	GG	GG	GG	GG	GG
2438055-29-G>C	GG	GG	GG	GG	GG	GG	GG	GG	GG	GG	GG	GG	GG	GG	GG	GG	GG	GG	GG	GG	GG	GG	GG	GG	GG	GG	GG	GG	GG	GG	GG	GG	GG	GG	GG	GC	GG	GG	GG	GG	GG	GG	GG	GG	GG	GG	GG	GG	GG
2378584-41-C>G	CC	CC	CC	CC	CC	CC	CC	CC	CC	GG	CC	CC	CC	CC	CC	CC	CC	CC	CC	GG	CC	CC	CC	CC	CC	CC	CC	CC	CC	CC	CC	CC	CC	CC	CC	CC	CC	CC	GG	CC	CC	CC	CC	CC	CC	NN	CC	CC	GG
4589078-16-A>G	GG	GG	GG	GG	GG	GG	GG	GG	AA	GG	GG	GG	GG	AA	GG	GG	GG	GG	GG	GG	GG	GG	GG	GG	GG	GG	AA	GG	GG	GG	GG	GG	GG	GG	AA	GG	GG	GG	GG	AA	GG	GG	GG	AA	AA	GG	GG	AA	GG
100106644-9-G>A	GG	AG	AG	GG	GG	GG	GG	GG	GG	GG	GG	GG	GG	GG	GG	GG	GG	GG	GG	GG	GG	GG	GG	GG	GG	GG	GG	GG	GG	GG	GG	GG	GG	GG	GG	GG	AG	GG	GG	GG	GG	GG	GG	GG	GG	NN	AG	GG	AG
2415700-15-T>C	TT	TT	TT	TT	TT	TT	TT	TT	CC	CC	TT	TT	TT	TT	TT	TT	TT	TT	TT	TT	TT	TT	TT	TT	TT	TT	CC	TT	TT	TT	TT	TT	TT	TT	CC	TT	TT	TT	CT	CC	TT	TT	TT	CC	TT	TT	TT	CC	TT
4772396-66-C>T	CC	CC	CC	CC	CC	CC	CC	CC	CC	CC	CC	CC	CC	CC	CC	CC	CC	CC	CC	CC	CC	CC	CC	CC	CC	CC	CC	CC	CC	CC	CC	CC	CC	CC	CC	CC	CC	CC	CC	CC	CC	CC	CC	CC	CC	NN	CC	CC	CC
4771247-61-C>T	TT	TT	CC	CC	CT	CC	CC	CT	CC	CC	TT	TT	TT	CT	CC	CC	CT	CC	TT	TT	TT	TT	TT	TT	CC	CC	CC	CT	CC	CC	CC	TT	TT	CC	CC	CC	CC	CC	TT	CC	TT	CT	CT	CC	CT	TT	CC	CC	TT
9714702-36-G>A	GG	AG	AG	GG	GG	GG	GG	GG	NN	GG	GG	GG	GG	GG	GG	GG	GG	GG	GG	GG	GG	GG	GG	GG	GG	GG	GG	GG	GG	GG	GG	GG	GG	GG	GG	GG	AG	GG	GG	NN	GG	GG	GG	NN	GG	GG	AG	GG	AG
2392311-21-T>C	TT	CC	TT	TT	CC	TT	TT	TT	TT	TT	CC	CC	CC	CT	TT	TT	TT	TT	CC	TT	CC	TT	TT	CC	TT	TT	TT	TT	TT	TT	TT	TT	CC	TT	TT	CT	TT	TT	TT	TT	CC	TT	TT	TT	TT	TT	TT	TT	TT
2445674-55-A>G	AA	AA	AA	AA	AA	AA	AA	AA	AA	AA	AA	AA	AA	AG	GG	AA	AA	NN	AA	AA	AA	AA	AA	AA	AA	AA	AA	AA	AA	AA	AA	AA	AA	AA	AA	AG	AA	AA	AA	AA	AA	AA	AA	AA	AA	NN	AA	AA	AA
4765175-35-C>T	CC	TT	TT	TT	CC	TT	CC	CC	TT	CC	TT	TT	TT	CT	CC	CC	CC	NN	TT	CC	TT	CC	CC	TT	CC	TT	CC	CC	CC	NN	TT	CC	TT	TT	TT	CT	TT	TT	CC	TT	CC	CC	CC	TT	TT	NN	TT	TT	CC
4772971-67-T>C	CC	TT	CT	CC	TT	TT	CC	CT	TT	TT	TT	TT	TT	CT	TT	TT	CC	CC	TT	TT	TT	CC	CT	TT	CC	CT	CC	CC	TT	CT	NN	CC	TT	TT	TT	CT	TT	TT	TT	TT	TT	CT	CC	TT	TT	CC	NN	TT	TT
2479187-36-G>A	GG	GG	GG	GG	GG	GG	GG	GG	GG	GG	GG	GG	GG	GG	GG	GG	GG	GG	GG	GG	GG	GG	GG	GG	GG	GG	GG	GG	GG	GG	GG	GG	GG	GG	GG	GG	GG	GG	GG	GG	GG	GG	GG	GG	GG	NN	GG	GG	GG
4771797-27-C>T	TT	CC	TT	TT	TT	TT	TT	CT	CC	TT	CC	CC	CC	CT	CC	TT	CC	TT	CC	TT	CC	TT	CT	CC	TT	TT	CC	CC	TT	TT	TT	CC	CC	TT	CC	CT	TT	TT	TT	CC	TT	CC	CC	CC	CC	CT	TT	CC	TT
2461766-45-G>A	GG	GG	NN	GG	GG	GG	GG	GG	GG	GG	GG	GG	GG	GG	GG	GG	GG	GG	GG	GG	GG	GG	GG	GG	GG	GG	GG	GG	GG	NN	GG	GG	GG	GG	GG	GG	GG	GG	GG	NN	GG	GG	GG	GG	GG	GG	GG	GG	GG
100252600-26-T>C	CC	CC	CC	CC	CC	CC	CC	CC	CC	CC	CC	CC	CC	CC	CC	CC	CC	CC	CC	TT	CC	CC	CC	CC	CC	CC	TT	NN	NN	CC	CC	CC	CC	CC	CC	CC	CC	CC	TT	CC	CC	TT	CC	CC	CC	CC	CC	TT	TT
100252601-53-T>C	TT	TT	TT	CC	CC	TT	CC	CC	TT	CC	TT	TT	CC	CC	CC	CC	CC	TT	CC	CC	TT	CC	CC	CC	CC	TT	TT	CC	CC	CC	CC	TT	CC	TT	TT	CC	TT	TT	CC	TT	CC	CC	CC	CC	CC	CC	TT	CC	CC
4772181-56-C>T	CC	CC	CC	CC	CC	CC	CC	CC	CC	CC	CT	CC	CC	CC	CC	NN	CC	CC	CC	CC	CC	CC	CC	CC	CC	CC	CC	CC	NN	CC	CC	CC	CC	CC	CC	CC	CC	CC	CC	CC	CC	CC	CC	CC	CC	NN	CC	CC	CC
2576309-68-T>C	TT	TT	TT	TT	TT	TT	TT	CT	TT	TT	TT	TT	TT	TT	TT	TT	TT	TT	TT	TT	TT	TT	TT	TT	TT	TT	TT	TT	TT	TT	TT	TT	TT	TT	TT	CT	TT	TT	TT	TT	TT	CT	TT	TT	TT	NN	TT	TT	TT
9694639-53-T>C	TT	TT	TT	TT	TT	TT	TT	CC	TT	TT	TT	TT	TT	TT	NN	NN	TT	NN	TT	TT	TT	TT	TT	TT	TT	TT	TT	NN	TT	TT	TT	CC	TT	TT	TT	CT	TT	TT	NN	TT	TT	CT	TT	TT	TT	NN	TT	TT	TT
100132129-53-T>C	CC	CC	CC	CC	TT	CC	CC	CT	CC	CC	CC	CC	CC	CC	CC	CC	TT	CC	CC	TT	CC	CC	TT	CC	CC	CC	TT	TT	CC	CC	CC	TT	CC	CC	CC	CC	CC	CC	TT	CC	TT	TT	TT	CC	CC	CC	CC	CC	TT
2559205-18-T>G	GG	GG	GG	GG	GG	GG	GG	GG	TT	TT	GG	GG	GG	GG	GG	GG	GG	NN	GG	GG	GG	GG	GG	GG	GG	GG	GG	GG	GG	NN	GG	GG	GG	GG	TT	GG	GG	GG	GG	TT	GG	GG	GG	TT	TT	NN	GG	TT	GG
2456569-33-A>G	AA	AA	GG	GG	AA	GG	GG	GG	AA	GG	AA	AA	AA	AA	GG	AA	GG	GG	AA	GG	AA	AA	GG	AA	GG	GG	GG	GG	AG	GG	GG	GG	AA	GG	AA	AA	GG	GG	GG	AA	AA	GG	GG	AA	AA	AA	GG	AA	NN
2438430-22-A>G	AA	AA	AA	AA	AA	AA	AA	AA	AA	GG	AA	AA	AA	AA	AA	NN	AA	NN	AA	AG	AA	AA	AA	AA	AA	AA	AA	AA	AA	AA	AA	GG	AA	AA	AA	AA	AA	AA	AA	AA	AA	AA	GG	AA	AA	NN	AA	AA	AA
4768364-18-A>G	GG	GG	GG	GG	GG	GG	GG	AG	GG	GG	GG	GG	GG	AG	GG	GG	AA	GG	GG	GG	GG	GG	AA	GG	GG	GG	AG	AA	GG	GG	GG	AA	GG	GG	AG	AG	GG	GG	GG	GG	GG	AA	AA	GG	GG	GG	GG	GG	GG
2561776-17-T>C	TT	TT	TT	TT	TT	TT	TT	TT	TT	TT	TT	TT	TT	TT	TT	NN	TT	TT	TT	TT	TT	TT	TT	TT	TT	TT	TT	TT	NN	TT	TT	TT	TT	TT	TT	CT	TT	TT	TT	TT	TT	TT	TT	TT	TT	TT	TT	TT	TT
4590220-34-C>T	CC	CC	CC	CC	CC	CC	CC	CC	CC	TT	CC	CC	CC	CC	CC	CC	CC	CC	CC	CC	CC	CC	CC	CC	CC	CC	CC	CC	CC	CC	CC	CC	CC	CC	CC	CT	CC	CC	CC	CC	CC	CC	CC	CC	CC	CC	CC	CC	CC
100136681-26-G>A	GG	GG	GG	GG	GG	GG	GG	GG	GG	GG	GG	GG	GG	GG	AA	GG	GG	NN	GG	GG	GG	GG	GG	GG	GG	GG	GG	GG	GG	GG	GG	GG	GG	GG	GG	GG	GG	GG	GG	GG	GG	NN	GG	GG	GG	GG	GG	GG	GG
4778924-46-T>A	TT	AA	TT	TT	TT	TT	AA	TT	TT	TT	AA	AA	AA	AA	TT	TT	TT	AA	AA	TT	AA	TT	TT	AA	AA	TT	TT	TT	TT	NN	TT	TT	AA	TT	TT	TT	TT	TT	TT	TT	TT	TT	TT	TT	TT	TT	TT	TT	TT
5588215-5-C>G	GG	GG	CC	CC	GG	CC	GG	GG	GG	CC	GG	GG	GG	GG	GG	GG	GG	GG	GG	CC	GG	GG	GG	GG	GG	CC	GG	GG	GG	CC	CC	GG	GG	CC	GG	GC	CC	CC	CC	GG	GG	GG	GG	GG	GG	GG	CC	GG	CC
2428376-59-G>A	GG	GG	GG	GG	GG	GG	GG	GG	AA	GG	GG	GG	GG	GG	GG	GG	GG	GG	GG	GG	GG	GG	GG	GG	GG	GG	GG	GG	GG	GG	GG	GG	GG	GG	AA	GG	GG	GG	GG	AA	GG	GG	GG	AA	AA	NN	GG	AA	GG
4584831-42-C>G	CC	GG	CC	CC	CC	CC	CC	CC	CC	CC	GG	GG	GG	GC	CC	CC	CC	CC	GG	CC	GG	CC	CC	GG	CC	CC	CC	CC	CC	CC	CC	CC	GG	CC	CC	CC	CC	CC	CC	CC	CC	CC	CC	CC	CC	NN	CC	CC	CC
2551124-64-G>A	NN	GG	GG	GG	GG	GG	GG	GG	GG	NN	GG	GG	GG	GG	GG	NN	GG	NN	GG	NN	GG	NN	NN	GG	GG	GG	GG	NN	NN	GG	GG	GG	GG	GG	GG	GG	GG	GG	GG	GG	GG	GG	GG	GG	GG	NN	GG	GG	NN
100132456-47-A>G	GG	AA	GG	GG	NN	GG	AA	GG	AA	AA	AA	AA	AA	AA	AA	GG	GG	AA	AA	AA	AA	GG	GG	AA	GG	GG	AG	GG	GG	GG	GG	GG	GG	GG	AA	AG	GG	GG	AA	AA	AA	GG	GG	AA	AA	GG	GG	AA	AA
100028488-36-T>C	TT	TT	TT	TT	TT	TT	TT	TT	TT	TT	TT	TT	TT	TT	TT	TT	TT	TT	TT	TT	TT	TT	TT	TT	TT	TT	TT	TT	TT	TT	TT	TT	TT	TT	TT	TT	TT	TT	TT	TT	TT	TT	TT	TT	TT	TT	TT	TT	TT
5588923-31-G>T	TT	TT	GG	GG	GT	GG	TT	GT	GG	GG	TT	GG	TT	TT	GG	TT	TT	NN	GG	GG	TT	GG	GG	TT	GG	GG	TT	GG	GG	NN	GG	GG	TT	TT	GG	TT	TT	TT	GG	GG	GG	NN	GG	NN	GG	TT	TT	TT	GG
4772389-62-T>G	TT	GG	GG	GG	GG	GG	GG	GG	GG	GG	GG	GG	GG	GG	GG	GG	NN	GG	GG	GG	GG	TT	GG	GG	GG	GG	GG	GG	GG	GG	GG	GG	GG	GG	GG	GT	GG	GG	GG	GG	GG	GG	GG	GG	GG	GG	GG	GT	GG
4768263-6-A>G	AA	GG	AA	AA	GG	AA	AA	GG	GG	AA	GG	GG	GG	GG	GG	AA	GG	GG	GG	GG	GG	AA	GG	GG	AA	AA	GG	GG	AA	AA	AA	GG	GG	AA	GG	AA	AA	AA	AA	GG	GG	GG	GG	GG	GG	GG	AA	GG	GG
7049974-48-T>C	TT	CC	CC	CC	CC	CC	CC	CC	CC	CC	CC	CC	CC	CC	CC	NN	CC	CC	CC	NN	CC	TT	CC	CC	CC	CC	CC	CC	CC	CC	CC	CC	CC	CC	CC	TT	CC	CC	CC	CC	CC	CC	CC	CC	CC	TT	CC	CC	CC
4589004-52-T>C	CC	CC	CC	CC	CC	TT	CC	CT	CC	CC	CC	CC	CT	CT	CC	CC	CC	CC	CC	CC	CT	CC	CT	CT	CC	CC	CC	CC	CC	CC	CC	CC	TT	TT	CC	CT	CC	TT	CC	CC	CC	CC	CC	CC	CC	NN	TT	CC	CT
9718464-20-A>G	AA	GG	AG	GG	AA	GG	AA	AA	AA	GG	GG	GG	GG	GG	NN	AG	AA	AA	GG	AA	GG	AA	AA	GG	NN	GG	AA	AA	AG	NN	NN	AA	GG	GG	AA	AA	GG	GG	AA	AA	GG	AA	AA	AA	AA	NN	NN	AA	AA
2446052-15-G>A	GG	GG	GG	GG	GG	GG	GG	GG	GG	GG	GG	GG	GG	GG	GG	AA	GG	GG	GG	GG	GG	GG	GG	GG	GG	GG	GG	GG	AA	AG	GG	GG	GG	GG	GG	GG	GG	GG	GG	GG	GG	GG	GG	GG	GG	GG	GG	GG	GG
4575590-29-G>A	GG	GG	GG	GG	GG	GG	GG	GG	GG	GG	GG	GG	GG	GG	GG	GG	GG	AA	GG	GG	GG	GG	GG	GG	GG	GG	GG	GG	GG	GG	GG	GG	GG	GG	GG	GG	GG	GG	GG	GG	GG	GG	GG	GG	GG	GG	GG	GG	GG
9681118-9-T>G	TT	GG	TT	TT	TT	TT	TT	GT	TT	GG	GG	GG	GG	GT	GG	TT	GG	GG	GG	TT	GG	TT	GT	GG	TT	TT	GT	GG	TT	TT	TT	GG	GG	TT	TT	GT	TT	TT	TT	TT	TT	GG	GG	TT	TT	TT	TT	TT	TT
4590274-18-C>A	AA	CC	AA	AA	AA	AA	AA	AC	AA	CC	CC	CC	CC	AC	CC	AA	CC	CC	CC	AA	CC	AA	AC	CC	AA	AC	AC	CC	AA	AA	AA	CC	CC	AA	AC	AC	AA	AA	AA	AA	AA	CC	CC	AA	AA	CC	AA	AA	AA
2517892-53-A>G	AA	AA	AA	AA	AA	AA	AA	AG	AA	AA	AA	AA	AA	AA	AA	AA	GG	GG	AA	AA	AA	AA	GG	AA	AA	AA	AG	GG	AA	AA	AA	GG	AA	AA	AA	AG	AA	AA	AG	AA	AA	GG	GG	AA	AA	GG	AA	AA	AA
2455183-23-C>T	CC	TT	TT	CC	CC	NN	CC	CC	CC	CC	NN	NN	NN	CC	CC	CC	CC	CC	NN	CC	NN	CC	CC	NN	CC	CC	CC	CC	CC	NN	CC	CC	NN	NN	CC	CC	TT	NN	CC	CC	CC	CC	CC	CC	CC	CC	TT	CC	TT
5584269-48-T>C	TT	TT	CC	CC	TT	CC	TT	TT	TT	TT	TT	TT	TT	TT	TT	TT	TT	TT	TT	TT	TT	TT	TT	TT	TT	CC	TT	TT	TT	CC	CC	TT	TT	CC	TT	CC	CT	CC	TT	TT	TT	TT	TT	TT	TT	TT	CC	TT	TT
4578634-31-C>T	CC	CC	CC	CC	CC	CC	CC	CC	CC	CC	CC	CC	CC	CC	CC	TT	CC	CC	CC	CC	CC	CC	CC	CC	CC	CC	CC	CC	TT	CC	CC	CC	CC	CC	CC	CC	CC	CC	CC	CC	CC	CC	CC	CC	CC	CC	CC	CC	CC
4770900-64-G>C	GG	GG	GG	GG	GG	GG	GG	GG	GG	GG	GG	GG	GG	GG	GG	GG	GG	GG	GG	GG	GG	GG	GG	GG	GG	GG	GG	GG	GG	GG	GG	GG	GG	GG	GG	GG	GG	GG	GG	GG	GG	GG	GG	GG	GG	GG	GG	GG	GG
2377661-7-G>T	GG	GG	GG	GG	GG	GG	GG	GG	GG	GT	GG	GG	GG	GG	GG	NN	GG	TT	GG	GG	GG	GG	GG	GG	GG	GG	GG	GG	NN	NN	GG	GG	GG	GG	GG	GG	GG	GG	GG	GG	GG	GG	GG	GG	GG	GG	GG	GG	GG
4583680-65-A>G	AA	AA	AA	AA	GG	AA	AA	AA	AA	AA	AA	AA	AA	AA	AA	AA	AA	AA	AA	AA	AA	AA	AA	AA	AA	AA	AA	AA	AA	AA	AA	AA	AA	AA	AA	AA	AA	AA	AA	AA	GG	AA	AA	AA	AA	AA	AA	AA	AA
4770917-39-T>C	CC	TT	TT	TT	NN	TT	TT	CC	TT	TT	TT	TT	TT	TT	CC	TT	TT	TT	TT	TT	TT	CC	TT	TT	TT	TT	TT	CC	TT	TT	TT	TT	TT	TT	TT	TT	TT	TT	TT	TT	TT	TT	TT	TT	TT	NN	TT	TT	TT
9669788-31-T>C	TT	TT	TT	TT	NN	TT	TT	TT	TT	TT	TT	TT	TT	TT	TT	TT	TT	TT	TT	TT	TT	TT	TT	TT	TT	TT	TT	NN	TT	TT	TT	NN	TT	TT	TT	TT	TT	TT	TT	TT	TT	NN	TT	TT	TT	NN	TT	TT	TT
4593439-12-C>A	AA	AA	AA	AA	CC	AA	CC	AA	AA	AA	AA	AA	AA	AA	AA	NN	AA	AA	AA	AA	AA	AA	AA	AA	CC	AA	CC	AA	NN	AA	AA	AA	AA	AA	AA	AA	AA	AA	AA	AA	CC	AA	AA	AA	AA	AC	AA	AA	AA
2631863-67-G>C	GG	GG	GG	GG	GG	GG	GG	GG	GG	GG	GG	GG	GG	GG	GG	GG	GG	GG	GG	GG	GG	GG	GG	GG	GG	GG	GG	GG	GG	GG	GG	GG	GG	GG	GG	GG	GG	GG	GG	GG	GG	GG	GG	GG	GG	GG	GG	GG	GG
4578598-55-T>C	TT	TT	CC	CC	TT	CT	TT	CT	CC	CT	TT	TT	TT	CT	TT	CC	CC	TT	TT	CC	TT	CC	CC	TT	TT	CT	CT	CC	CC	CC	CC	CC	TT	CC	CC	CT	TT	CC	CC	CC	TT	CT	CC	CC	CC	CT	CC	CC	CC
4774119-19-C>T	CC	CC	CC	CC	CC	CC	TT	CC	CC	TT	CC	CC	CC	CC	CC	CC	CC	CC	CC	TT	CC	CC	CC	CC	TT	CT	CC	CC	CC	CC	CC	CC	CC	CC	CC	CT	CC	CC	TT	CC	CC	CC	CC	CC	CC	CC	CC	CC	TT
9718986-5-G>C	GG	GG	GG	GG	GG	GC	GG	GG	GG	GC	GC	GG	GG	GG	GC	GG	GG	GC	GG	GG	GG	GG	GC	GG	GG	GG	GG	GG	GG	GG	GG	GG	GG	GG	GG	GC	GG	GG	GG	GG	GG	GG	GG	GG	GG	GG	GG	GG	GG
4773244-29-A>T	AA	AA	AT	AA	AA	AA	AA	AA	AA	AA	AA	AA	AA	AA	AA	AA	AA	AA	AA	AA	AA	AA	AA	AA	AA	AA	AA	AA	AA	AA	AA	AA	AA	AA	AA	AA	AT	AA	AA	AA	AA	AA	AA	AA	AA	AA	AT	AA	AT
2592431-14-G>T	TT	GG	GG	GG	GT	GG	GG	GT	GG	GG	GG	GG	GG	GG	NN	TT	TT	GG	GG	TT	GG	TT	TT	GG	GG	GT	GT	TT	TT	GG	GG	TT	GG	GG	GG	TT	GG	GG	TT	GG	TT	NN	TT	GG	GG	GG	GG	GG	TT
100022193-27-G>T	TT	TT	TT	TT	TT	TT	TT	TT	GG	TT	TT	TT	TT	TT	TT	TT	TT	TT	TT	TT	TT	TT	TT	TT	TT	TT	TT	TT	TT	TT	TT	TT	TT	TT	GG	TT	TT	TT	TT	GG	TT	TT	TT	GG	TT	TT	TT	GG	TT
2553281-67-A>T	AA	AA	AA	AA	AT	AA	AA	AA	AA	AA	AA	AA	AA	AA	TT	AA	AA	AA	AA	AA	AA	AA	AA	AA	AA	AA	AA	AA	AA	AA	AA	AA	AA	AA	AA	AA	AA	AA	AA	AA	TT	AA	AA	AA	AA	AA	AA	AA	AA
2541869-52-C>T	TT	CC	CC	CC	CC	CC	TT	CT	CC	TT	CC	CC	CC	CC	CC	TT	TT	TT	CC	CC	CC	TT	TT	CC	TT	CC	CT	TT	TT	CC	CC	TT	CC	CC	CC	CT	CC	CC	CC	CC	CC	TT	TT	CC	CC	NN	CC	CC	CC
5584513-37-T>C	TT	TT	TT	TT	TT	TT	TT	TT	TT	NN	TT	TT	TT	TT	CC	TT	TT	TT	TT	TT	TT	TT	TT	TT	TT	CC	TT	TT	TT	TT	TT	TT	TT	TT	TT	TT	TT	TT	TT	TT	TT	TT	TT	TT	TT	TT	TT	TT	TT
9688527-56-T>C	TT	TT	TT	TT	TT	CC	CC	TT	CC	CC	TT	TT	TT	TT	TT	TT	TT	TT	TT	TT	TT	CC	TT	TT	CC	TT	TT	TT	TT	CC	TT	TT	TT	TT	TT	CT	TT	TT	TT	TT	TT	TT	TT	CC	TT	CC	TT	TT	TT
5584129-55-C>T	CC	CC	CC	CC	NN	CC	TT	CC	CC	CC	CC	CC	CC	CC	CC	CC	CC	TT	CC	CC	CC	TT	CC	CC	TT	CC	CC	CC	CC	NN	CC	CC	CC	CC	CC	CC	CC	CC	CC	CC	CC	CC	CC	CC	CC	NN	CC	CC	CC
4769231-30-T>A	TT	TT	AT	AA	TT	AA	TT	TT	TT	AA	TT	TT	TT	TT	TT	TT	TT	NN	TT	AA	AA	TT	TT	TT	TT	AT	TT	TT	TT	AA	AA	TT	AA	AA	TT	AT	AA	AA	AA	TT	TT	TT	TT	AA	TT	NN	AA	TT	AA
9681991-29-T>A	TT	TT	AA	AA	TT	AA	TT	TT	TT	TT	TT	TT	TT	TT	TT	TT	TT	TT	TT	AA	TT	TT	TT	TT	TT	AA	TT	TT	TT	AA	AA	TT	TT	AA	TT	AT	TT	AA	AA	TT	TT	TT	TT	TT	TT	NN	AA	TT	AA
4580363-8-A>G	AA	AA	NN	GG	AA	AG	GG	GG	AA	AA	AA	AA	AA	AA	GG	GG	GG	GG	AA	GG	AA	AA	GG	AA	GG	GG	GG	GG	GG	NN	GG	GG	AA	AA	AG	AG	AA	GG	GG	AG	AA	GG	GG	AG	GG	AA	NN	GG	GG
4582480-57-G>A	AA	AA	GG	GG	AA	GG	GG	GG	AA	AA	AA	AA	AA	AA	GG	GG	GG	GG	AA	GG	AA	AA	GG	AA	GG	GG	GG	GG	GG	GG	GG	GG	AA	GG	GG	AG	AA	GG	GG	GG	AA	GG	GG	GG	GG	AA	GG	GG	GG
4772335-45-C>T	CC	CC	CC	CC	CC	CC	CC	CC	CC	CC	CC	CC	CC	CC	CC	CC	CC	CC	CC	CC	CC	CC	CC	CC	CC	CC	CC	CC	CC	CC	CC	CC	CC	CC	CC	CC	CC	CC	CC	CC	CC	CC	CC	CC	CC	CC	CC	CC	CC
9694695-24-A>G	AA	AA	AA	AA	AA	AA	AA	AA	AA	AA	AA	AA	AA	AA	AA	AA	AA	AA	AA	AA	AA	AA	AA	AA	AA	AA	AA	AA	AA	AA	AA	AA	AA	AA	AA	AG	AA	AA	AA	AA	AA	AA	AA	AA	AA	AA	AA	AA	AA
2602462-60-C>T	CC	CC	CC	CC	CC	CC	TT	CC	TT	CC	CC	CC	CC	CC	CC	CC	CC	CC	CC	CC	CC	CC	CC	CC	TT	CC	CC	CC	CC	CC	CC	CC	CC	CC	TT	CC	CC	CC	CC	CC	CC	CC	CC	TT	CC	CC	CC	CC	CC
2411283-6-A>G	GG	AA	AA	AA	AA	AA	GG	AA	GG	AA	AA	AA	AA	AA	AA	AA	AA	AA	AA	AA	AA	GG	AG	AA	GG	AA	AG	AA	AA	AA	AA	AA	AA	AA	GG	AG	AA	AA	AA	GG	AG	AA	AA	GG	AA	GG	AA	GG	AA
5589043-50-C>T	CC	CC	CC	CC	CC	CC	CC	CC	CC	CC	CC	CC	CC	CC	CC	CC	CC	CC	CC	CC	CC	CC	CC	CC	CC	CC	CC	CC	CC	CC	CC	CC	CC	CC	CC	CC	CC	CC	CC	CC	CC	CC	CC	CC	CC	CC	CC	CC	CC
4775558-9-C>T	CC	CC	TT	TT	CC	TT	CC	CT	CC	CC	CC	CC	CC	CT	CC	CC	CC	CC	CC	TT	CC	CC	CC	CC	CC	CT	CC	CC	CC	TT	TT	CC	TT	TT	CC	CT	CC	TT	TT	CC	CC	CC	CC	CC	CC	CC	TT	CC	TT
7047522-15-A>G	AA	AG	AG	AG	AA	AA	AA	AA	AA	AA	AA	AA	AA	AA	AA	AA	AA	AA	AA	AA	AA	AA	AA	AA	AA	AA	AA	AA	AA	AA	AA	AA	AA	AA	AA	AA	AG	AA	AA	AA	AA	AA	AA	AA	AA	AA	AG	AA	AG
4765236-29-C>T	CC	CC	CC	CC	CC	CC	CC	CT	CC	CC	CC	CC	CC	CC	CC	TT	TT	NN	CC	CC	CC	CC	TT	CC	CC	CC	CT	TT	TT	NN	CC	TT	CC	CC	CC	CC	CC	CC	CC	CC	CC	TT	TT	CC	CC	TT	CC	CC	CC
2458957-53-A>C	CC	AA	AA	AC	AC	AA	CC	AC	CC	AA	AA	AA	AA	AC	CC	CC	CC	AA	AA	AA	AA	CC	CC	AA	CC	AC	CC	CC	CC	AA	AA	CC	AA	AA	CC	AC	AA	AA	AA	CC	AA	CC	CC	CC	CC	CC	AA	CC	AA
2469695-6-C>G	GG	CC	CC	CC	GG	CC	GG	CC	GG	GG	CC	CC	CC	GG	GG	GG	GG	NN	CC	GG	CC	GG	NN	GG	GG	CC	CC	GG	GG	CC	CC	GG	CC	CC	GG	GC	CC	CC	GG	GG	GG	CC	GG	CC	CC	CC	CC	GG	GG
9713602-16-C>G	CC	GC	GC	CC	CC	CC	CC	CC	CC	CC	CC	CC	CC	CC	CC	CC	CC	CC	CC	CC	CC	CC	CC	CC	CC	CC	CC	CC	CC	CC	CC	CC	CC	CC	CC	CC	GC	CC	CC	CC	CC	CC	CC	CC	CC	CC	GC	CC	GC
9696415-23-T>G	GG	TT	TT	TT	TT	TT	TT	GG	TT	GG	TT	TT	TT	TT	NN	NN	GG	NN	TT	GG	TT	GG	GG	TT	TT	TT	GG	GG	GG	TT	TT	GG	TT	TT	TT	TT	TT	TT	GG	TT	NN	TT	GG	TT	TT	NN	TT	TT	GG
2633969-10-G>C	GG	CC	CC	CC	CC	CC	CC	GC	CC	GC	CC	CC	CC	CC	CC	NN	CC	CC	CC	GG	CC	GG	GG	CC	CC	CC	GC	CC	NN	CC	CC	NN	CC	CC	CC	GC	CC	CC	GG	CC	CC	CC	CC	CC	CC	GG	CC	CC	GG
2400358-47-A>G	AA	AA	NN	AA	GG	AA	AA	AA	AA	AA	AA	AA	AA	AA	AA	AA	AA	GG	AA	AA	AA	AA	AA	AA	AG	AA	AA	AA	AA	NN	AA	AA	AA	AA	AA	AA	AA	AA	AA	AA	AA	AA	AA	AA	GG	AA	AA	AA	AA
2567649-53-T>C	TT	TT	CC	CC	CC	CC	TT	TT	TT	CT	TT	TT	TT	TT	TT	TT	TT	TT	TT	TT	TT	TT	TT	TT	TT	CC	TT	TT	TT	CC	CC	TT	CC	CC	TT	TT	TT	CC	TT	TT	CC	CT	TT	TT	CC	CT	CC	TT	TT
4582176-10-G>C	GG	GG	GG	GG	GG	GG	GG	GG	GG	GG	GG	GG	GG	GG	GG	GG	GG	CC	GG	GG	GG	GG	GG	GG	GG	GG	GG	GG	GG	GG	GG	GG	GG	GG	GG	GG	GG	GG	GG	GG	GG	GG	GG	GG	GG	NN	GG	GG	GG
2377273-38-T>C	CC	CC	CC	CC	CC	CC	CC	CT	CC	CC	CC	CC	CC	CC	CC	CC	CC	NN	CC	TT	CC	CC	CC	CC	CC	CC	CT	CC	CC	CC	CC	CC	CC	CC	CC	CC	CC	CC	TT	CC	CC	CC	CC	CC	CC	CC	CC	CC	TT
4578352-46-G>A	GG	GG	AA	AA	GG	AA	GG	GG	GG	AA	GG	GG	GG	GG	GG	GG	GG	GG	GG	GG	GG	GG	GG	GG	GG	AG	GG	GG	GG	AA	AA	GG	AA	AA	GG	GG	GG	AA	GG	GG	GG	AG	GG	GG	GG	GG	AA	GG	GG
4577732-5-C>A	CC	AA	CC	CC	CC	CC	CC	CC	CC	CC	AA	AA	AA	AC	AA	CC	CC	CC	AA	CC	AA	AA	AC	AA	CC	CC	AC	CC	CC	CC	CC	CC	CC	CC	CC	CC	AA	CC	CC	CC	CC	AC	CC	CC	CC	NN	CC	CC	CC
4778379-32-T>C	TT	CC	CC	CC	TT	CC	CC	TT	CC	TT	CC	CC	CC	CT	CC	NN	TT	NN	CC	TT	CC	CC	TT	CC	CC	CC	CT	CT	NN	NN	CC	NN	CC	CC	TT	TT	CC	CC	CT	CC	TT	TT	NN	CC	CT	CC	CC	CC	CT
2489285-66-T>C	TT	TT	TT	TT	TT	TT	TT	CT	TT	TT	TT	TT	TT	TT	TT	TT	TT	TT	TT	TT	TT	TT	TT	TT	TT	TT	TT	TT	TT	TT	TT	TT	TT	TT	TT	TT	TT	TT	TT	TT	TT	TT	TT	TT	TT	TT	TT	TT	TT
16727617-36-A>C	AC	CC	CC	CC	AC	CC	CC	AC	CC	CC	CC	CC	CC	CC	AC	CC	AC	CC	CC	AA	CC	CC	AC	CC	CC	CC	AC	NN	CC	CC	CC	AC	CC	CC	CC	CC	CC	CC	AC	CC	AC	AC	AC	CC	AC	AA	CC	CC	AA
4583271-12-G>A	GG	GG	GG	AG	GG	GG	GG	GG	GG	GG	GG	GG	GG	GG	GG	GG	GG	GG	GG	GG	GG	GG	GG	GG	GG	AG	GG	GG	GG	GG	GG	GG	GG	GG	GG	GG	GG	GG	GG	GG	GG	GG	GG	GG	GG	NN	GG	GG	GG
5585640-16-T>A	TT	TT	TT	TT	TT	TT	TT	AT	TT	TT	TT	TT	TT	TT	TT	TT	TT	TT	TT	TT	TT	TT	TT	TT	TT	TT	TT	TT	TT	TT	TT	TT	TT	TT	TT	AT	TT	TT	TT	TT	TT	TT	TT	TT	TT	NN	TT	TT	TT
4583010-40-T>C	TT	TT	TT	TT	TT	TT	TT	CT	TT	TT	TT	TT	TT	TT	TT	CC	CC	TT	TT	TT	TT	TT	CT	TT	TT	TT	CT	CC	CC	CT	TT	CC	TT	TT	TT	TT	TT	TT	TT	TT	TT	CT	CC	TT	CC	TT	TT	TT	TT
5585985-13-T>A	AA	AA	AA	AA	AA	AA	AA	AA	AA	AA	AA	AA	AA	AA	AA	AA	AA	NN	AA	AA	AA	AA	AA	AA	AA	AA	AA	AA	AA	NN	AA	AA	AA	AA	AA	AA	AA	AA	NN	AA	AA	NN	AA	AA	AA	TT	AA	AA	NN
4772962-36-C>G	GC	CC	CC	CC	CC	CC	CC	CC	CC	GG	CC	CC	CC	CC	CC	CC	CC	CC	CC	GG	CC	CC	CC	CC	CC	CC	CC	CC	CC	CC	CC	CC	CC	CC	CC	GC	CC	CC	GG	CC	CC	CC	CC	CC	CC	CC	CC	CC	GG
9698442-53-C>T	CC	CC	CC	CC	CC	CC	CC	CC	CC	TT	CC	CC	CC	CC	CC	CC	CC	CC	CC	TT	CC	CC	CC	CC	CC	CC	CC	CC	CC	CC	CC	CC	CC	CC	CC	CC	CC	CC	TT	CC	CC	CC	CC	CC	CC	CC	CC	CC	TT
4587164-14-T>C	TT	TT	TT	TT	TT	TT	TT	CT	TT	CC	TT	TT	TT	TT	TT	TT	TT	TT	TT	CC	TT	TT	TT	TT	TT	TT	TT	TT	TT	TT	TT	TT	TT	TT	TT	TT	TT	TT	CC	TT	TT	TT	TT	TT	TT	TT	TT	TT	CC
100133223-9-A>G	AA	GG	GG	GG	GG	GG	GG	GG	GG	NN	GG	GG	GG	GG	GG	GG	GG	GG	GG	GG	GG	AA	GG	GG	GG	GG	GG	GG	GG	GG	GG	GG	GG	GG	GG	GG	GG	GG	GG	GG	GG	GG	GG	GG	GG	NN	GG	GG	GG
7047280-56-A>T	TT	AA	AA	AA	AA	AA	AA	AA	AA	AA	AA	AA	AA	AA	AA	AA	AA	AA	AA	AA	AA	TT	AA	AA	AA	AA	AA	AA	AA	AA	AA	AA	AA	AA	AA	AA	AA	AA	AA	AA	AA	AA	AA	AA	AA	NN	AA	AA	AA
9689232-57-G>A	GG	AA	AA	AA	AA	AA	AA	AA	AA	AA	AA	AA	AA	AA	AA	AA	AA	AA	AA	AA	AA	GG	AA	AA	AA	AA	AA	AA	AA	AA	AA	AA	AA	AA	AA	AA	AA	AA	AA	AA	AA	AA	AA	AA	AA	NN	AA	AA	AA
100022705-9-G>A	GG	GG	GG	GG	GG	GG	GG	GG	GG	GG	GG	GG	GG	GG	GG	GG	GG	GG	GG	GG	GG	GG	GG	GG	GG	GG	GG	GG	GG	GG	GG	GG	GG	GG	GG	GG	GG	GG	GG	GG	GG	GG	GG	GG	GG	GG	GG	GG	GG
4582303-48-C>G	GG	CC	CC	GC	CC	CC	CC	CC	CC	CC	CC	CC	CC	GC	CC	CC	CC	CC	CC	CC	CC	GG	CC	CC	CC	GC	CC	CC	CC	CC	CC	CC	CC	CC	CC	GC	CC	CC	CC	CC	CC	CC	CC	CC	CC	NN	CC	CC	CC
2380801-31-T>C	TT	TT	TT	TT	TT	TT	CC	TT	CC	TT	TT	TT	TT	CT	TT	TT	TT	TT	TT	TT	TT	TT	TT	TT	CC	CT	TT	TT	TT	TT	TT	TT	TT	TT	CC	CT	TT	TT	TT	CC	TT	TT	TT	CC	TT	TT	TT	TT	TT
2518940-40-G>C	GG	GG	GG	GG	GG	GG	CC	GG	GC	GG	GG	GG	GG	GG	GG	GG	GG	GG	GG	GG	GG	CC	GC	GG	CC	GG	GG	GG	GG	GG	GG	GG	GG	GG	CC	GG	GG	GG	GG	CC	GG	GG	GG	CC	GG	CC	GG	GG	GG
4581771-14-C>T	TT	TT	TT	TT	TT	TT	TT	TT	TT	TT	TT	TT	TT	TT	TT	TT	TT	TT	TT	TT	TT	TT	CC	TT	TT	TT	CC	TT	TT	CC	TT	TT	TT	TT	CT	TT	TT	TT	CC	TT	TT	CT	TT	TT	TT	CT	TT	TT	CC
2448589-57-G>A	GG	GG	AA	AA	GG	GG	GG	GG	AA	GG	AA	GG	GG	GG	GG	GG	GG	AA	AA	NN	GG	GG	GG	AA	GG	AA	AA	GG	GG	AA	GG	NN	GG	GG	GG	GG	GG	GG	GG	AA	AA	GG	GG	AA	GG	GG	GG	GG	GG
5585812-62-C>T	TT	CC	TT	TT	TT	TT	TT	TT	TT	TT	CC	CC	CC	CC	TT	TT	TT	TT	CC	TT	CC	TT	TT	CC	TT	TT	TT	TT	TT	TT	TT	TT	TT	TT	TT	CT	CC	TT	TT	TT	TT	TT	TT	TT	TT	TT	TT	TT	TT
4772282-64-A>C	AA	AA	AA	AA	AA	AA	AA	AA	AA	AA	AA	AA	AA	AA	AA	AA	AA	AA	AA	AA	AA	AA	AA	AA	AA	AA	AA	AA	AA	AA	AA	AA	AA	AA	AA	AA	AA	AA	AA	AA	AA	AA	AA	AA	AA	AA	AA	AA	AA
7062106-36-C>T	CC	CC	CC	CC	CC	CC	CC	CC	CC	CC	CC	CC	CC	CC	CC	CC	CC	CC	CC	CC	CC	CC	CC	CC	CC	CC	CC	CC	CC	CC	TT	CC	CC	CC	CC	CC	CC	CC	CC	CC	CC	CC	CC	CC	CC	CC	CC	CC	CC
100131405-44-A>G	AA	AA	AA	AA	AA	AA	AA	AA	AA	AA	AA	AA	AA	AA	AA	AA	AA	NN	AA	AA	AA	AA	AA	AA	AA	AA	AA	AA	AA	AA	AA	AA	AA	AA	AA	AA	AA	AA	AA	AA	AA	AG	AA	AA	AA	AA	AA	AA	AA
4589159-5-T>G	TT	TT	TT	TT	TT	TT	GG	TT	GG	TT	TT	TT	TT	TT	TT	TT	TT	TT	TT	TT	TT	TT	GT	TT	GG	TT	TT	TT	TT	TT	TT	TT	TT	TT	GG	TT	TT	TT	TT	GG	GG	TT	TT	GG	TT	TT	TT	TT	TT
2440651-49-T>C	TT	TT	TT	TT	TT	TT	CC	TT	CC	TT	TT	TT	TT	TT	TT	TT	TT	TT	TT	TT	TT	TT	TT	TT	CC	TT	TT	TT	TT	TT	TT	TT	TT	TT	CC	TT	TT	TT	TT	CC	CC	TT	TT	CC	TT	TT	TT	TT	TT
7057387-36-T>C	TT	TT	TT	TT	CC	TT	TT	TT	TT	TT	TT	TT	TT	TT	TT	TT	TT	TT	TT	TT	TT	TT	TT	TT	TT	TT	TT	TT	TT	TT	TT	TT	TT	TT	TT	TT	TT	TT	TT	TT	TT	TT	TT	TT	TT	NN	TT	TT	TT
4779072-43-G>A	AA	AA	AA	AG	AA	AA	AA	AA	AA	NN	AA	AA	AA	AA	GG	NN	AA	GG	AA	AA	AA	AA	NN	AA	AA	AA	GG	NN	NN	AA	AA	NN	AA	AA	AA	AG	AA	AA	AA	AA	GG	NN	AA	AA	AA	NN	AA	GG	AA
4772664-42-A>T	TT	TT	TT	TT	TT	TT	TT	AA	TT	TT	TT	TT	TT	TT	TT	TT	TT	NN	TT	TT	TT	TT	TT	TT	TT	TT	TT	TT	TT	TT	TT	TT	TT	TT	TT	TT	TT	TT	TT	TT	TT	TT	TT	TT	TT	TT	TT	TT	TT
4771236-35-A>G	GG	GG	GG	GG	AA	GG	GG	GG	GG	GG	GG	GG	GG	GG	AA	GG	GG	GG	GG	GG	GG	AA	GG	GG	GG	GG	AG	GG	GG	GG	GG	GG	GG	GG	GG	AG	GG	GG	GG	GG	GG	GG	GG	GG	GG	NN	GG	AA	GG
5583199-34-G>A	GG	GG	GG	GG	GG	GG	AA	GG	AA	GG	GG	GG	GG	GG	GG	GG	GG	GG	GG	GG	GG	GG	GG	AG	AA	GG	GG	GG	GG	GG	GG	GG	GG	GG	AA	GG	GG	GG	GG	AA	GG	GG	GG	AA	GG	GG	GG	AA	GG
16726470-32-C>T	CC	CC	TT	TT	CC	TT	CC	CC	CC	CC	CC	CC	CC	CC	CC	CC	CC	NN	CC	CC	CC	CC	CC	CC	CC	TT	CC	CC	CC	TT	TT	CC	TT	TT	CC	TT	TT	TT	CC	CC	CC	CC	CC	CC	CC	NN	TT	CC	CC
4587949-18-A>G	AA	AA	AA	AA	AA	AA	GG	AA	GG	AA	AA	AA	AA	AA	AA	AA	AA	AA	AA	AA	AA	AA	AA	AA	GG	AA	AA	AA	AA	AA	AA	AA	AA	AG	GG	AA	AA	AA	AA	GG	AA	AA	AA	GG	AA	AA	AG	AA	AA
4775880-32-C>G	GG	CC	CC	CC	CC	CC	GG	GC	GG	CC	CC	CC	CC	GC	CC	GG	GG	GG	CC	CC	CC	CC	GG	CC	GG	CC	GC	GG	GG	CC	CC	GG	CC	CC	GG	GC	CC	CC	CC	GG	CC	GG	GG	GG	CC	NN	CC	CC	CC
100105396-17-C>T	CC	CT	CT	CC	CC	CC	CC	CC	CC	CC	CC	CC	CC	CC	CC	CC	CC	CC	CC	CC	CC	CC	CC	CC	CC	CC	CC	CC	CC	CC	CC	CC	CC	CC	CC	CC	CT	CC	CC	CC	CC	CC	CC	CC	CC	CC	CT	CC	CT
2465052-19-A>G	AA	AA	AA	AA	AA	AA	AA	AA	AA	AA	AA	AA	AA	AA	AA	AA	AA	AA	AA	AA	AA	AA	AA	AA	AA	AA	AA	AA	AA	AA	AA	AA	AA	AA	AA	AA	AA	AA	AA	AA	GG	AA	AA	AA	AA	AA	AA	AA	AA
4775936-63-T>G	TT	TT	TT	TT	TT	TT	TT	TT	TT	TT	TT	TT	TT	TT	GG	TT	TT	TT	TT	TT	TT	TT	TT	TT	TT	TT	TT	TT	TT	TT	TT	TT	TT	TT	TT	GT	TT	TT	TT	TT	TT	GT	TT	TT	TT	TT	TT	TT	TT
4576683-24-T>C	TT	TT	TT	TT	TT	TT	TT	TT	TT	TT	TT	TT	TT	TT	CC	TT	TT	TT	TT	TT	TT	TT	TT	TT	TT	TT	TT	TT	TT	TT	TT	TT	TT	TT	TT	CT	TT	TT	TT	TT	CC	CT	TT	TT	TT	TT	TT	TT	TT
4772227-5-G>A	GG	GG	GG	GG	GG	GG	GG	GG	GG	GG	GG	GG	GG	GG	AA	GG	GG	GG	GG	GG	GG	GG	GG	GG	GG	GG	GG	GG	GG	GG	GG	GG	GG	GG	GG	AG	GG	GG	GG	GG	GG	AG	GG	GG	GG	GG	GG	GG	GG
4764997-39-C>T	CC	CC	CC	CC	CC	CC	CC	CC	CC	CC	CC	CC	CC	CC	CC	CC	CC	CC	CC	CC	CC	CC	CT	CC	CC	CC	CC	CC	CC	CC	CC	CC	CC	CC	CC	CC	CC	CC	CC	CC	CC	CC	CC	CC	CC	CC	CC	CC	CC
4586285-23-C>G	CC	CC	CC	CC	CC	CC	CC	CC	CC	CC	CC	CC	CC	CC	GG	CC	CC	CC	CC	CC	CC	CC	CC	CC	CC	CC	CC	CC	CC	CC	CC	CC	CC	CC	CC	GC	CC	CC	CC	CC	GG	GC	CC	CC	CC	CC	CC	CC	CC
2481523-50-G>C	GG	GG	GG	GG	GG	GG	GG	GG	GG	GG	GG	GG	GG	GG	GG	GG	GG	GG	GG	GG	GG	GG	GG	GG	GG	GG	GG	GG	GG	GG	GG	GG	GG	GG	GG	GG	GG	GG	GG	GG	GG	GG	GG	GG	GG	GG	GG	GG	GG
2575031-50-C>T	TT	CC	CC	CC	CC	CC	CC	TT	CC	CT	CC	CC	CC	CT	TT	TT	TT	NN	CC	CC	CC	CC	TT	CC	CC	CC	CT	TT	TT	CC	CC	TT	CC	CC	CC	CC	CC	CC	CC	CC	CC	TT	TT	CC	CC	NN	CC	CC	CC
4776770-6-C>G	CC	GC	GC	CC	CC	CC	CC	CC	CC	CC	CC	CC	CC	CC	CC	CC	CC	CC	CC	CC	CC	CC	CC	CC	CC	CC	CC	CC	CC	CC	CC	CC	CC	CC	CC	CC	GC	CC	CC	CC	CC	CC	CC	CC	CC	CC	GC	CC	GC
100260526-32-G>C	GG	GG	GG	GG	GG	GG	GG	GG	GG	GG	GG	GG	GG	GG	NN	GG	GG	GG	GG	GG	GG	GG	GG	GG	GG	GG	GG	GG	GG	GG	GG	GG	GG	GG	GG	GG	GG	GG	GG	GG	GG	GG	GG	GG	GG	NN	GG	GG	GG
100260527-57-C>T	CC	TT	CC	CC	CC	CC	CC	CC	CC	CC	TT	TT	TT	TT	CC	CC	CC	CC	TT	CC	TT	CC	CC	TT	CC	CC	CC	CC	CC	CC	CC	CC	CC	CC	CC	CC	TT	CC	CC	CC	CC	CC	CC	CC	CC	NN	CC	CC	CC
100217733-30-T>C	TT	TT	TT	TT	TT	TT	TT	TT	TT	TT	TT	TT	TT	TT	TT	TT	TT	TT	TT	TT	TT	TT	TT	TT	TT	TT	TT	TT	TT	NN	TT	TT	TT	TT	TT	CC	TT	TT	TT	TT	TT	TT	TT	TT	TT	NN	TT	TT	TT
16728058-7-C>T	CC	CC	TT	TT	CC	TT	CC	CC	CC	TT	CT	CT	CC	CT	CC	CC	CC	TT	CT	CC	CC	CC	CC	CT	CC	TT	CC	CC	CC	TT	TT	CC	TT	TT	CC	CT	CC	TT	CC	CC	CC	CC	CC	CC	CC	NN	TT	CC	CC
4770991-50-C>G	CC	GG	CC	CC	CC	CC	CC	CC	CC	CC	GG	GG	GG	GG	CC	CC	CC	CC	GG	CC	GG	CC	CC	GC	CC	CC	CC	CC	CC	CC	CC	CC	CC	CC	CC	CC	GG	CC	CC	CC	CC	CC	CC	CC	CC	CC	CC	CC	CC
2469479-20-C>G	CC	GC	GC	CC	CC	CC	CC	CC	CC	CC	CC	CC	CC	CC	CC	CC	CC	NN	CC	CC	CC	CC	CC	CC	CC	CC	CC	CC	CC	CC	CC	CC	CC	CC	CC	CC	GC	CC	CC	CC	CC	CC	CC	CC	CC	CC	GC	CC	GG
7050045-17-C>T	CC	CC	CC	CC	CC	CC	CC	CC	CC	CC	CC	CC	CC	CC	CC	CC	CC	CC	CC	CC	CC	CC	CC	CC	CC	CC	CC	CC	CC	CC	CC	CC	CC	CC	CC	CC	CC	CC	CC	CC	CC	CC	CC	CC	CC	CC	CC	CC	CC
5584306-32-T>C	CC	CC	CC	CC	NN	CC	CC	CC	CC	CC	CC	CC	CC	CC	CC	CC	CC	TT	CC	CC	CC	CC	CC	CC	CC	CC	CC	CC	CC	CC	CC	CC	CC	CC	CC	CT	CC	CC	CC	CC	CC	CC	CC	CC	CC	NN	CC	TT	CC
4589049-9-T>C	CC	TT	CC	CC	TT	CT	TT	TT	TT	CC	TT	TT	TT	TT	TT	TT	TT	TT	TT	TT	TT	TT	TT	TT	TT	CT	CT	TT	TT	CC	CC	TT	CC	CC	TT	CT	TT	CC	TT	TT	TT	CT	TT	TT	TT	TT	CC	TT	TT
4775080-58-G>T	GG	TT	NN	NN	GG	TT	GG	GG	GG	GG	TT	TT	TT	GT	GG	GG	GG	GG	TT	GG	TT	GG	GG	TT	GG	GG	GG	GG	GG	NN	GG	GG	TT	TT	GG	GG	TT	TT	GG	GG	GG	GG	GG	GG	GG	GG	GG	GG	GG
4779517-54-G>A	GG	GG	GG	GG	GG	GG	NN	GG	GG	AA	GG	GG	GG	GG	GG	GG	GG	GG	GG	GG	GG	GG	GG	GG	GG	GG	GG	GG	GG	GG	GG	GG	GG	GG	GG	AG	GG	GG	GG	GG	GG	GG	GG	GG	GG	GG	GG	GG	GG
4587802-17-C>A	AA	CC	CC	CC	CC	CC	AA	CC	AA	AA	CC	CC	CC	CC	AA	CC	CC	CC	CC	CC	CC	AA	CC	CC	AA	CC	CC	CC	CC	CC	CC	CC	CC	CC	AA	AC	CC	CC	CC	AA	CC	AC	CC	AA	CC	NN	CC	AA	CC
9695347-33-A>C	AA	AA	AA	AA	CC	AA	AA	AA	AA	CC	AA	AA	AA	AA	AA	AA	NN	AA	AA	CC	AA	AA	AA	AA	AA	AA	CC	AA	AA	AA	AA	CC	AA	AA	AA	AC	AA	AA	CC	AA	AA	CC	AA	AA	AA	AA	AA	CC	CC
4588688-31-C>A	CC	CC	CC	CC	CC	CC	CC	CC	CC	CC	CC	CC	CC	CC	CC	CC	CC	NN	CC	CC	CC	CC	CC	CC	CC	CC	CC	CC	CC	CC	CC	CC	CC	CC	CC	AC	CC	CC	CC	CC	CC	CC	CC	CC	CC	NN	CC	AA	CC
4587473-21-C>A	CC	CC	CC	CC	AA	CC	CC	CC	AC	AA	CC	CC	CC	CC	CC	CC	CC	CC	CC	AA	CC	CC	CC	CC	CC	CC	CC	CC	CC	CC	CC	CC	CC	CC	CC	AC	CC	CC	AA	CC	CC	AA	CC	CC	CC	CC	CC	AA	AA
4776907-21-A>C	CC	CC	CC	CC	AA	CC	CC	CC	CC	AA	CC	CC	CC	CC	CC	CC	CC	CC	CC	AA	CC	CC	CC	CC	CC	CC	CC	CC	CC	CC	CC	CC	CC	CC	CC	CC	CC	CC	AA	CC	CC	AA	CC	CC	CC	CC	CC	AA	AA
4581941-13-C>A	CC	AA	CC	CC	CC	CC	CC	CC	CC	CC	AA	AA	AA	AC	CC	CC	CC	CC	AA	CC	AA	CC	AC	AA	CC	CC	CC	CC	CC	CC	CC	CC	CC	CC	CC	CC	AA	CC	CC	CC	CC	CC	CC	CC	CC	CC	CC	CC	CC
4768053-25-G>A	GG	GG	GG	GG	AG	GG	GG	AG	GG	AA	GG	GG	GG	GG	GG	AA	AA	GG	GG	AA	GG	GG	AG	GG	GG	GG	AA	AA	AA	GG	GG	AA	GG	GG	GG	AG	GG	GG	AA	GG	GG	AG	AA	GG	GG	GG	GG	AA	AG
5583493-41-G>A	AA	GG	AA	AG	AA	AA	AA	AA	AA	GG	GG	GG	GG	GG	AA	AA	AA	GG	GG	AA	GG	AA	AA	GG	AA	AG	AA	AA	AA	AA	AA	AA	AA	AA	AA	AA	GG	AA	AA	AA	AA	AA	AA	AA	AA	AA	AA	AA	AA
2446948-33-T>C	TT	TT	CC	CC	TT	CC	TT	TT	TT	CC	TT	TT	TT	TT	CC	CC	CC	NN	TT	TT	TT	TT	TT	TT	TT	CC	CC	CC	CC	CC	CC	TT	CC	CC	TT	CC	TT	CC	TT	TT	CC	TT	TT	TT	TT	TT	CC	CC	TT
2526706-51-G>T	GG	TT	TT	TT	GG	TT	GG	GG	TT	TT	TT	TT	TT	TT	GG	TT	GG	TT	TT	GG	TT	GG	TT	TT	TT	TT	GG	GG	TT	TT	TT	GG	TT	TT	TT	TT	TT	TT	GG	GG	GG	GG	GG	GG	GG	NN	TT	GG	GG
4774614-11-G>A	GG	GG	GG	GG	AA	GG	AA	GG	AA	GG	GG	GG	GG	GG	AA	GG	GG	GG	GG	GG	GG	GG	GG	GG	AA	GG	GG	GG	GG	GG	GG	GG	GG	GG	AG	AG	GG	GG	GG	AA	AA	GG	GG	AA	AA	GG	GG	GG	GG
2507023-45-C>T	CC	CC	CC	CC	CC	CC	CC	CC	CC	CC	CC	CC	CC	CC	CC	CC	CC	CC	CC	CC	CC	CC	CT	CC	CC	CC	CC	CC	CC	CC	CC	CC	CC	CC	CC	CC	CC	CC	CC	CC	CC	CC	CC	CC	CC	CC	CC	CC	CC
2400936-68-C>G	NN	CC	CC	CC	CC	CC	CC	CC	CC	CC	CC	CC	CC	CC	CC	CC	CC	CC	CC	CC	CC	CC	CC	CC	CC	CC	CC	CC	CC	CC	CC	CC	CC	CC	CC	CC	CC	CC	CC	CC	CC	NN	CC	CC	CC	NN	CC	CC	CC
100031780-63-G>A	AA	AA	AA	AA	AA	AA	GG	AA	GG	AA	AA	AA	AA	AA	AA	AA	AA	AA	AA	AA	AA	AA	AA	AA	GG	AA	AA	AA	AA	AA	AA	AA	AA	AA	GG	AA	AA	AA	AA	GG	AA	AA	AA	GG	AA	AA	AA	AA	AA
100038330-52-C>T	TT	CC	CC	CC	CC	CC	CC	TT	CC	TT	CC	CC	CC	TT	CC	TT	TT	CC	CC	CC	CC	CC	TT	CC	CC	CC	TT	TT	TT	CC	CC	TT	CC	CC	CC	CC	CC	CC	CC	CC	NN	TT	TT	CC	CC	NN	CC	CC	CC
4582554-63-G>A	AA	GG	GG	AG	GG	GG	GG	GG	GG	AG	GG	GG	GG	GG	GG	GG	GG	AA	GG	GG	GG	GG	GG	GG	GG	AG	GG	GG	GG	GG	GG	GG	GG	GG	GG	AG	GG	GG	GG	GG	GG	GG	GG	GG	GG	AG	GG	GG	GG
16727784-6-G>T	TT	TT	NN	TT	TT	GT	TT	GG	NN	GG	GT	NN	NN	GG	TT	GG	GG	TT	NN	GG	TT	TT	GG	NN	NN	TT	GG	GG	GG	NN	TT	GG	NN	TT	GG	TT	TT	NN	GG	NN	NN	GG	GG	TT	TT	NN	TT	TT	GG
16727785-13-T>C	NN	CC	CC	CC	CC	CC	CC	CC	CC	CC	CC	CC	CC	CC	CC	CC	NN	CC	CC	CC	CC	CC	CC	CC	CC	CC	CC	NN	CC	CC	CC	NN	CC	CC	CC	CC	CC	CC	CC	CC	CC	CC	CC	CC	CC	NN	CC	CC	CC
2475010-30-A>T	AA	TT	TT	TT	TT	TT	TT	TT	TT	AT	TT	TT	TT	TT	TT	NN	NN	AA	TT	TT	TT	TT	AT	TT	TT	AT	TT	NN	NN	TT	TT	TT	TT	TT	TT	AT	TT	TT	TT	TT	TT	NN	AT	TT	TT	NN	TT	TT	TT
7050134-15-A>C	AA	CC	CC	CC	CC	CC	CC	CC	CC	CC	CC	CC	CC	CC	CC	CC	CC	AA	CC	CC	CC	CC	CC	CC	CC	AC	CC	CC	CC	CC	CC	CC	CC	CC	CC	AC	CC	CC	CC	CC	CC	NN	CC	CC	CC	NN	CC	CC	CC
2471612-9-A>G	AA	GG	GG	GG	AA	GG	GG	GG	GG	GG	GG	GG	GG	GG	GG	GG	GG	AA	GG	GG	GG	GG	GG	GG	GG	AG	GG	GG	GG	GG	GG	GG	GG	GG	GG	AA	GG	GG	GG	GG	GG	NN	GG	GG	AA	GG	GG	GG	GG
4583748-31-T>A	AA	TT	TT	AA	AT	TT	TT	TT	TT	TT	TT	TT	TT	TT	AA	TT	TT	TT	TT	AA	TT	TT	TT	TT	TT	AA	AT	TT	TT	NN	AA	TT	TT	TT	TT	AA	TT	TT	AA	TT	AA	TT	TT	TT	AA	TT	TT	AA	AA
2518649-23-C>G	CC	CC	GG	GG	CC	GG	CC	CC	CC	CC	GG	CC	CC	CC	CC	CC	CC	CC	CC	CC	CC	CC	CC	CC	CC	GG	CC	CC	CC	GG	GG	CC	GG	GG	CC	GC	GG	GG	CC	CC	CC	CC	CC	CC	CC	NN	GG	CC	CC
4766175-43-C>A	CC	CC	CC	CC	AA	CC	CC	AA	CC	AA	CC	CC	CC	AC	CC	AA	AA	CC	CC	CC	CC	CC	AA	CC	CC	AC	AC	AA	AA	CC	CC	AA	CC	CC	AC	AC	CC	CC	CC	CC	AA	AA	AA	CC	CC	NN	CC	CC	CC
4593975-30-C>T	CC	CC	CC	CC	CC	CC	CC	CC	CC	CC	CC	CC	CC	CC	CC	CC	CC	CC	CC	CC	CC	CC	CC	CC	CC	CC	CC	CC	CC	CC	CC	CC	CC	CC	CC	CC	CC	CC	CC	CC	CC	CC	CC	CC	CC	CC	CC	CC	CC
100028632-48-A>G	AA	AA	AA	AA	AA	AA	AA	AA	AA	GG	AA	AA	AA	AA	AA	AA	AA	AA	AA	AA	AA	AA	AA	AA	AA	AA	AA	AA	AA	AA	AA	AA	AA	AA	AA	AA	AA	AA	AA	AA	AA	AA	AA	AA	AA	AA	AA	AA	AA
2585927-9-A>T	TT	AA	AA	AA	AA	AA	TT	AA	TT	AA	AA	AA	AA	AA	TT	AA	AA	AA	AA	AA	AA	TT	AA	AA	TT	AA	AT	AA	AA	AA	AA	AA	AA	AA	TT	AT	AA	AA	AA	TT	AA	AA	AA	TT	TT	NN	AA	AA	AA
100185233-12-G>A	GG	GG	GG	GG	GG	GG	GG	GG	GG	GG	GG	GG	GG	GG	AA	GG	GG	GG	GG	GG	GG	GG	GG	GG	GG	GG	GG	GG	GG	NN	GG	GG	GG	GG	GG	AG	AA	GG	GG	GG	GG	GG	GG	GG	GG	NN	GG	GG	GG
7049588-11-A>G	GG	AA	AA	AA	AA	AA	AA	GG	AA	AG	AA	AA	NN	GG	AA	GG	GG	NN	AA	NN	AA	GG	AG	AA	AA	AA	GG	GG	GG	AA	AA	GG	AA	AA	AG	AG	AA	AA	NN	AA	AA	GG	GG	AA	AA	NN	AA	AA	NN
4772735-41-C>A	CC	CC	CC	CC	CC	CC	CC	CC	CC	CC	CC	CC	CC	CC	CC	CC	CC	CC	CC	CC	CC	CC	CC	CC	CC	CC	CC	CC	CC	CC	CC	CC	CC	CC	CC	CC	CC	CC	CC	CC	CC	CC	CC	CC	CC	CC	CC	CC	CC
2431623-67-G>A	AA	GG	GG	GG	GG	GG	GG	GG	GG	GG	GG	GG	GG	GG	GG	GG	GG	GG	GG	GG	GG	GG	GG	GG	GG	GG	GG	GG	GG	GG	GG	GG	GG	GG	GG	GG	GG	GG	AG	GG	GG	GG	GG	GG	GG	NN	GG	GG	GG
4773790-34-A>T	AA	AA	AA	AA	AA	AA	AA	AA	AA	AA	AA	AA	AA	AA	AA	AA	AA	AA	AA	AA	AA	TT	AA	AA	AA	AA	AA	AA	AA	AA	AA	AA	AA	AA	AA	AA	AA	AA	AA	AA	AA	AA	AA	AA	AA	AA	AA	AA	AA
4581736-15-T>G	TT	TT	TT	TT	TT	TT	GG	TT	GG	GG	TT	TT	TT	TT	TT	TT	TT	TT	TT	TT	TT	TT	TT	TT	GG	TT	TT	TT	TT	TT	TT	TT	TT	TT	GG	TT	TT	TT	TT	GG	TT	TT	TT	GG	GG	NN	TT	TT	GG
2549796-13-C>T	CC	CC	CC	CC	CC	CC	TT	CC	TT	CC	CC	CC	CC	CC	CC	CC	CC	CC	CC	CC	CC	CC	CC	CC	TT	CC	CC	CC	CC	CC	CC	CC	CC	CC	CT	CC	CC	CC	CC	TT	CC	CC	CC	TT	CC	CC	CC	CC	TT
5584530-21-A>C	CC	AC	CC	AC	AA	AC	CC	CC	CC	CC	AC	AC	CC	CC	CC	CC	CC	CC	CC	CC	CC	CC	CC	AC	AC	AC	AC	CC	CC	CC	CC	CC	CC	CC	CC	CC	CC	CC	CC	CC	CC	CC	CC	AA	CC	CC	AC	CC	CC
2518091-65-A>T	TT	AA	AA	AA	AA	AA	AA	AA	AA	NN	AA	AA	AA	AA	TT	AA	AA	TT	AA	AA	AA	TT	AA	AA	AA	AA	AA	AA	AA	NN	AA	AA	AA	AA	AA	AT	AA	AA	AA	AA	AA	AA	AA	AA	AA	TT	AA	AA	AA
4588093-63-T>C	TT	TT	CC	CT	TT	CC	TT	TT	TT	TT	TT	TT	TT	TT	TT	TT	TT	TT	TT	TT	TT	TT	TT	TT	TT	CT	TT	TT	TT	CC	CC	TT	CC	CC	TT	CT	TT	CC	TT	TT	TT	TT	TT	TT	TT	NN	CC	TT	TT
4771905-68-C>T	CC	CC	CC	CC	CC	CC	CC	CC	CC	CC	CC	CC	CC	CC	TT	CC	CC	CC	CC	CC	CC	CC	CC	CC	CC	CC	CC	CC	CC	CC	CC	CC	CC	CC	CC	CC	CC	CC	CC	CC	CC	CC	CC	CC	CC	CC	CC	CC	CC
9699271-19-C>T	CC	CC	CC	CC	CC	CC	CC	CC	CC	TT	CC	CC	CC	CC	TT	CC	CC	TT	CC	CC	CC	CC	CC	CC	CC	CT	CC	CC	CC	CC	CC	CC	CC	CC	CC	CT	CC	CC	CC	CC	CC	CC	CC	CC	TT	NN	CC	CC	CC
2438268-31-G>A	GG	AA	GG	GG	GG	GG	GG	GG	GG	GG	AA	AA	AA	AA	GG	GG	GG	NN	AA	AA	AA	AA	GG	AA	GG	GG	GG	GG	GG	NN	GG	GG	GG	AA	GG	GG	AA	GG	AA	GG	GG	GG	GG	GG	GG	NN	GG	GG	GG
100028752-15-C>A	AA	AA	AA	AA	AA	AA	AA	AA	AA	AA	AA	AA	AA	AA	AA	AA	AA	CC	AA	CC	AA	CC	AA	AA	AA	AA	AA	AA	AA	AA	AA	AA	AA	AA	AA	AA	AA	AA	CC	AA	AA	AA	AA	AA	AA	NN	AA	AA	CC
2381404-43-C>G	CC	CC	CC	CC	GG	CC	CC	CC	CC	CC	CC	CC	CC	CC	CC	CC	CC	CC	CC	CC	CC	CC	CC	CC	CC	CC	CC	CC	CC	CC	CC	CC	CC	CC	CC	CC	CC	CC	CC	CC	GG	CC	CC	CC	CC	CC	CC	CC	CC
2509128-41-A>G	AA	AA	AA	AA	AA	AA	GG	AA	AA	AA	AA	AA	AA	AA	AA	AA	AA	AA	AA	AA	AA	AA	AA	AA	GG	AA	AA	AA	AA	AA	AA	AA	AA	AA	AA	AA	AA	AA	AA	AA	AA	AA	AA	AA	AA	AA	AA	AA	AA
2586650-66-C>A	CC	CC	CC	CC	CC	CC	CC	CC	CC	CC	CC	CC	CC	CC	CC	CC	CC	CC	CC	CC	CC	CC	CC	CC	CC	CC	CC	CC	NN	CC	CC	CC	CC	CC	CC	CC	CC	CC	CC	CC	CC	CC	CC	CC	CC	CC	CC	CC	CC
9707122-54-A>C	AA	AA	CC	CC	AA	CC	CC	AA	CC	CC	AA	AA	AA	AA	AA	AA	AA	CC	AA	AC	AA	CC	AC	AA	CC	CC	AA	AA	AA	CC	CC	AA	CC	CC	AC	AC	AA	CC	CC	CC	AA	AA	AA	CC	AC	CC	CC	CC	CC
4584381-44-C>G	CC	CC	CC	CC	CC	CC	GG	CC	GG	CC	CC	CC	CC	CC	GG	CC	CC	GG	CC	GG	CC	GG	CC	CC	GG	GC	GC	CC	CC	CC	CC	CC	CC	CC	GG	GC	CC	CC	GG	GG	CC	GC	CC	GG	CC	GG	CC	GG	GG
5585438-62-C>A	CC	AA	CC	CC	CC	CC	CC	CC	CC	CC	AA	AA	AA	AA	CC	CC	CC	CC	AA	CC	AA	CC	CC	AA	CC	AC	CC	CC	CC	CC	CC	CC	CC	CC	CC	AC	AA	CC	CC	CC	CC	CC	CC	CC	CC	CC	CC	CC	CC
9712562-13-C>G	CC	CC	GG	GC	CC	GG	CC	CC	GG	CC	CC	CC	CC	CC	CC	CC	CC	CC	CC	CC	CC	CC	CC	CC	CC	GC	CC	CC	CC	GG	GG	CC	GG	GG	GC	GC	CC	GG	CC	GG	CC	GC	CC	GG	CC	CC	GG	GG	GG
2536916-20-T>C	TT	CC	TT	TT	TT	TT	TT	CC	TT	TT	CC	CC	CC	CT	CC	TT	TT	TT	CC	TT	CC	CC	TT	CC	TT	TT	TT	TT	TT	TT	TT	TT	TT	TT	TT	TT	CC	TT	TT	TT	TT	TT	TT	TT	TT	TT	TT	TT	TT
4771936-58-C>T	CC	CC	CC	CC	TT	CC	TT	CC	TT	CC	CC	CC	CC	CC	CC	CC	CC	CC	CC	CC	CC	CC	CC	CC	TT	CC	CC	CC	CC	CC	CC	CC	CC	CC	CC	CC	CC	CC	CC	TT	CC	CC	CC	TT	CC	CC	CC	CC	CC
100185440-62-T>C	CC	CC	CC	CC	CC	CC	CC	CC	CC	CC	CC	CC	CC	CC	CC	CC	CC	CC	CC	CC	CC	CC	CC	CC	CC	CC	CC	CC	CC	CC	CC	CC	CC	CC	CC	CC	CC	CC	CC	CC	CC	CC	CC	CC	CC	CC	CC	CC	CC
4770563-13-A>G	GG	AA	GG	GG	GG	GG	AA	GG	AA	AA	AA	AA	AA	AG	GG	GG	GG	GG	AA	AA	AA	GG	GG	AA	AA	AG	GG	GG	GG	GG	GG	GG	GG	GG	AA	AG	AA	GG	AA	AA	AG	AA	GG	AA	GG	GG	GG	AA	AA
7059763-41-G>T	GG	TT	GG	GG	GG	GG	GG	GG	GG	GG	TT	TT	TT	GT	GG	GG	GG	GG	TT	GG	TT	GG	GG	TT	GG	GG	GG	GG	GG	GG	GG	GG	GG	GG	GG	GG	TT	GG	GG	GG	GG	GG	GG	GG	GG	NN	GG	GG	GG
2618602-31-A>G	AA	AA	AA	AA	GG	AA	AA	AA	AA	AA	AA	AA	AA	AA	AA	AA	AA	AA	AA	AA	AA	AA	AA	AA	AA	GG	AA	AA	AA	AA	AA	AA	AA	AA	AA	AA	AA	AA	AA	AA	GG	AA	AA	AA	AA	AA	AA	AA	AA
2439604-10-T>C	TT	TT	TT	TT	TT	TT	TT	TT	TT	TT	TT	TT	TT	TT	TT	TT	TT	TT	TT	TT	TT	TT	TT	TT	TT	TT	TT	TT	TT	TT	TT	TT	TT	TT	TT	TT	TT	TT	TT	TT	CC	TT	TT	TT	TT	TT	TT	TT	TT
100172952-25-A>G	GG	GG	GG	GG	GG	GG	GG	GG	GG	GG	GG	GG	GG	GG	GG	GG	GG	GG	GG	GG	GG	GG	GG	GG	GG	GG	GG	GG	GG	GG	GG	GG	GG	GG	GG	GG	GG	GG	GG	GG	AA	GG	GG	GG	GG	GG	GG	GG	GG
4773775-13-G>A	GG	GG	GG	GG	GG	GG	GG	GG	GG	GG	GG	GG	GG	GG	GG	GG	GG	GG	GG	GG	GG	GG	GG	GG	GG	GG	GG	GG	GG	GG	GG	GG	GG	GG	GG	GG	GG	GG	GG	GG	GG	GG	GG	GG	GG	GG	GG	GG	GG
7048199-40-C>T	CC	CC	CC	CC	CC	CC	CC	CC	CC	CC	CC	CC	CC	CC	CC	CC	CC	CC	CC	CC	CC	CC	CT	CC	CC	CC	CC	CC	CC	NN	CC	CC	CC	CC	CC	CC	CC	CC	CC	CC	CC	CC	CC	CC	CC	NN	CC	CC	CC
100219172-15-G>A	AA	AA	GG	GG	AA	GG	AA	AG	AA	GG	AA	AA	AA	AA	AA	AA	AA	NN	AA	AA	AA	AA	AA	AA	AA	GG	AA	AA	AA	GG	GG	AA	GG	GG	AA	GG	AA	GG	AA	AA	AA	AA	AA	AA	GG	NN	GG	AA	AA
9703044-5-A>G	GG	AA	GG	NN	GG	GG	GG	GG	GG	AA	AA	AA	AA	AA	AA	GG	GG	GG	AA	GG	AA	GG	AG	AA	GG	AA	AG	GG	GG	AA	NN	GG	GG	GG	GG	AA	AA	GG	GG	GG	AA	GG	GG	GG	GG	AA	GG	GG	GG
9680275-15-C>T	CC	CT	CT	CC	CC	CC	CC	CC	CC	CC	CC	CC	CC	CC	CC	CC	CC	CC	CC	CC	CC	CC	CC	CC	CC	CC	CC	CC	CC	CC	CC	CC	CC	CC	CC	CC	CT	CC	CC	CC	CC	CC	CC	CC	CC	CC	CT	CC	CT
2568901-24-G>C	CC	GG	GG	GG	CC	GG	GG	GC	GC	GC	GG	GG	GG	GC	NN	CC	CC	CC	GG	NN	GG	CC	CC	GG	CC	GG	CC	CC	CC	GG	GG	CC	GG	GG	GG	GG	GG	GG	CC	GG	GG	GG	CC	GG	CC	CC	GG	GG	CC
4770807-60-G>C	GG	GG	GG	GG	GG	GG	GG	GG	GG	GG	GG	GG	GG	GG	GG	GG	GG	GG	GG	GG	GG	GG	GG	GG	GG	GG	GG	GG	GG	GG	GG	GG	GG	GG	GG	GG	GG	GG	GG	GG	GG	GG	GG	GG	GG	GG	GG	GG	GG
4589558-25-G>A	GG	GG	AA	AG	GG	AA	GG	GG	GG	GG	GG	GG	GG	GG	GG	GG	GG	GG	GG	GG	GG	GG	GG	GG	GG	AG	GG	GG	GG	AA	AA	GG	AA	AA	GG	AG	GG	AA	GG	GG	GG	GG	GG	GG	GG	GG	AA	GG	GG
4583349-24-C>G	GG	GG	CC	GG	GG	GG	GG	GG	GG	GG	GG	GG	GG	GG	CC	GG	GG	GG	GG	GG	GG	GG	GG	GG	GG	GG	GG	GG	GG	NN	GG	GG	GG	GG	GG	GG	GG	GG	GG	GG	GG	GG	GG	GG	GG	NN	GG	GG	GG
7061958-54-A>G	GG	AG	AA	AA	AA	AA	GG	AG	GG	AA	AG	GG	AG	GG	GG	GG	GG	AA	GG	GG	GG	AA	GG	GG	GG	AA	GG	GG	GG	AA	AA	GG	AA	AA	GG	AG	GG	AA	GG	GG	AA	GG	GG	GG	GG	NN	AA	GG	GG
7048924-35-G>A	GG	AG	AG	GG	GG	GG	GG	GG	GG	GG	GG	GG	GG	GG	GG	GG	GG	GG	GG	GG	GG	GG	GG	GG	GG	GG	GG	GG	GG	GG	GG	GG	GG	GG	GG	GG	AG	GG	GG	GG	GG	GG	GG	GG	GG	GG	AG	GG	AG
2573942-13-G>T	GG	GG	GG	GG	GG	GG	GG	GG	GG	GG	GG	GG	GG	GG	GG	GG	GG	GG	GG	GG	GG	GG	GG	GG	GG	GG	GG	GG	GG	NN	GG	GG	GG	GG	GG	GG	GG	GG	GG	GG	GG	GG	GG	GG	GG	GG	GG	GG	GG
2447010-46-T>C	TT	TT	NN	TT	TT	TT	TT	TT	TT	TT	TT	TT	TT	TT	TT	TT	TT	TT	TT	TT	TT	TT	CT	TT	TT	TT	TT	TT	TT	TT	TT	TT	TT	TT	TT	TT	TT	TT	TT	TT	TT	TT	TT	TT	TT	TT	TT	TT	TT
2419980-32-A>T	AA	AA	TT	TT	AA	TT	AA	AA	AA	AA	AA	AA	AA	AA	AA	AA	AA	AA	AA	AA	AA	AA	AA	AA	AA	TT	AA	AA	AA	TT	TT	AA	TT	TT	AA	AT	AA	TT	AA	AA	AA	AA	AA	AA	TT	AA	TT	AA	AA
4576640-37-C>A	CC	CC	AA	AA	CC	AA	CC	CC	CC	CC	CC	CC	CC	CC	CC	CC	CC	CC	CC	CC	CC	CC	CC	CC	CC	AA	CC	CC	CC	AA	AA	CC	AA	AA	CC	AA	AA	AA	CC	CC	CC	CC	CC	CC	CC	NN	AA	CC	CC
4583917-7-G>T	GG	GG	GG	GG	GG	GG	GG	GG	GG	GG	GG	GG	GG	GG	NN	GG	GG	GG	GG	GG	GG	GG	GG	GG	GG	GG	GG	GG	GG	NN	GG	GG	GG	GG	GG	GG	GG	GG	GG	GG	GG	TT	GG	GG	GG	NN	GG	GG	GG
4591980-26-A>T	TT	AA	NN	TT	TT	TT	AT	TT	TT	TT	AA	AA	AA	AT	AA	TT	TT	TT	AA	TT	AA	TT	TT	AA	AA	TT	AT	TT	TT	NN	TT	TT	TT	TT	TT	AA	AA	TT	TT	AA	AA	TT	TT	TT	AA	NN	NN	TT	TT
2441043-49-G>T	GG	GG	GG	GG	GG	GG	GG	GG	GG	GG	GG	GG	GG	GG	GG	GG	GG	GG	GG	GG	GG	GG	GG	GG	GG	GG	GG	GG	GG	GG	GG	GG	GG	GG	GG	GG	GG	GG	GG	GG	GG	GG	GG	GG	GG	GG	GG	GG	GG
7057114-45-C>A	CC	CC	CC	CC	CC	CC	CC	CC	CC	AA	CC	CC	CC	CC	CC	CC	CC	CC	CC	CC	CC	CC	CC	CC	CC	CC	AC	CC	CC	CC	CC	AC	CC	CC	CC	AC	CC	CC	CC	CC	CC	CC	CC	CC	CC	CC	CC	CC	CC
4770911-58-T>A	AA	TT	AA	AA	TT	AA	TT	AT	TT	TT	TT	TT	TT	AT	TT	AA	AA	NN	TT	TT	TT	AA	AA	TT	TT	AA	AT	AA	AA	AA	AA	AA	AA	AA	TT	TT	TT	AA	TT	TT	TT	TT	AA	TT	TT	NN	AA	TT	TT
100022982-52-C>G	CC	GG	CC	CC	GG	CC	CC	CC	CC	CC	GG	GG	GG	GG	GG	CC	CC	GG	GG	CC	GG	GG	CC	GG	GG	CC	CC	CC	CC	CC	CC	CC	CC	CC	CC	CC	GG	CC	CC	CC	CC	CC	CC	CC	GG	CC	CC	CC	CC
9669912-64-G>A	AA	AA	GG	GG	GG	GG	AA	AA	AA	AA	AA	AA	AA	AA	AA	AA	AA	NN	AA	AA	AA	AA	AA	AA	AA	AG	AA	AA	AA	GG	GG	AA	GG	GG	AA	AG	AA	GG	AA	AA	AA	AA	AA	AA	AA	AA	GG	AA	AA
2434350-12-C>T	CC	CC	NN	TT	CC	CC	NN	CC	NN	TT	CC	CC	CC	CC	TT	CC	CC	CC	CC	CT	CC	CC	CC	CC	CC	CT	CC	CC	CC	NN	CT	CC	CC	CT	CC	CT	CC	CC	CC	CT	CT	CC	CC	CC	CC	CC	CC	NN	CC
7049817-31-C>T	CC	CC	NN	CC	CC	CC	CC	CC	CC	CT	CC	CC	CC	CC	TT	CC	CC	NN	CC	CC	CC	CC	CC	CC	CC	TT	CC	CC	CC	NN	CC	CC	CC	CC	CC	CT	CC	CC	CC	CC	CT	NN	CC	CC	CC	NN	CC	CC	CC
4777058-34-C>T	TT	TT	TT	TT	TT	TT	TT	TT	TT	CC	TT	TT	TT	TT	TT	TT	TT	TT	TT	TT	TT	TT	TT	TT	TT	TT	TT	TT	TT	TT	TT	TT	TT	TT	TT	CT	TT	TT	TT	TT	TT	TT	TT	TT	TT	TT	TT	TT	TT
4773254-22-G>A	GG	GG	GG	AG	GG	GG	GG	GG	GG	AG	GG	GG	GG	GG	AA	GG	GG	GG	GG	GG	GG	GG	GG	GG	GG	AG	GG	GG	GG	NN	GG	GG	GG	GG	GG	AG	AG	GG	GG	GG	AG	GG	GG	GG	GG	NN	GG	GG	GG
4772118-28-G>T	TT	GG	GG	GT	TT	GG	GG	TT	GG	GT	GG	GG	GG	GT	TT	TT	TT	GG	GG	GG	GG	GG	TT	GG	GG	GT	TT	TT	TT	GG	GG	TT	GG	GG	GG	GT	GG	GG	GG	GG	GT	GT	TT	GG	TT	GT	GG	GG	GG
100135064-33-T>C	TT	TT	CC	CC	TT	CC	TT	TT	TT	TT	TT	TT	TT	TT	TT	TT	TT	TT	TT	TT	TT	TT	TT	TT	TT	CC	TT	TT	TT	CC	CC	TT	CC	CC	TT	CT	TT	CC	TT	TT	TT	TT	TT	TT	TT	TT	CC	TT	TT
100135208-16-G>A	AA	GG	AA	AA	GG	AA	AA	AA	AA	AA	AA	GG	GG	AG	AA	AA	AA	AA	GG	AA	GG	AA	AA	GG	AA	AA	AA	AA	AA	AA	AA	AA	AA	AA	AA	AA	AG	AA	AA	AA	AA	AA	AA	AA	AA	NN	AA	AA	AA
2596231-58-C>T	CC	CC	CC	CC	CC	CC	CC	CC	CC	CC	CC	CC	CC	CC	CC	CC	CC	CC	CC	CC	CC	CC	CC	CC	CC	CC	CC	CC	CC	CC	CC	CC	CC	CC	CC	CC	CC	CC	CC	CC	CC	CC	CC	CC	CC	CC	CC	CC	CC
2432207-31-C>G	CC	CC	GG	GC	CC	GG	CC	CC	CC	CC	CC	CC	CC	CC	CC	CC	CC	CC	CC	CC	CC	CC	CC	CC	CC	GC	CC	CC	CC	GG	GG	CC	GG	GG	CC	GC	CC	GC	CC	CC	CC	CC	CC	CC	CC	CC	GG	CC	CC
2550511-59-C>A	CC	CC	AA	AA	CC	AA	AA	CC	AA	CC	AA	AA	CC	CC	AA	CC	CC	NN	AA	CC	AA	CC	CC	AA	CC	AA	AC	CC	CC	AA	AA	CC	AA	AA	AA	AC	AA	AA	CC	AA	CC	CC	CC	AA	NN	AC	AA	AA	AA
7049804-27-C>T	CC	TT	CC	CC	TT	CT	TT	CC	TT	CT	TT	TT	TT	CT	NN	CC	CC	CC	TT	TT	TT	CC	CC	TT	TT	CC	CC	CC	CC	NN	NN	CC	CT	CT	CC	TT	TT	TT	TT	TT	CC	TT	CC	TT	TT	CC	NN	CC	CC
4583453-66-G>C	GG	GG	GG	GG	GG	GG	GG	GG	GG	CC	GG	GG	GG	GG	GG	GG	GG	GG	GG	GG	GG	GG	GG	GG	GG	GG	GG	GG	GG	GG	GG	GG	GG	GG	GG	CC	GG	GG	GG	GG	GC	GG	GG	GG	GG	GG	GG	GG	GG
4585873-33-G>A	AA	AA	AA	AA	AA	AA	GG	AA	GG	AA	AA	AA	AA	AA	GG	AA	AA	AA	AA	GG	AA	AA	AA	AA	GG	AA	AA	AA	AA	AA	AA	AA	AA	AA	GG	AG	AA	AA	GG	GG	AA	GG	AA	GG	AA	NN	AA	GG	GG
100217515-47-G>C	GG	GG	GG	GG	CC	GG	GG	GG	GG	GG	GG	GG	GG	GG	GG	GG	GG	GG	GG	GG	GG	GG	GG	GG	GG	GG	GG	GG	GG	GG	GG	GG	GG	GG	GG	GG	GG	GG	GG	GG	GG	GG	GG	GG	CC	GG	GG	GG	GG
4773200-35-C>A	AA	CC	CC	AC	AA	CC	CC	AC	CC	NN	CC	CC	CC	AC	CC	AA	AA	AA	CC	AA	CC	AA	AA	CC	CC	AC	AA	AA	AA	CC	CC	AA	CC	CC	CC	CC	CC	CC	AA	CC	AA	AA	AA	CC	NN	AA	CC	CC	CC
4766020-67-T>G	TT	GG	TT	TT	TT	TT	TT	TT	TT	GG	GG	GG	GG	GT	TT	TT	TT	TT	GG	TT	GG	TT	TT	GG	TT	TT	GT	TT	TT	TT	TT	TT	TT	TT	TT	GT	GG	TT	TT	TT	TT	TT	TT	TT	TT	TT	TT	TT	TT
2404340-67-G>A	GG	GG	GG	GG	GG	GG	GG	GG	GG	GG	GG	GG	GG	GG	GG	GG	GG	GG	GG	AA	GG	GG	GG	GG	GG	GG	GG	GG	GG	GG	GG	GG	GG	GG	GG	GG	GG	GG	AA	GG	GG	AA	GG	GG	GG	GG	GG	GG	GG
2600528-44-T>C	TT	CC	TT	TT	TT	TT	TT	TT	TT	CC	CC	CC	CC	CC	CC	TT	TT	CC	CC	CT	CC	CC	TT	CC	CC	CT	CT	TT	TT	TT	TT	TT	TT	TT	TT	CT	CC	TT	TT	TT	CC	TT	TT	TT	TT	CT	TT	TT	TT
4771131-16-G>A	GG	AG	AG	GG	GG	NN	GG	GG	GG	GG	GG	GG	GG	GG	GG	GG	GG	NN	GG	GG	GG	GG	GG	GG	GG	GG	GG	GG	GG	GG	GG	GG	GG	GG	GG	GG	AG	GG	GG	GG	GG	GG	GG	NN	GG	GG	AG	GG	AA
4778533-7-A>G	GG	GG	AA	GG	GG	GG	AA	AA	AA	GG	GG	GG	GG	GG	AA	GG	AA	AA	GG	AA	GG	NN	AA	AA	GG	GG	AA	AA	GG	AA	GG	AA	GG	GG	GG	GG	GG	GG	AA	GG	GG	AA	AA	AA	AA	NN	GG	AA	AA
100038613-60-G>A	GG	AA	GG	GG	GG	GG	AA	GG	AA	AA	AA	AA	AA	AG	GG	GG	GG	GG	AA	AA	AA	GG	GG	AA	AA	GG	GG	GG	GG	GG	GG	GG	GG	GG	AA	AG	AA	GG	AA	AA	GG	AA	GG	AA	GG	GG	GG	AA	AA
2543528-6-C>T	TT	TT	CC	CC	CC	CC	CC	CC	CC	CC	TT	TT	TT	TT	CC	CC	CC	CC	TT	CC	TT	CC	CC	TT	CC	CC	CC	CC	CC	CC	CC	CC	CC	CC	CC	CC	TT	CC	CC	CC	CC	CC	CC	CC	CC	NN	CC	CC	CC
2479045-9-C>T	CC	CC	CC	CC	CC	CC	CC	CC	CC	TT	CC	CC	CC	CC	CC	CC	CC	CC	CC	CC	CC	CC	CC	CC	CC	CC	CC	CC	CC	NN	CC	CC	CC	CT	CC	CC	CC	CC	CC	CC	CC	CC	CC	CC	CC	CC	CC	CC	CC
7061686-26-A>G	AA	AA	AA	AA	AA	AA	AA	AG	AA	GG	AA	AA	AA	AA	AA	AA	AA	AA	AA	AA	AA	AA	AA	AA	AA	AA	AA	AA	AA	AA	AA	AA	AA	AA	AA	AG	AA	AA	AA	AA	AA	AA	AA	AA	AA	NN	AA	AA	AA
9710915-35-C>T	CC	CC	CC	CC	CC	CC	CC	CT	CC	TT	CC	CC	CC	CC	CC	CC	CC	CC	CC	CC	CC	CC	CC	CC	CC	CC	CC	CC	CC	CC	CC	CC	CC	CC	CC	CT	CC	CC	CC	CC	CC	CC	CC	CC	CC	NN	CC	CC	CC
2508172-37-A>G	AA	AA	AA	AA	AA	AA	AA	AG	AA	AA	AA	AA	AA	AA	AA	AA	AA	AA	AA	AA	AA	AA	AA	AA	AA	AA	AA	AA	AA	AA	AA	AA	AA	AA	AA	AA	AA	AA	AA	AA	AA	AA	AA	AA	AA	AA	AA	AA	AA
2606442-26-A>G	AA	AA	AA	AA	AA	AA	AA	AG	AA	AG	AA	AA	AA	AA	AA	AA	AA	GG	AA	AA	AA	GG	AA	AA	AA	AG	AA	AA	AA	AA	AA	AA	AA	AA	AA	AG	AA	AA	AA	AA	AG	AA	AA	AA	AA	AG	AA	AA	AA
100135599-49-A>C	AA	CC	AA	AA	CC	AA	CC	AA	CC	AA	AA	CC	CC	CC	CC	AA	AA	AA	CC	CC	CC	AA	CC	CC	CC	AA	AA	AA	AA	AA	AA	AA	AA	AA	CC	AA	CC	AA	CC	CC	CC	CC	AA	CC	CC	NN	AA	CC	CC
2433298-7-T>G	TT	TT	TT	TT	TT	TT	TT	TT	TT	GG	TT	TT	TT	TT	TT	TT	TT	GG	TT	TT	TT	GG	TT	TT	TT	TT	TT	TT	TT	TT	TT	TT	TT	TT	TT	GT	TT	TT	TT	TT	TT	TT	TT	TT	TT	TT	TT	TT	TT
9688658-52-T>A	TT	TT	TT	TT	TT	TT	TT	TT	TT	TT	TT	TT	TT	TT	TT	TT	TT	TT	TT	TT	TT	TT	TT	TT	TT	TT	TT	TT	TT	TT	TT	TT	TT	TT	TT	TT	TT	TT	TT	TT	TT	TT	TT	TT	TT	TT	TT	TT	TT
2447367-67-A>C	AA	CC	AA	AA	AA	AA	AA	AA	AA	AA	AA	CC	CC	AC	AA	AA	AA	AA	CC	AA	CC	AA	AA	CC	AA	AA	AA	AA	AA	AA	AA	AA	AA	AA	AA	AA	CC	AA	AA	AA	AA	AA	AA	AA	AA	NN	AA	AA	AA
2573498-59-G>A	AA	AA	AA	AA	AG	AA	AA	AA	AA	AA	AA	AA	AA	AA	NN	AA	AA	NN	AA	AA	AA	AA	AA	AA	AA	AA	AA	AA	AA	AA	AA	AA	AA	AA	AA	AA	AA	AA	AA	AA	AA	AA	AA	AA	AA	NN	AA	AA	AA
9703351-63-C>T	CC	CC	CC	CC	TT	CC	TT	CC	TT	CC	CC	CC	CC	CC	TT	CC	CC	TT	CC	TT	CC	CC	CC	CC	CT	CT	CT	CC	CC	CC	CC	CC	CC	CC	TT	CT	CC	CC	TT	TT	TT	TT	CC	TT	TT	TT	CC	TT	TT
9703353-40-T>G	GG	TT	GG	GG	TT	GG	GG	GG	GG	TT	GG	TT	TT	TT	GG	GG	GG	GG	TT	GG	TT	GG	GG	TT	GG	GG	GG	GG	GG	GG	GG	GG	GG	GG	GG	GT	TT	GG	GG	GG	GG	GG	GG	GG	TT	GG	GG	GG	GG
9693625-32-G>A	NN	AA	NN	GG	AA	AA	GG	GG	GG	AA	AA	AA	AA	AA	GG	GG	GG	GG	AA	GG	AA	GG	GG	AA	GG	GG	GG	NN	GG	NN	NN	GG	AA	AA	GG	AA	AA	AA	GG	GG	GG	GG	GG	GG	AA	NN	GG	GG	GG
4767953-9-T>C	TT	TT	TT	TT	TT	TT	TT	TT	TT	TT	TT	TT	TT	TT	TT	TT	TT	TT	TT	TT	TT	TT	TT	TT	TT	TT	TT	TT	TT	TT	TT	TT	TT	TT	TT	CT	TT	TT	TT	TT	CT	TT	TT	TT	TT	TT	TT	TT	TT
4584404-65-T>A	NN	TT	TT	TT	TT	TT	TT	TT	TT	TT	TT	TT	TT	TT	TT	NN	TT	TT	TT	TT	TT	TT	NN	TT	TT	TT	TT	TT	TT	NN	NN	TT	TT	TT	TT	AT	TT	TT	TT	TT	TT	TT	TT	TT	AA	TT	TT	TT	TT
9693845-60-A>G	GG	GG	GG	GG	GG	GG	GG	GG	GG	GG	GG	GG	GG	GG	GG	GG	GG	GG	GG	GG	GG	GG	GG	GG	GG	GG	GG	GG	GG	GG	GG	GG	GG	GG	GG	AG	GG	GG	GG	GG	AG	GG	GG	GG	GG	GG	GG	GG	GG
4581243-37-A>G	NN	AA	AA	AA	AA	AA	AA	AA	AG	NN	AA	AA	AA	AA	AA	NN	NN	AA	AA	AA	AA	AA	NN	AA	AA	AA	AA	AA	GG	GG	AA	NN	AA	AA	AA	GG	AA	AA	AA	AA	AA	AG	NN	AA	GG	AA	AA	AA	AA
2508593-14-C>G	CC	CC	CC	CC	CC	CC	CC	CC	CC	CC	CC	CC	CC	CC	CC	CC	CC	CC	CC	GG	CC	CC	CC	CC	CC	CC	CC	CC	CC	CC	CC	CC	CC	CC	CC	CC	CC	CC	GG	CC	CC	CC	CC	CC	CC	NN	CC	CC	CC
9705430-10-T>C	TT	TT	CT	TT	TT	TT	TT	TT	TT	TT	TT	TT	TT	TT	TT	TT	TT	TT	TT	TT	TT	TT	TT	TT	TT	TT	TT	TT	TT	NN	TT	TT	TT	TT	TT	TT	TT	TT	TT	TT	TT	TT	TT	TT	TT	TT	CT	TT	CT
9704724-13-G>C	GG	GG	GG	GG	GG	GG	GG	GC	GG	GG	GG	GG	GG	GG	GG	GG	GG	GG	GG	CC	GG	GG	GG	GC	GG	GG	GG	GG	GG	GG	GG	GG	GG	GG	GG	GG	GG	GG	CC	GG	GG	GC	GG	GG	GG	GG	GG	GG	GG
9701221-9-A>G	AA	GG	AA	AG	GG	AA	GG	AG	GG	AG	AA	GG	GG	AG	GG	AA	AA	GG	GG	GG	GG	AA	AA	GG	GG	AG	AG	AA	AA	AA	AA	AA	AA	AA	AG	GG	GG	AA	GG	GG	GG	GG	AA	GG	GG	GG	AA	GG	GG
4583511-24-T>G	GG	TT	GG	GT	TT	GG	TT	GT	TT	TT	GG	TT	TT	GT	TT	GG	GG	TT	TT	TT	TT	GG	GG	TT	TT	GT	GG	GG	GG	GG	GG	GG	GG	GG	GT	TT	TT	GG	TT	TT	TT	TT	GG	TT	TT	TT	GG	TT	TT
2515410-30-G>A	AA	AA	AA	AA	AA	AA	GG	AA	GG	AA	AA	AA	AA	AA	AA	AA	AA	GG	AA	AA	AA	AA	AA	AA	GG	AA	AA	AA	AA	AA	AA	AA	AA	AA	GG	AA	AA	AA	AA	GG	AA	AA	AA	GG	AA	NN	AA	GG	GG
4591719-51-C>T	CC	CC	CC	CT	TT	CC	TT	CT	TT	CC	CC	CC	CC	CC	TT	CC	CC	TT	CC	TT	CC	CC	CC	CC	TT	CT	CT	CC	CC	CC	CC	CC	CC	CC	CT	TT	CC	CC	TT	TT	TT	TT	CC	TT	TT	TT	CC	TT	TT
4772195-34-G>A	GG	GG	GG	GG	AA	GG	AA	AG	AA	GG	GG	GG	GG	GG	GG	GG	GG	AA	GG	AA	GG	GG	GG	GG	AA	AG	GG	GG	GG	GG	GG	GG	GG	GG	AA	AG	GG	GG	AA	AA	AA	AA	GG	AA	GG	AA	GG	AA	AA
4771632-20-A>T	AA	AA	AA	AA	AA	AA	AA	AA	AA	AA	AA	AA	AA	AA	AA	AA	AA	AA	AA	AA	AA	AA	AA	AA	AA	AA	AA	AA	AA	AA	AA	AA	AA	AA	AA	AT	AA	AA	AA	AA	AA	AA	AA	AA	TT	AA	AA	AA	AA
5587956-20-T>G	GG	GG	GG	TT	TT	GG	TT	GT	TT	TT	GG	GG	GG	GG	TT	GG	TT	GT	GG	GT	GG	GG	GG	GG	TT	TT	GG	GG	GG	TT	GG	TT	GG	GG	TT	TT	GG	GG	TT	TT	TT	TT	TT	TT	GG	NN	GG	TT	TT
4771706-6-T>C	CC	CC	TT	CT	TT	TT	TT	TT	TT	TT	TT	CC	CC	CT	TT	TT	TT	TT	CC	TT	CC	TT	TT	CC	TT	CT	TT	TT	TT	NN	TT	TT	TT	TT	TT	TT	CC	TT	TT	TT	CT	TT	TT	TT	TT	NN	TT	TT	TT
4584309-45-G>T	GG	GG	GG	GG	GG	GG	GG	GG	GG	GG	GG	GG	GG	GG	GG	GG	GG	GG	GG	GG	GG	GG	GG	GG	GG	GG	GG	GG	GG	GG	GG	GG	GG	GG	GG	GG	GG	GG	GG	GG	GG	GG	GG	GG	TT	GG	GG	GG	GG
9717468-13-T>C	CC	CC	CC	CC	CC	CC	CC	CC	CC	CC	CC	CC	CC	CC	CC	CC	CC	CC	CC	CC	CC	CC	CC	CC	CC	CC	CC	CC	CC	CC	CC	CC	CC	CC	CC	CC	CC	CC	CC	CC	CC	TT	CC	CC	CC	CC	CC	CC	CC
5583586-7-G>A	GG	GG	GG	GG	GG	GG	GG	GG	GG	GG	GG	GG	GG	GG	GG	GG	GG	GG	GG	GG	GG	GG	GG	GG	GG	GG	GG	GG	GG	GG	GG	GG	GG	GG	GG	GG	GG	GG	GG	GG	GG	GG	GG	GG	GG	GG	GG	GG	GG
2506194-5-G>A	GG	AG	AG	GG	GG	GG	GG	GG	GG	GG	GG	GG	GG	GG	GG	GG	GG	GG	GG	GG	GG	GG	GG	GG	GG	GG	GG	GG	GG	GG	GG	GG	GG	GG	GG	GG	AG	GG	GG	GG	GG	GG	GG	GG	GG	GG	AG	GG	AG
7051302-66-C>A	CC	CC	CC	CC	CC	CC	CC	CC	CC	CC	CC	CC	CC	CC	CC	CC	CC	CC	CC	CC	CC	CC	CC	CC	CC	CC	CC	CC	CC	CC	CC	CC	CC	CC	CC	CC	CC	CC	CC	CC	CC	CC	CC	CC	CC	CC	CC	CC	CC
2514323-54-G>T	GG	GG	GG	GG	GG	GG	GG	GG	GG	GG	GG	GG	GG	GG	GG	GG	GG	NN	GG	GG	GG	GG	GG	GG	GG	GT	GG	GG	GG	GG	GG	GG	GG	GG	GG	GG	GG	GG	GG	GG	TT	GT	GG	GG	GG	GG	GG	GG	GG
2395565-14-T>G	GG	GG	TT	GT	GT	TT	TT	GT	TT	TT	TT	GG	GG	GT	TT	TT	TT	GG	GG	TT	GG	TT	TT	GG	TT	GT	GT	TT	TT	TT	TT	TT	TT	TT	TT	GT	GG	TT	TT	TT	GT	GT	TT	TT	GG	GG	TT	TT	TT
4583196-11-C>G	GG	CC	GG	GG	GG	GG	GG	GG	GG	GG	GG	CC	CC	GC	GG	GG	GG	GG	CC	GG	CC	GG	GG	CC	CC	GG	GG	GG	GG	GG	GG	GG	GG	GG	GG	GG	CC	GG	GG	GG	GG	GG	GG	GG	GG	NN	GG	GG	GG
4772874-52-A>C	CC	CC	AA	CC	CC	AA	AA	CC	CC	CC	CC	AA	AA	AC	CC	CC	AA	NN	CC	CC	CC	AA	CC	CC	AA	CC	AC	CC	CC	AA	CC	CC	AA	AA	CC	CC	CC	AA	CC	AA	CC	CC	AA	AA	CC	NN	CC	CC	CC
2432607-5-T>C	TT	CT	CT	TT	TT	TT	TT	TT	TT	TT	TT	TT	TT	TT	TT	TT	TT	TT	TT	TT	TT	TT	TT	TT	TT	TT	TT	TT	TT	TT	TT	TT	TT	TT	TT	TT	CT	TT	TT	TT	TT	TT	TT	TT	TT	TT	CT	TT	CT
2551793-61-A>C	AA	AA	AA	AA	AA	AA	AA	AA	AA	AA	AA	AA	AA	AA	AA	AA	AA	AA	AA	AA	AA	AA	AA	AA	AA	AA	AA	AA	AA	AA	AA	AA	AA	AA	AA	AA	AA	AA	AA	AA	AC	AA	AA	AA	AA	AA	AA	AA	AA
2440915-17-A>G	AA	AA	AA	AA	NN	AA	AA	AA	AA	GG	AA	AA	AA	AA	AA	AA	AA	AA	AA	AA	AA	AA	AA	AA	AA	AA	AA	AA	AA	AA	AA	AA	AA	AA	AA	AG	AA	AA	AA	AA	AA	AA	AA	AA	AA	AA	AA	AA	GG
4576670-14-A>C	AA	AA	AA	AA	AA	AA	AA	AA	AA	CC	AA	AA	AA	AA	AA	NN	AA	AA	AA	AA	AA	NN	AA	AA	AA	AA	AA	AA	NN	AA	AA	AA	AA	AA	AA	AC	AA	AA	AA	AA	AA	AA	NN	AA	AA	AA	AA	AA	AA
2427334-14-G>A	GG	GG	GG	GG	AG	GG	GG	GG	GG	GG	GG	GG	GG	GG	GG	GG	GG	AA	GG	GG	GG	GG	GG	GG	AA	GG	GG	GG	GG	GG	GG	GG	GG	GG	GG	GG	GG	GG	GG	GG	AA	GG	GG	GG	GG	GG	GG	GG	GG
100025046-15-C>T	CC	CC	CC	CC	CC	CC	CC	CC	CC	TT	CC	CC	CC	CC	CC	CC	CC	CC	CC	CC	CC	CC	CC	CC	CC	CC	CC	CC	CC	CC	CC	CC	CC	CC	CC	CC	CC	CC	CC	CC	CC	CC	CC	CC	CC	CC	CC	CC	CC
9709495-46-G>A	AG	GG	GG	GG	GG	GG	GG	GG	GG	GG	GG	GG	GG	GG	GG	AA	NN	NN	GG	GG	GG	GG	NN	GG	GG	GG	GG	GG	AA	GG	GG	GG	GG	GG	GG	GG	GG	GG	GG	GG	NN	GG	NN	GG	GG	NN	GG	GG	GG
2447376-42-C>T	CC	CC	CC	CC	CT	CC	CC	CC	CC	TT	CC	CC	CC	CC	CC	CC	CC	CC	CC	CC	CC	CC	CC	CC	CC	CC	CT	CC	CC	CC	CC	CC	CC	CC	CC	CC	CC	CC	CC	CC	CC	CC	CC	CC	CC	CC	CC	CC	TT
5583811-44-G>T	TT	TT	TT	TT	TT	TT	GG	TT	GG	TT	TT	TT	TT	GG	TT	TT	TT	TT	TT	GG	TT	TT	TT	TT	TT	TT	TT	TT	TT	TT	TT	TT	TT	TT	GG	TT	TT	TT	GG	GG	TT	GG	TT	GG	TT	TT	TT	GG	TT
2396453-58-G>T	GG	GG	GG	GG	GG	GG	GG	GG	GG	GG	GG	GG	GG	GG	GG	GG	GG	GG	GG	GG	GG	GG	GG	GG	GG	GG	GG	GG	GG	GG	GG	GG	GG	GG	GG	GG	GG	GG	GG	GG	GG	GG	GG	GG	TT	GG	GG	GG	GG
9687949-24-A>G	AA	AA	AA	AA	AA	AA	AA	AG	AA	AA	AA	AA	AA	AA	AA	AA	AA	AA	AA	AA	AA	AA	AA	AA	AA	AA	AA	AA	AA	AA	AA	AA	AA	AA	AA	AA	AA	AA	AA	AA	AA	AA	AA	AA	AA	NN	AA	AA	AA
4587580-10-G>A	GG	AA	AA	AG	GG	AA	GG	AA	GG	AA	AA	AA	AA	AG	GG	AA	AA	GG	AA	GG	AA	AA	AA	AA	AA	AG	AA	AA	AA	AA	AA	AA	AA	AA	GG	AG	AA	AA	GG	GG	AG	GG	AA	GG	GG	GG	AA	AG	AA
5585226-62-T>G	GG	GG	GG	GG	TT	GG	GG	GT	GG	GG	GG	GG	GG	GG	GG	GG	GG	NN	GG	NN	GG	GG	GG	GG	GG	GG	GG	GG	GG	GG	GG	GG	GG	GG	GG	GG	GG	GG	NN	GG	GG	GG	GG	GG	GG	NN	GG	GG	GG
2393966-44-A>C	AA	AA	AA	AA	CC	AA	AA	AA	AA	AA	AA	AA	AA	AA	AA	AA	AA	AA	AA	AA	AA	AA	AA	AA	AA	AA	AA	AA	AA	AA	AA	AA	AA	AA	AA	AC	AA	AA	AA	AA	AA	AA	AA	AA	AA	NN	AA	AA	AA
9703304-20-T>C	CC	CC	CC	CC	TT	CC	CC	CT	CC	CC	CC	CC	CC	CC	CC	CC	CC	CC	CC	CC	CC	CC	CC	CC	CC	CC	CC	CC	CC	CC	CC	CC	CC	CC	CC	CC	CC	CC	CC	CC	CC	CC	CC	CC	CC	CC	CC	CC	CC
4575804-16-A>G	AA	AA	AA	AA	AG	AA	AA	AG	AA	AA	AA	AA	AA	AA	AA	AA	AA	AA	AA	AA	AA	AA	AA	AA	AA	AA	AA	AA	AA	AA	AA	AA	AA	AA	AA	AA	AA	AA	AA	AA	AA	AA	AA	AA	AA	AA	AA	AA	AA
2471877-42-C>G	CC	CC	CC	GC	CC	CC	GG	CC	GG	CC	CC	CC	CC	GC	GG	CC	CC	GG	CC	GG	CC	CC	CC	CC	CC	GC	CC	CC	CC	CC	CC	CC	CC	CC	GG	CC	CC	CC	GG	GG	GC	GC	CC	GG	CC	CC	CC	GG	CC
5587580-7-T>C	TT	CC	NN	CC	TT	CC	NN	CC	CC	CC	CC	CC	CC	CC	CC	CC	CC	TT	CC	CC	CC	CC	CC	CC	TT	NN	CC	CC	CC	NN	CC	CC	CC	CC	CC	CC	CC	CC	CC	NN	CC	CC	CC	CC	CC	NN	CC	CC	CC
5586455-20-G>C	CC	CC	CC	GC	GG	CC	GG	CC	GG	CC	CC	CC	CC	CC	GG	CC	CC	GG	CC	GG	CC	CC	CC	CC	GG	GC	CC	CC	CC	CC	CC	CC	CC	CC	GC	CC	CC	CC	GG	GG	GG	GG	CC	GG	CC	GG	CC	GG	GG
7059397-22-G>C	GG	GC	NN	GG	GG	GG	CC	GG	GG	GG	GC	GG	CC	GG	GG	GG	GG	CC	GG	GG	NN	GG	CC	GG	CC	GG	GG	GG	GG	NN	NN	GG	GG	CC	GG	GC	GG	NN	GG	CC	GG	GG	GG	GG	GG	NN	GG	GG	GC
5590269-19-C>T	TT	TT	TT	TT	TT	TT	TT	TT	TT	TT	TT	TT	TT	CC	TT	TT	TT	TT	TT	TT	TT	TT	TT	TT	TT	TT	TT	TT	TT	TT	NN	TT	TT	TT	TT	TT	TT	TT	TT	TT	TT	TT	TT	TT	TT	TT	TT	TT	NN
4772008-64-G>T	GG	GG	GG	GG	TT	GG	GG	GG	GG	GG	GG	GG	GG	GG	GG	GG	GG	GG	GG	GG	GG	GG	GG	GG	GG	GG	GG	GG	GG	GG	GG	GG	GG	GG	GG	GG	GG	GG	GG	GG	GG	GG	GG	GG	GG	GG	GG	GG	GG
2413691-22-C>T	TT	CC	NN	TT	NN	CC	CC	CC	CC	CC	CC	CC	CC	CC	CC	CC	NN	CC	CC	CC	CC	NN	CC	CC	CC	TT	CC	NN	CC	CC	TT	CC	CC	CC	CC	CC	CC	CC	CC	CC	CT	CC	CC	CC	CC	CC	CC	CC	CC
4582898-6-A>G	GG	AA	GG	GG	GG	GG	AA	GG	AA	AA	GG	AA	AA	AA	AA	GG	GG	NN	AA	AA	AA	GG	GG	AA	AA	GG	AG	GG	GG	GG	GG	GG	GG	GG	AA	GG	AA	GG	AA	AA	AA	AA	GG	AA	GG	AA	GG	AA	GG
100026163-64-T>C	TT	TT	TT	TT	TT	TT	TT	TT	TT	TT	TT	TT	TT	TT	TT	TT	TT	TT	TT	TT	TT	TT	TT	TT	TT	TT	TT	TT	TT	TT	TT	TT	TT	TT	TT	TT	TT	TT	TT	TT	TT	TT	TT	TT	TT	TT	TT	TT	TT
5590792-15-A>G	AA	AA	AA	AA	AA	AA	AA	AA	AA	AA	AA	AA	AA	AA	AA	GG	AA	AG	AA	AG	AA	AA	AA	AA	AA	AA	AA	AA	GG	AA	AA	AA	AA	AA	AA	AA	AA	AA	AA	AA	AA	AA	AA	AA	AG	NN	AA	AA	AA
2417226-35-G>A	GG	GG	AA	AA	GG	AA	GG	AG	GG	GG	AA	GG	GG	GG	GG	AA	AA	GG	GG	GG	GG	AA	AA	GG	GG	AA	AG	AA	AA	AA	AA	AA	AA	AA	GG	GG	GG	AA	GG	GG	AG	GG	AA	GG	GG	GG	AA	GG	GG
100030044-12-A>G	AA	AA	AA	AA	AA	AA	AA	AA	AA	AA	AA	AA	AA	AA	AA	AA	AA	AA	AA	AA	AA	AA	AA	AA	AA	AA	AA	AA	AA	AA	AA	AA	AA	AA	AA	AG	AA	AA	AA	AA	AA	AA	AA	AA	AA	NN	AA	AA	AA
4769801-37-T>A	TT	TT	TT	TT	TT	TT	TT	TT	TT	TT	TT	TT	TT	TT	TT	TT	TT	AA	TT	TT	TT	TT	TT	TT	TT	TT	TT	TT	TT	TT	TT	TT	TT	TT	TT	AT	TT	TT	TT	TT	TT	AT	TT	TT	TT	TT	TT	TT	TT
5587829-26-T>C	CC	CC	TT	TT	CC	TT	CC	TT	CC	CC	TT	CC	CC	CC	CC	TT	TT	CC	CC	CC	CC	TT	TT	CC	CC	TT	TT	TT	TT	TT	TT	TT	TT	TT	CC	CC	CC	TT	CC	CC	CC	CC	TT	CC	CC	CC	TT	CC	CC
4771208-17-A>C	AA	AA	CC	AC	AA	AC	AA	AC	AA	CC	CC	AA	AA	AC	AA	CC	CC	AA	AA	AA	AA	CC	CC	AA	AA	AC	CC	CC	CC	CC	CC	CC	CC	CC	AA	AC	AA	CC	AA	AA	AC	AA	CC	AA	AA	AC	CC	AA	AA
9709768-7-G>C	GG	GG	GG	GG	GG	GG	GG	GG	GG	GG	GG	GG	GG	GG	GG	GG	GG	GG	GG	GG	GG	GG	GG	GG	GG	GG	GG	GG	GG	GG	GG	GG	GG	GG	GG	GC	GG	GG	GG	GG	GG	NN	GG	GG	GG	GG	GG	GG	GG
5587990-26-C>T	CC	CC	CC	CC	CC	CC	CC	CC	CC	CC	CC	CC	CC	CC	CC	CC	CC	CC	CC	CC	CC	CC	CC	CC	CC	CC	CC	CC	CC	CC	CC	CC	CC	CC	CC	CC	CC	CC	CC	CC	CC	CC	CC	CC	CC	CC	CC	CC	CC
9679206-10-A>T	TT	AA	AA	AA	AA	AA	AA	AA	AA	AA	AA	AA	AA	AA	AA	AA	AA	AA	AA	AA	AA	AA	AA	AA	AA	AA	AA	AA	AA	AA	AA	AA	AA	AA	AA	AA	AA	AA	AA	TT	AA	AA	AA	AA	AA	NN	AA	AA	AA
100145925-21-T>C	TT	TT	TT	TT	TT	TT	TT	TT	TT	TT	TT	TT	TT	TT	TT	TT	TT	TT	TT	TT	TT	TT	TT	TT	TT	TT	TT	TT	TT	TT	TT	TT	TT	TT	TT	TT	TT	TT	TT	TT	CC	TT	TT	TT	TT	TT	TT	TT	TT
4769424-17-A>T	AA	TT	TT	TT	AA	TT	TT	TT	AA	AA	TT	TT	TT	AA	TT	TT	TT	AA	TT	AA	TT	TT	TT	TT	TT	AT	TT	TT	TT	TT	TT	TT	TT	TT	AA	AA	TT	TT	AA	AA	AA	AA	TT	AA	AA	TT	TT	AA	AA
2495636-36-C>G	GG	GG	GG	GG	GG	GG	GG	GG	GG	GG	GG	GG	GG	GG	GG	GG	GG	GG	GG	GG	GG	GG	GG	GG	GG	GG	GG	GG	GG	GG	GG	GG	GG	GG	GG	GG	GG	GG	GG	GG	GC	GG	GG	GG	GG	CC	GG	GG	GG
2561471-61-T>A	AA	AA	TT	AA	AA	AA	TT	AA	TT	AA	AA	AA	AA	AA	AA	AA	AA	AA	AA	TT	AA	AA	AA	AA	AA	AA	AA	AA	AA	NN	AA	AA	AA	AA	TT	AA	AA	AA	TT	TT	AT	AT	AA	TT	AA	AT	AA	TT	AA
100140436-16-T>G	GG	TT	TT	TT	TT	TT	TT	TT	GG	TT	TT	TT	TT	TT	TT	TT	TT	TT	TT	GG	TT	TT	TT	TT	TT	TT	TT	TT	TT	TT	TT	TT	TT	TT	GG	TT	TT	TT	GG	GG	TT	GT	TT	GG	TT	TT	TT	GT	TT
100026128-24-C>T	CC	CC	CC	CC	CC	CC	CC	CC	CC	CC	CC	CC	CC	CC	CC	CC	CC	CC	CC	CC	CC	CC	CC	CC	CC	CC	CC	CC	CC	CC	CC	CC	CC	CC	CC	CC	CC	CC	CC	CC	CC	CC	CC	CC	CC	CC	CC	CC	CC
4774105-54-T>G	TT	TT	TT	TT	TT	TT	TT	TT	TT	TT	TT	TT	TT	TT	TT	TT	TT	TT	TT	TT	TT	TT	TT	TT	TT	TT	TT	TT	TT	TT	TT	TT	TT	TT	TT	TT	TT	TT	TT	TT	GT	TT	TT	TT	TT	GG	TT	TT	TT
2518786-14-T>G	TT	TT	TT	TT	TT	TT	TT	TT	TT	TT	TT	TT	TT	TT	TT	TT	TT	GG	TT	TT	TT	TT	TT	TT	TT	TT	TT	TT	TT	TT	TT	TT	TT	TT	TT	TT	TT	TT	TT	TT	TT	TT	TT	TT	TT	TT	TT	TT	TT
2642589-11-C>A	CC	CC	CC	CC	CC	CC	CC	CC	CC	CC	CC	CC	CC	CC	CC	CC	CC	CC	CC	CC	CC	CC	CC	CC	CC	CC	CC	CC	CC	CC	CC	CC	CC	CC	CC	CC	CC	CC	CC	CC	CC	CC	CC	CC	CC	CC	CC	CC	CC
4771096-5-G>T	GG	GG	GG	GG	GG	GG	GG	GG	GG	GG	GG	GG	GG	GG	GG	GG	GG	GG	GG	GG	GG	GG	GG	GG	GG	GG	GG	GG	GG	GG	GG	GG	GG	GG	GG	TT	GG	GG	GG	GG	GG	GG	GG	GG	GG	GG	GG	GG	GG
4765842-12-T>C	TT	TT	TT	TT	TT	TT	TT	TT	TT	TT	TT	TT	TT	TT	TT	TT	TT	TT	TT	TT	TT	TT	TT	TT	TT	TT	TT	TT	TT	TT	TT	TT	TT	TT	TT	TT	TT	TT	TT	TT	TT	TT	TT	CT	TT	NN	TT	TT	TT
4776350-29-G>A	GG	AA	GG	GG	GG	GG	GG	GG	GG	GG	GG	AA	AA	AA	GG	GG	GG	GG	AA	GG	AA	GG	GG	AA	GG	GG	GG	GG	GG	GG	GG	GG	GG	GG	GG	GG	AA	GG	GG	GG	GG	GG	GG	GG	GG	NN	GG	GG	GG
9680269-38-G>T	GG	GG	GG	GG	GG	GG	GG	GG	GG	GG	GG	GG	GG	GG	GG	GG	GG	GG	GG	GG	GG	GG	GG	GG	GG	GG	GG	GG	GG	GG	GG	GG	GG	GG	GG	GG	GG	GG	GG	GG	GG	GG	GG	GG	GG	GG	GG	GG	GG
4592030-12-T>C	CC	TT	CC	CC	TT	CC	CC	CT	CC	CT	CC	TT	TT	CT	TT	CC	CC	TT	TT	TT	TT	CC	CC	TT	CC	CC	CT	CC	CC	CC	CC	CC	CC	CC	CC	TT	TT	CC	TT	TT	CT	CT	CC	TT	TT	TT	CC	TT	TT
100135188-51-A>G	NN	GG	GG	GG	AA	GG	GG	GG	GG	GG	GG	GG	GG	GG	AA	GG	GG	NN	GG	GG	GG	GG	GG	GG	GG	GG	GG	GG	GG	NN	GG	GG	GG	GG	GG	GG	GG	GG	GG	GG	AG	GG	GG	GG	GG	NN	GG	GG	GG
2443593-27-C>T	CC	CC	CC	CT	CC	CC	CC	CC	CC	CC	CC	CC	CC	CC	CC	CC	CC	CC	CC	CC	CC	CC	CC	CC	CC	CT	CC	CC	CT	CC	CC	CC	CC	CC	CC	CC	CC	CC	CC	CC	CT	CC	CC	CC	CC	CT	CC	CC	CC
2390867-45-G>A	GG	GG	AA	AA	GG	AA	GG	AA	GG	AA	AA	GG	GG	GG	GG	AA	AA	GG	GG	AA	GG	AA	AA	AG	GG	AA	AA	AA	AA	AA	AA	AA	AA	AA	AA	GG	GG	AA	AA	AA	GG	AA	AA	AA	AA	GG	AA	AA	AA
7057105-17-C>A	AA	CC	CC	CC	AA	CC	CC	CC	CC	CC	CC	CC	CC	CC	CC	CC	CC	CC	CC	CC	CC	CC	CC	CC	CC	CC	CC	CC	CC	CC	CC	CC	CC	CC	CC	AC	CC	CC	CC	CC	AC	CC	CC	CC	AA	AA	CC	CC	AA
4583490-7-T>G	NN	GG	TT	GG	TT	GG	TT	TT	TT	TT	GG	GG	GG	GG	GG	TT	TT	TT	GG	TT	GG	TT	TT	GG	TT	TT	TT	TT	TT	NN	TT	TT	GG	GG	TT	TT	GG	GG	TT	TT	TT	TT	TT	TT	TT	NN	TT	TT	TT
4590186-29-C>A	CC	CC	AA	AA	CC	AA	CC	AC	CC	AA	AA	CC	CC	CC	CC	AA	AA	CC	CC	AC	CC	AA	AA	CC	CC	AA	AA	AA	AA	AA	AA	AA	AA	AA	AA	AC	CC	AA	AC	AA	AC	AC	AA	CC	CC	AC	AA	AC	CC
2590066-7-A>T	TT	AA	AA	AA	AA	AA	AA	AA	AA	AA	AA	AA	AA	AA	TT	AA	AA	AA	AA	TT	AA	AA	AA	AA	AA	AA	AT	AA	AA	AA	AA	AA	AA	AA	TT	AT	AA	AA	TT	TT	AA	AT	AA	TT	AA	AA	AA	TT	AA
9704539-21-C>A	CC	AC	AC	CC	CC	CC	CC	CC	CC	CC	CC	CC	CC	CC	CC	CC	CC	CC	CC	CC	CC	CC	CC	CC	CC	CC	CC	CC	CC	CC	CC	CC	CC	CC	CC	CC	AC	CC	CC	CC	CC	CC	CC	CC	CC	CC	AC	CC	AC
2525193-15-G>T	TT	GG	GG	GG	GG	GG	GG	GG	GG	GG	GG	GG	GG	GG	TT	GG	GG	GG	GG	GG	GG	GG	GG	GG	GG	GG	GG	GG	GG	GG	GG	GG	GG	GG	GG	GT	GG	GG	GG	GG	GG	GG	GG	GG	GG	NN	GG	GG	GG
2520299-32-T>A	TT	TT	TT	TT	TT	TT	TT	TT	TT	TT	TT	TT	TT	TT	TT	TT	TT	TT	TT	TT	TT	TT	TT	TT	TT	TT	TT	TT	TT	TT	TT	TT	TT	TT	TT	TT	TT	TT	TT	TT	TT	TT	TT	TT	TT	TT	TT	TT	TT
7060965-9-A>G	AA	GG	GG	GG	GG	GG	GG	GG	GG	GG	GG	GG	GG	AG	GG	GG	GG	GG	GG	GG	GG	GG	GG	GG	GG	GG	GG	AA	GG	GG	GG	GG	GG	GG	GG	GG	GG	GG	GG	GG	GG	GG	GG	GG	GG	AA	GG	GG	GG
2570040-67-A>G	AA	AA	AA	AA	AA	AA	AA	AA	AA	AA	AA	AA	AA	AG	AA	AA	AA	GG	AA	AA	AA	AA	AA	AA	AA	AA	AA	AA	AA	AA	AA	AA	AA	AA	AA	AA	AA	AA	AA	AA	AA	AA	AA	AA	AA	NN	AA	AA	AA
2475858-24-G>A	GG	GG	GG	GG	GG	GG	GG	GG	GG	GG	GG	GG	GG	GG	GG	GG	GG	AA	GG	GG	GG	GG	GG	GG	GG	GG	GG	GG	GG	GG	GG	GG	GG	GG	GG	GG	GG	GG	GG	GG	GG	GG	GG	GG	GG	GG	GG	GG	GG
2574436-10-T>G	TT	GT	GT	TT	TT	TT	TT	TT	TT	TT	TT	TT	TT	TT	TT	TT	TT	TT	TT	TT	TT	TT	TT	TT	TT	TT	TT	TT	TT	TT	TT	TT	TT	TT	TT	TT	GT	TT	TT	TT	TT	TT	TT	TT	TT	TT	GT	TT	GT
7048104-20-T>C	TT	TT	TT	TT	CC	TT	CC	TT	CC	CC	TT	TT	TT	TT	CC	TT	TT	CC	TT	TT	TT	TT	TT	TT	CC	TT	TT	TT	TT	TT	TT	TT	TT	TT	TT	CT	TT	TT	TT	TT	CT	TT	TT	TT	TT	CC	TT	TT	TT
4770611-12-G>C	GG	CC	GG	GG	GC	GG	GG	GG	GG	GG	GG	CC	CC	CC	GG	GG	GG	GG	CC	GG	CC	GG	GG	CC	GG	GG	GG	GG	GG	GG	GG	GG	GG	GG	GG	GG	CC	GG	GG	GG	GG	GG	GG	GG	GG	GG	GG	GG	GG
100188080-5-C>T	CC	CC	CC	CC	CC	CC	CC	CC	CC	CC	CC	CC	CC	CC	CC	CC	CC	CC	CC	CC	CC	CC	CC	CC	CC	CC	CC	CC	CC	CC	CC	CC	CC	CC	CC	CC	CC	CC	CC	CC	CC	CC	CC	CC	CC	CC	CT	CC	CT
100031544-58-T>G	TT	TT	TT	TT	TT	TT	TT	TT	TT	TT	TT	TT	TT	TT	TT	TT	TT	TT	TT	TT	TT	TT	TT	TT	TT	TT	TT	TT	TT	TT	TT	TT	TT	TT	TT	TT	TT	TT	TT	TT	TT	TT	TT	TT	TT	TT	TT	TT	TT
4581523-9-A>G	AA	GG	AG	AA	AA	AA	AA	AA	AA	AA	AA	NN	NN	AA	AA	AA	AA	AA	NN	AA	NN	AA	AA	NN	AA	AA	AA	AA	AA	AA	AA	AA	AA	AA	AA	AA	GG	AA	AA	AA	AA	AA	AA	AA	AA	AA	AG	AA	AG
4583481-58-A>G	AA	GG	AA	AA	AA	AA	AA	AA	AA	AA	AA	GG	GG	GG	AA	AA	AA	AA	GG	AA	GG	AA	AA	GG	AA	AA	AA	AA	AA	AA	AA	AA	AA	AA	AA	AG	GG	AA	AA	AA	AA	AA	AA	AA	AA	AA	AA	AA	AA
2469338-11-A>T	TT	TT	TT	TT	TT	TT	TT	TT	TT	TT	TT	TT	TT	TT	TT	TT	TT	TT	TT	TT	TT	TT	TT	TT	TT	TT	TT	TT	TT	TT	TT	TT	TT	TT	TT	TT	TT	TT	TT	AT	TT	TT	TT	TT	TT	NN	TT	TT	TT
2441764-27-C>G	GG	CC	CC	CC	GG	CC	GG	CC	GG	CC	CC	CC	CC	CC	CC	CC	CC	GG	CC	GG	CC	CC	CC	CC	GG	GG	GC	CC	CC	CC	CC	CC	CC	CC	GC	GC	CC	CC	GG	GG	GC	GC	CC	GG	CC	CC	CC	GG	CC
4773111-6-G>A	GG	GG	GG	GG	GG	GG	GG	GG	GG	GG	GG	GG	GG	GG	GG	GG	GG	GG	GG	GG	GG	GG	GG	GG	GG	GG	GG	GG	GG	GG	GG	GG	GG	GG	GG	AG	GG	GG	GG	GG	GG	GG	GG	GG	AA	GG	GG	GG	AA
4593873-30-G>A	AA	GG	GG	GG	GG	GG	AA	GG	AA	AA	GG	GG	GG	AG	GG	GG	GG	AA	GG	AA	GG	GG	GG	GG	AA	GG	GG	GG	GG	GG	GG	GG	GG	GG	AA	AG	GG	GG	AA	AA	AG	AA	GG	AA	AA	AA	GG	AA	AA
2428620-19-A>C	AA	AA	AA	AA	AA	AA	AA	AA	AA	AC	AA	AA	AA	AA	AA	AA	AA	AA	AA	AA	AA	AA	AA	AA	AA	AA	AA	AA	AA	AA	AA	AA	AA	AA	AA	AA	AA	AA	AA	AA	AA	AA	AA	AA	AA	AA	AA	AA	AA
4583862-29-C>T	CC	CC	TT	TT	TT	TT	CC	TT	CC	CC	TT	CC	CC	CC	TT	TT	TT	CC	CC	TT	CC	TT	TT	CC	CC	CT	TT	TT	TT	TT	CT	TT	TT	TT	TT	TT	CC	TT	TT	TT	CT	TT	TT	TT	CC	TT	TT	TT	CC
2376067-65-A>G	GG	GG	AA	AA	AA	AA	GG	AA	GG	AG	AA	GG	GG	AG	AA	AA	AA	AA	GG	AA	GG	AA	AA	GG	GG	AA	AA	AA	AA	AA	AA	AA	AA	AA	AA	AA	GG	AA	AA	AA	AA	AA	AA	AA	GG	AA	AA	AA	GG
2576635-41-G>A	AA	AA	AA	AG	GG	AA	AA	AG	AA	GG	AA	AA	AA	AG	AA	AA	AA	GG	AA	GG	AA	AA	AA	AA	AA	AG	AA	AA	AA	AA	AG	AA	AA	AA	GG	GG	AA	AA	GG	GG	AG	GG	AA	GG	GG	AA	AA	GG	GG
4769508-26-T>G	TT	TT	TT	TT	GG	TT	TT	TT	TT	TT	TT	TT	TT	TT	TT	TT	TT	TT	TT	TT	TT	TT	TT	TT	TT	TT	TT	TT	TT	TT	TT	TT	TT	TT	TT	GT	TT	TT	TT	TT	TT	TT	TT	TT	GG	TT	TT	TT	GG
2572580-34-C>A	AA	AA	AA	AA	AC	AA	AA	AA	AA	AA	AA	AA	AA	AA	AA	AA	AA	AA	AA	AA	AA	AA	AA	AA	AA	AA	AA	AA	AA	AA	AA	AA	AA	AA	AA	AC	AA	AA	AA	AA	AA	AA	AA	AA	CC	AA	AA	AA	CC
2436343-13-T>C	TT	TT	TT	TT	CC	TT	TT	TT	CT	TT	TT	TT	TT	TT	TT	TT	TT	NN	TT	TT	TT	TT	TT	TT	TT	TT	TT	TT	TT	TT	TT	TT	TT	TT	TT	CT	TT	TT	TT	TT	TT	TT	TT	TT	TT	TT	TT	TT	NN
4768016-49-A>C	AA	AA	AA	CC	AA	AA	AA	AA	AA	AA	AA	AA	AA	AA	AA	AA	AA	AA	AA	AA	AA	AA	AA	AA	AA	CC	AA	AA	AA	AA	CC	AA	AA	AA	AA	AA	AA	AA	AA	AA	CC	AA	AA	AA	AA	AA	AA	AA	AA
4773021-19-C>A	AA	AA	AA	AA	AA	AA	AA	AA	AA	CC	AA	AA	AA	AA	AA	AA	AA	AA	AA	AA	AA	AA	AA	AA	AA	AA	AA	AA	AA	AA	AA	AA	AA	AA	AA	AA	AA	AA	AA	AA	AA	AA	AA	AA	CC	NN	AA	AA	AA
2579458-38-T>A	TT	TT	TT	TT	TT	TT	TT	TT	TT	TT	TT	TT	TT	TT	TT	TT	TT	TT	TT	TT	TT	TT	TT	TT	TT	TT	TT	TT	TT	TT	TT	TT	TT	TT	TT	TT	TT	TT	TT	TT	TT	TT	TT	TT	TT	TT	TT	TT	TT
4778157-67-T>G	GG	TT	TT	TT	TT	TT	GG	TT	GG	TT	TT	TT	TT	TT	TT	TT	TT	TT	TT	TT	TT	TT	TT	TT	GG	TT	TT	TT	TT	TT	TT	TT	TT	TT	TT	GT	TT	TT	TT	TT	TT	TT	TT	TT	TT	TT	TT	TT	TT
9695401-32-C>T	CC	TT	CT	CC	CC	CC	CC	CC	CC	CC	CC	NN	NN	CC	CC	CC	CC	CC	NN	CC	NN	CC	CC	NN	CC	CC	CC	CC	CC	CC	CC	CC	CC	CC	CC	CC	TT	CC	CC	NN	CC	CC	CC	NN	CC	NN	CT	CC	TT
7057170-27-G>T	TT	GG	TT	TT	GT	TT	TT	TT	TT	GG	TT	GG	GG	GG	GG	TT	TT	GG	GG	TT	GG	TT	TT	GG	TT	TT	TT	TT	TT	TT	TT	TT	TT	TT	TT	GT	GG	TT	TT	TT	TT	TT	TT	TT	TT	NN	TT	TT	TT
2376655-52-T>C	CC	CC	CC	CC	CC	CC	CC	CC	CC	CC	CC	CC	CC	CC	CC	CC	CC	CC	CC	CC	CC	CC	CC	CC	CC	CC	CC	CC	CC	CC	CC	CC	CC	CC	CC	CC	CC	CC	CC	CC	CC	CC	CC	CC	CC	TT	CC	CC	CC
4770725-11-A>C	AA	AA	AA	AC	AC	AA	AA	AA	AA	CC	AA	AA	AA	CC	CC	AA	AA	AA	AA	AA	AA	AA	AC	AA	AA	AC	AA	AA	AA	AA	AA	AA	AA	AA	AA	AC	AA	AA	AA	AA	AC	AA	AA	AA	CC	AA	AA	AA	AA
4578577-46-C>T	CC	TT	TT	TT	TT	TT	TT	TT	TT	CT	TT	TT	TT	CT	TT	TT	TT	CC	TT	TT	TT	TT	TT	TT	TT	TT	TT	TT	TT	TT	TT	TT	TT	TT	TT	CT	TT	TT	TT	TT	CT	TT	TT	TT	TT	NN	TT	TT	TT
9708723-22-T>C	TT	TT	TT	TT	TT	TT	CC	TT	CC	CC	TT	TT	TT	TT	TT	TT	TT	TT	TT	CC	TT	TT	TT	TT	CC	TT	TT	TT	TT	TT	TT	TT	TT	TT	CC	TT	TT	TT	CC	CC	TT	CT	TT	CC	TT	TT	TT	CC	CC
2523017-66-T>G	TT	TT	TT	TT	TT	TT	GG	TT	GG	GG	TT	TT	TT	GG	TT	TT	TT	TT	TT	GG	TT	TT	TT	TT	GG	TT	GT	TT	TT	TT	TT	TT	TT	TT	GG	GT	TT	TT	GG	GG	TT	GG	TT	GG	TT	TT	TT	GG	GG
4583960-9-T>G	TT	TT	TT	TT	TT	TT	TT	TT	TT	GG	TT	TT	TT	TT	TT	TT	TT	TT	TT	TT	TT	TT	TT	TT	TT	TT	TT	TT	TT	TT	TT	TT	TT	TT	TT	TT	TT	TT	TT	TT	TT	TT	TT	TT	TT	TT	TT	TT	TT
4593121-60-C>G	CC	CC	CC	CC	CC	CC	CC	CC	CC	CC	CC	CC	CC	CC	CC	CC	CC	CC	CC	CC	CC	CC	CC	CC	CC	CC	GC	GG	CC	CC	CC	CC	CC	CC	CC	CC	CC	CC	CC	CC	CC	CC	CC	CC	CC	NN	CC	CC	CC
4591953-38-A>T	TT	TT	AA	AA	TT	AA	AA	AT	AA	AT	AA	TT	TT	TT	TT	AA	AA	TT	TT	TT	TT	AA	AA	TT	AA	AT	AT	AA	AA	AA	AT	AA	AA	AA	AT	AT	TT	AA	TT	TT	TT	TT	AA	TT	TT	TT	AA	TT	TT
4772788-9-G>A	GG	AA	GG	GG	AA	GG	GG	GG	GG	GG	GG	AA	AA	AA	GG	GG	GG	GG	AA	GG	AA	GG	GG	AA	GG	GG	GG	GG	GG	GG	GG	GG	GG	GG	GG	GG	AA	GG	GG	GG	GG	GG	GG	GG	GG	NN	GG	GG	GG
9687217-56-G>T	GG	GG	GG	GG	TT	GG	GG	GG	GG	GG	GG	GG	GG	GG	GG	GG	GG	GG	GG	GG	GG	GG	GG	GG	GG	GG	GG	GG	GG	GG	GG	GG	GG	GG	GG	GT	GG	GG	GG	GG	GG	GG	GG	GG	TT	GG	GG	GG	GG
9666746-42-G>T	GG	GG	GG	GG	GG	GG	TT	GG	TT	GG	GG	GG	GG	GG	GG	GG	GG	GG	GG	GG	GG	GG	GG	GG	TT	GG	GG	GG	GG	GG	GG	GG	GG	GG	TT	GG	GG	GG	GG	GG	GG	GG	GG	GG	GG	GG	GG	GG	GG
4772806-28-G>T	TT	GG	GG	TT	GG	GG	TT	GG	TT	GG	GG	GG	GG	GG	GG	TT	GG	TT	GG	GG	GG	GG	GG	GG	TT	TT	GG	TT	GG	NN	GG	GG	NN	GG	TT	GT	GG	GG	GG	GG	GT	GT	GG	TT	GG	GT	TT	GG	GG
100238874-26-G>A	AA	AA	GG	GG	AA	GG	AA	AA	AA	AA	AA	AA	AA	AA	AA	AA	AA	NN	AA	AA	AA	AA	AA	AA	AA	GG	AA	AA	AA	GG	GG	AA	GG	GG	AA	GG	AA	GG	AA	AA	AA	AA	AA	AA	AA	NN	GG	AA	AA
2418101-34-A>G	AA	GG	AG	AA	AA	AA	NN	AA	GG	AA	AA	NN	NN	AA	AA	AA	AA	AA	NN	AA	GG	AA	AA	NN	NN	AA	AA	AA	AA	AA	AA	AA	AA	AA	NN	AA	GG	AA	AA	AA	AA	AA	AA	AA	AA	AA	AG	AA	AG
4589270-33-G>A	GG	GG	GG	GG	AA	GG	GG	GG	GG	GG	GG	GG	GG	GG	GG	GG	GG	GG	GG	GG	GG	GG	GG	GG	GG	GG	GG	GG	GG	GG	GG	GG	GG	GG	GG	GG	GG	GG	GG	GG	GG	GG	GG	GG	AA	GG	GG	GG	GG
100146336-56-A>G	GG	GG	GG	GG	GG	GG	GG	GG	GG	GG	GG	GG	GG	GG	GG	GG	GG	GG	GG	GG	GG	GG	GG	GG	GG	GG	GG	GG	GG	GG	GG	GG	GG	GG	GG	GG	GG	GG	GG	GG	GG	GG	GG	GG	GG	GG	GG	GG	GG
2384396-9-T>A	TT	AT	AT	TT	TT	TT	TT	TT	TT	TT	TT	TT	TT	TT	TT	TT	TT	TT	TT	TT	TT	TT	TT	TT	TT	TT	TT	TT	TT	TT	TT	TT	TT	TT	TT	TT	AT	TT	TT	TT	TT	TT	TT	TT	TT	TT	AT	TT	AT
2438904-45-C>T	TT	CC	TT	CC	TT	TT	TT	CC	TT	TT	CC	CC	CC	CC	TT	CC	CC	NN	CC	TT	CC	CC	CC	CC	TT	TT	TT	CC	CC	CT	CC	CC	TT	CC	TT	CT	CC	TT	TT	TT	TT	CT	CC	TT	TT	TT	TT	TT	TT
2491213-24-C>T	CC	CC	CC	CC	CC	CC	CC	CC	CC	CC	CC	CC	CC	CC	CC	CC	CC	CC	CC	TT	CC	CC	CC	CC	CC	CC	CC	CC	CC	CC	CC	CC	CC	CC	TT	TT	CC	CC	TT	TT	CC	TT	CC	TT	CC	CC	CC	TT	TT
4770793-15-A>C	AA	AA	AA	AA	AA	AA	AA	AA	AA	AA	AA	AA	AA	AC	AA	AA	AA	AA	AA	CC	AA	AA	AA	AA	AA	AA	AC	AA	AA	AA	AA	AA	AA	AA	AA	AC	AA	AA	CC	CC	AA	CC	AA	CC	AA	AA	AA	CC	CC
100132822-32-A>G	AA	AA	AA	AA	AA	AA	AA	AA	AA	AA	AA	AA	AA	AA	GG	AA	AA	NN	AA	AA	AA	AA	AA	AA	AA	AA	AA	AA	AA	NN	AA	AA	AA	AA	AA	AA	AA	AA	AA	AA	AA	NN	AA	AA	AA	NN	AA	AA	AA
4773447-15-G>A	GG	GG	GG	GG	GG	GG	GG	GG	GG	GG	GG	GG	GG	AG	NN	GG	GG	GG	GG	GG	GG	GG	GG	GG	GG	GG	GG	GG	GG	NN	GG	GG	GG	GG	GG	AG	GG	GG	GG	GG	GG	AG	GG	GG	GG	NN	GG	GG	GG
100238431-32-G>A	GG	GG	GG	GG	GG	GG	GG	GG	GG	NN	GG	GG	GG	GG	GG	NN	GG	NN	GG	AG	GG	GG	GG	GG	GG	GG	AA	NN	GG	GG	GG	AG	GG	GG	GG	GG	GG	GG	NN	GG	GG	GG	AG	GG	GG	GG	GG	AA	GG
100238432-52-C>T	CC	CC	CC	CC	NN	CC	CC	CC	CC	NN	CC	CC	CC	CC	CC	CC	CC	CC	CC	TT	CC	CC	CC	CC	CC	CC	CT	CC	CC	CC	CC	TT	CC	CC	CC	CC	CC	CC	NN	CC	CC	TT	TT	CC	CC	CC	CC	CT	CC
100138831-9-T>G	TT	TT	TT	TT	TT	TT	TT	TT	TT	GG	TT	TT	TT	GT	GG	TT	TT	GG	TT	GG	TT	TT	TT	TT	TT	TT	TT	TT	TT	TT	TT	TT	TT	TT	TT	GT	TT	TT	GG	TT	TT	GG	TT	TT	TT	TT	TT	GG	GG
7060634-30-T>A	TT	TT	TT	TT	TT	TT	TT	TT	TT	TT	TT	TT	TT	TT	TT	TT	TT	TT	TT	TT	TT	TT	TT	TT	TT	TT	TT	TT	TT	TT	TT	TT	TT	TT	TT	AT	TT	TT	TT	TT	TT	TT	TT	TT	TT	AT	TT	TT	TT
4765645-10-C>T	CC	TT	CC	CC	CC	TT	CC	CC	TT	CC	TT	TT	TT	CC	CC	CC	CC	CC	TT	CC	TT	CC	CC	TT	CC	CC	CC	CC	CC	NN	CC	CC	TT	TT	CC	CC	TT	TT	CC	NN	CC	CC	CC	CC	CC	NN	NN	CC	CC
4588173-21-C>T	CC	CC	CC	CC	CC	CC	CC	CC	CC	CC	CC	CC	CC	CC	CC	CC	CC	CC	CC	CC	CC	CC	CC	CC	CC	CC	CC	CC	CC	CC	CC	CC	CC	CC	CC	CC	CC	CC	CC	CC	CC	CC	CC	CC	CC	NN	CC	CC	CC
4772472-13-A>T	TT	AA	AA	AA	NN	AA	AA	AT	AA	AA	AA	AA	AA	AA	AA	AA	AA	NN	AA	AA	AA	AA	AA	AA	AA	AA	AA	AA	AA	AA	AA	AA	AA	AA	AA	AA	AA	AA	AA	AA	AA	AA	AA	AA	AA	NN	AA	AA	NN
100134118-35-G>C	CC	CC	GG	CC	CC	CC	CC	CC	CC	CC	CC	CC	CC	CC	CC	CC	CC	CC	CC	CC	CC	CC	CC	CC	CC	CC	CC	CC	CC	NN	CC	CC	CC	CC	CC	CC	CC	CC	CC	CC	CC	CC	CC	CC	CC	CC	CC	CC	GC
4775854-6-T>G	TT	GG	TT	TT	GT	TT	TT	TT	TT	TT	TT	GG	GG	GG	GG	TT	TT	NN	GG	TT	GG	TT	TT	GG	TT	TT	TT	TT	TT	TT	TT	TT	TT	TT	TT	GT	GG	TT	TT	GG	TT	TT	TT	TT	TT	TT	TT	TT	TT
9668577-11-C>T	CC	CC	CC	CC	CC	CC	CC	CC	CC	CC	CC	CC	CC	CC	CC	CC	CC	TT	CC	CC	CC	CC	CC	CC	CC	CC	CC	CC	CC	CC	CC	CC	CC	CC	CC	CC	CC	CC	CC	CC	CC	CC	CC	CC	CC	NN	CC	CC	CC
4764864-45-C>G	CC	GG	GG	GG	NN	GG	GG	GC	GG	CC	GG	GG	GG	GG	GG	GG	GG	CC	GG	GG	GG	GG	GG	GG	GG	GG	GG	GG	GG	GG	GG	GG	GG	GG	GG	GC	GG	GG	GG	GG	GG	GG	GG	GG	GG	GC	GG	GG	GG
2491336-37-A>C	AA	AC	CC	AA	AA	NN	NN	AA	NN	AA	NN	AA	AA	AA	AA	AA	AA	AA	AA	AA	AA	AA	AA	AA	NN	AA	AA	AA	AA	NN	NN	AA	AA	NN	AA	AA	AC	NN	AA	AA	AA	AA	AA	AA	AA	NN	CC	AA	AC
100187291-16-A>G	AA	GG	AG	AA	AA	AA	AA	AA	AA	AA	AA	NN	NN	AA	AA	AA	AA	AA	NN	AA	NN	AA	AA	NN	AA	AA	AA	AA	AA	AA	AA	AA	AA	AA	AA	AA	AG	AA	AA	AA	AA	AA	AA	AA	AA	AA	AG	AA	GG
100187293-54-T>C	CC	TT	CC	CC	CC	CC	CC	CC	CC	TT	CC	TT	TT	CT	TT	CC	CC	CC	TT	CC	TT	CC	CC	TT	CC	CC	CC	CC	CC	CC	CC	CC	CC	CC	CC	CC	TT	CC	CC	CC	CC	CC	CC	CC	CC	CC	CC	CC	CC
100032844-31-G>A	GG	GG	GG	GG	GG	GG	GG	GG	GG	GG	GG	GG	GG	GG	GG	GG	GG	GG	GG	GG	GG	GG	GG	GG	GG	GG	GG	GG	GG	GG	GG	GG	GG	GG	GG	GG	GG	GG	GG	GG	GG	GG	GG	GG	GG	GG	GG	GG	GG
100029509-13-T>C	CC	CC	CC	CC	CC	CC	CC	CC	CC	CC	CC	CC	CC	CC	CC	CC	CC	CC	CC	CC	CC	CC	CC	CC	CC	CC	CC	CC	CC	CC	CC	CC	CC	CC	CC	CC	CC	CC	CC	CC	CC	CC	CC	CC	CC	CC	CC	CC	CC
4771037-22-A>G	NN	AA	AA	AA	AA	AA	AA	AA	AA	NN	AA	AA	AA	AA	AA	AA	AA	NN	AA	AA	AA	AA	AA	AA	AA	AA	AA	AA	AA	AA	AA	AA	AA	AA	AA	AG	AA	AA	AA	AA	AA	AA	AA	AA	AA	NN	AA	AA	AA
4773854-49-A>G	GG	GG	AA	AA	GG	AA	AA	AG	AA	GG	AA	GG	GG	AG	GG	AA	AA	GG	GG	AA	GG	AA	AA	GG	GG	AA	AA	AA	AA	AA	AA	AA	AA	AA	AA	AG	GG	AA	AA	AA	AG	AA	AA	AA	AA	GG	AA	AA	AA
4773490-39-T>C	CC	CC	TT	TT	CC	TT	CC	CT	CC	CC	TT	CC	CC	CT	CC	TT	TT	CC	CC	TT	CC	TT	TT	CC	CC	TT	TT	TT	TT	TT	TT	TT	TT	TT	CC	CT	CC	TT	TT	TT	CT	CT	TT	CC	TT	CC	TT	TT	TT
2499185-67-C>T	CC	TT	CC	CC	CC	CC	TT	CC	TT	TT	CC	TT	TT	CT	TT	CC	CC	CC	TT	CC	TT	CC	CC	TT	TT	CC	CC	CC	CC	CC	CC	CC	CC	CC	CT	CC	TT	CC	CC	CC	CC	CC	CC	TT	CC	CC	CC	CC	CC
4592580-26-A>G	AA	AA	AA	AA	AA	AA	AA	GG	AA	AA	AA	AA	AA	AA	AA	NN	NN	AA	AA	AA	AA	NN	NN	AA	AA	AA	AA	NN	NN	AA	AA	NN	AA	AA	AA	AG	AA	AA	AA	AA	AA	AA	NN	AA	AA	AA	AA	AA	AA
4575798-22-C>T	CC	CC	CC	CC	CC	CC	CC	CT	CC	CT	CC	CC	CC	CT	CC	CC	NN	CC	CC	CT	CC	NN	TT	CC	CC	CC	CT	CC	NN	NN	CC	NN	CC	CC	CC	CC	CC	CC	CC	CC	CC	CT	NN	CC	CC	CT	CC	CC	CT
100249945-20-T>C	TT	TT	TT	CC	TT	TT	TT	TT	TT	TT	TT	TT	TT	CT	TT	NN	TT	CC	TT	CC	TT	TT	CC	TT	TT	CC	CC	TT	CC	TT	CC	TT	TT	TT	CC	TT	TT	TT	CC	TT	TT	CC	TT	TT	TT	NN	TT	CC	TT
4577600-5-A>G	AA	AA	AA	AA	AG	AA	AA	AG	AA	AG	AA	AA	AA	AG	AA	AG	AA	AA	AA	AA	AA	AA	AG	AA	AA	AA	AA	AG	AG	AA	AA	AG	AA	AA	AA	AG	AA	AA	AG	AA	AA	AA	AG	AA	AA	AA	AA	AA	AA
100191139-31-A>C	AC	AA	AA	AA	AA	AA	AA	AA	AA	AA	AA	AA	AA	AA	AC	AA	AA	CC	AA	AA	AA	AA	AA	AA	AA	AA	AA	AA	AA	AA	AA	AA	AA	AA	AA	AC	AA	AA	AA	AA	AA	AA	AA	AA	AA	NN	AA	AA	AA
4585518-7-T>G	TT	TT	TT	TT	TT	TT	TT	TT	TT	TT	TT	TT	TT	TT	TT	TT	TT	TT	TT	TT	TT	TT	TT	TT	TT	TT	TT	TT	TT	TT	TT	TT	TT	TT	TT	TT	TT	TT	TT	TT	TT	TT	TT	TT	TT	NN	TT	TT	TT
100191138-10-A>G	AA	AA	AA	AA	AA	AA	AG	AA	AG	AG	AA	AA	AA	AA	AA	AA	AA	AA	AA	AA	AA	AA	AA	AA	AG	AA	AA	AA	AA	AA	AA	AA	AA	AA	AG	AG	AA	AA	AA	AA	AA	AA	AA	AA	AA	AA	AA	AA	AA
2468804-57-A>G	AA	GG	GG	GG	AG	GG	AA	GG	AA	AA	GG	GG	GG	GG	AG	GG	GG	AG	GG	GG	GG	GG	GG	GG	AA	GG	GG	GG	GG	GG	GG	GG	GG	GG	AA	AG	GG	GG	GG	GG	GG	GG	GG	AA	GG	AA	GG	AG	GG
100186995-49-T>G	TT	TT	TT	TT	TT	TT	TT	TT	TT	TT	TT	TT	TT	TT	TT	TT	TT	NN	TT	TT	TT	TT	TT	TT	TT	TT	TT	TT	TT	TT	TT	TT	TT	TT	TT	TT	TT	TT	TT	TT	NN	TT	TT	TT	GT	NN	TT	TT	TT
2558377-52-C>T	CC	TT	TT	TT	CT	TT	CC	TT	CC	TT	TT	TT	TT	TT	CC	TT	TT	CC	TT	TT	TT	TT	TT	TT	CC	TT	TT	TT	TT	TT	TT	TT	TT	TT	CC	TT	TT	TT	TT	TT	TT	CT	TT	CC	TT	CC	TT	TT	TT
100027626-46-G>A	GG	GG	AA	AA	GG	AA	GG	AA	GG	AA	AA	GG	GG	GG	GG	AA	AA	AA	GG	AA	GG	AA	AA	GG	GG	AA	AA	AA	AA	AA	AA	AA	AA	AA	GG	AA	GG	AA	AA	AA	AA	AA	AA	GG	AA	GG	AA	AA	AA
100218536-22-G>A	GG	GG	GG	GG	GG	GG	GG	GG	GG	GG	GG	GG	GG	GG	GG	GG	GG	GG	GG	GG	GG	GG	GG	GG	GG	GG	GG	GG	GG	NN	GG	GG	GG	GG	GG	GG	GG	GG	GG	GG	GG	GG	GG	GG	GG	GG	AG	GG	AG
4772091-39-G>A	GG	AA	GG	GG	GG	GG	GG	GG	GG	GG	GG	AA	AA	AA	AA	GG	GG	GG	AA	GG	AA	GG	GG	AA	GG	GG	GG	GG	GG	GG	GG	GG	GG	GG	GG	AA	AA	GG	GG	GG	GG	GG	GG	GG	GG	GG	GG	GG	GG
2631865-8-A>G	AA	AA	AA	AA	AA	AA	AA	AA	AA	AA	AA	AA	AA	AA	AA	AA	AA	AA	AA	AA	AA	AA	AA	AA	AA	AA	AA	AA	AA	AA	AA	AA	AA	AA	AA	AG	AA	AA	AA	AA	AA	AA	AA	AA	AA	NN	AA	AA	AA
100024298-68-G>A	GG	GG	GG	GG	GG	GG	GG	AG	GG	GG	GG	GG	GG	GG	GG	GG	GG	GG	GG	GG	GG	GG	GG	GG	GG	GG	GG	GG	GG	GG	GG	GG	GG	GG	GG	GG	GG	GG	GG	GG	GG	GG	GG	GG	GG	GG	GG	GG	GG
4582154-24-G>A	AA	GG	GG	GG	AA	GG	GG	GG	GG	GG	GG	GG	GG	GG	GG	GG	GG	GG	GG	GG	GG	AA	AG	GG	GG	GG	AG	AA	GG	GG	GG	GG	GG	GG	AG	GG	GG	GG	AA	GG	GG	AA	GG	GG	GG	AG	GG	GG	AA
5583585-11-C>T	TT	TT	TT	TT	TT	TT	TT	TT	TT	TT	TT	TT	TT	TT	TT	TT	TT	TT	TT	TT	TT	TT	TT	TT	TT	TT	TT	TT	TT	TT	TT	TT	TT	TT	TT	CT	TT	TT	TT	TT	TT	TT	TT	TT	TT	TT	TT	TT	TT
2577942-64-T>C	TT	CC	CC	CC	CC	CC	CC	CC	CC	CC	CC	CC	CC	CC	CC	NN	NN	TT	CC	CC	CC	CC	NN	CC	CC	CC	CC	NN	NN	CC	CC	NN	CC	CC	CC	CC	CC	CC	CC	CC	CC	CC	CC	CC	TT	CC	CC	CC	CC
7061823-13-G>A	GG	GG	NN	GG	GG	GG	GG	AG	GG	GG	GG	GG	GG	GG	AA	GG	GG	GG	GG	GG	GG	GG	GG	GG	GG	GG	GG	GG	GG	NN	GG	GG	GG	GG	GG	GG	GG	GG	GG	NN	GG	NN	GG	GG	GG	GG	GG	GG	NN
100045539-52-G>A	GG	GG	GG	GG	GG	GG	GG	GG	GG	GG	GG	GG	GG	GG	GG	GG	GG	GG	GG	AA	GG	GG	GG	GG	GG	GG	GG	GG	GG	GG	GG	GG	GG	GG	AA	GG	GG	GG	AA	AA	GG	AA	GG	AA	GG	GG	GG	AA	AA
2516607-35-G>C	GG	GG	GG	GG	GG	GG	GG	GG	GG	GG	GG	GG	GG	GG	GG	GG	GG	GC	GG	GG	GG	GG	GG	GG	GG	GG	GG	GG	GG	GG	GG	GG	GG	GG	GG	GG	GG	GG	GG	GG	GG	GG	GG	GG	GG	NN	GG	GG	GG
100298383-21-G>A	AA	AA	AA	AA	AA	AA	AA	AA	AA	AA	AA	AA	AA	AA	AA	AA	AA	AA	AA	AA	AA	AA	AA	AA	AA	AA	AA	AA	AA	AA	AA	AA	AA	AA	AA	AA	AA	AA	AA	AA	AA	AA	AA	AA	AA	AA	AA	AA	AA
9667562-33-G>A	GG	GG	GG	GG	GG	GG	GG	GG	GG	GG	GG	GG	GG	GG	GG	GG	AG	GG	GG	GG	GG	GG	GG	GG	GG	GG	GG	GG	GG	GG	GG	GG	GG	GG	GG	GG	GG	GG	GG	GG	GG	GG	GG	GG	GG	GG	GG	GG	GG
100134745-17-C>G	GG	GG	GG	GG	GG	GG	GG	GG	GG	GG	GG	GG	GG	GG	GG	GG	GG	GG	GG	GG	GG	GG	GG	GG	GG	GG	GG	GG	GG	GG	GG	GG	GG	GG	GG	GG	GG	GG	GG	GG	GG	GG	GG	GG	GG	GG	GG	GG	GG
2478297-43-T>C	CC	CC	CC	CC	CC	CC	CC	CC	CC	TT	CC	CC	CC	CT	CC	CC	CC	CC	CC	CC	CC	CT	CC	CC	CC	CC	CC	CC	CC	CC	CC	CC	CC	CC	CC	TT	CC	CC	CC	CC	CC	CC	CC	CC	TT	CC	CC	CC	CC
4771949-53-T>C	TT	TT	TT	TT	TT	TT	TT	TT	TT	CT	TT	TT	TT	CT	TT	TT	TT	TT	TT	TT	TT	TT	TT	TT	TT	TT	CT	TT	TT	TT	TT	TT	TT	TT	TT	CC	TT	TT	TT	TT	TT	CT	TT	TT	CC	TT	TT	TT	TT
4770519-13-G>T	TT	TT	TT	TT	TT	TT	TT	TT	NN	GG	TT	TT	TT	TT	TT	TT	TT	TT	TT	TT	TT	TT	TT	TT	TT	TT	TT	TT	TT	TT	TT	TT	TT	TT	TT	GG	TT	TT	TT	TT	TT	TT	TT	TT	GG	TT	TT	TT	TT
4770831-66-C>T	TT	TT	TT	TT	TT	TT	TT	TT	TT	CC	TT	TT	TT	TT	TT	TT	TT	CT	TT	TT	TT	TT	TT	TT	TT	TT	CT	TT	TT	TT	TT	TT	TT	TT	TT	CC	TT	TT	TT	TT	TT	TT	TT	CT	CC	TT	TT	TT	TT
4770886-8-A>G	GG	GG	GG	GG	GG	GG	GG	GG	GG	AA	GG	GG	GG	AG	GG	GG	GG	AG	GG	GG	GG	GG	GG	GG	GG	GG	GG	GG	GG	GG	GG	GG	GG	GG	GG	AA	GG	GG	GG	GG	GG	GG	GG	GG	AA	GG	GG	GG	GG
4584271-53-T>C	CC	CC	CC	CC	CC	CC	CC	CC	CC	CC	CC	CC	CC	CC	CC	CC	CC	CC	CC	CC	CC	CC	CC	CC	CC	CC	CC	CC	CC	CC	CC	CC	CC	CC	CC	CC	CC	CC	CC	CC	CC	CC	CC	CC	CC	NN	CC	CC	CC
4778606-26-G>T	GG	GG	GG	GG	GG	GG	GG	GG	GG	GG	GG	GG	GG	GG	GG	GG	GG	GG	GG	GG	GG	GG	GG	GG	GG	GG	GG	GG	GG	GG	GG	GG	GG	GG	GG	GG	GG	GG	GG	GG	GG	GG	GG	GG	GG	GG	GG	GG	GG
4580593-19-G>A	GG	GG	GG	GG	GG	GG	GG	GG	GG	GG	GG	GG	GG	GG	GG	GG	GG	GG	GG	GG	GG	GG	GG	GG	GG	GG	GG	GG	GG	GG	GG	GG	GG	GG	GG	GG	GG	GG	GG	GG	GG	GG	GG	GG	GG	GG	GG	GG	GG
5591006-34-T>C	TT	TT	TT	TT	TT	TT	TT	TT	TT	TT	TT	TT	TT	TT	TT	TT	TT	TT	TT	TT	TT	TT	TT	TT	TT	TT	TT	TT	TT	TT	TT	TT	TT	TT	TT	TT	TT	TT	TT	TT	TT	TT	TT	TT	TT	TT	TT	TT	TT
100139183-5-T>C	TT	TT	TT	TT	TT	TT	TT	TT	TT	TT	TT	TT	TT	TT	TT	TT	TT	TT	TT	TT	TT	TT	TT	TT	TT	TT	TT	TT	TT	TT	TT	TT	TT	TT	TT	TT	TT	TT	TT	TT	CT	TT	TT	TT	TT	TT	TT	TT	TT
16721109-52-A>G	AA	AA	AA	AA	AA	AA	AA	AA	AA	AA	AA	AA	AA	AA	AA	AA	AA	AA	AA	AA	AA	AA	AA	AA	AA	AA	AA	AA	AA	AA	AA	AA	AA	AA	AA	AA	AA	AA	AA	AA	AA	AA	AA	AA	AA	AA	AA	AA	AA
100050270-50-A>C	AA	AA	AA	AA	AA	AA	AA	AA	AA	AA	AA	AA	AA	AA	AA	AA	NN	AA	AA	AA	AA	NN	AA	AA	AA	AA	AA	AA	AA	AA	AA	AA	AA	AA	AA	AA	AA	AA	AA	AA	AA	AA	AA	AA	AA	AA	AA	AA	AA
2557317-54-A>T	TT	TT	TT	AA	AA	TT	AA	AT	AA	TT	AA	TT	TT	TT	TT	AA	AA	TT	TT	TT	TT	AA	AA	TT	AA	TT	AT	AA	AA	TT	AA	AA	TT	AA	TT	AA	TT	TT	TT	TT	AT	TT	AA	TT	AA	TT	TT	TT	TT
100032535-46-C>T	CC	CC	CC	CC	CC	CC	CC	CC	CC	CC	CC	CC	CC	CC	CC	CC	CC	CC	CC	CC	CC	CC	CC	CC	CC	CC	CC	CC	CC	CC	CC	CC	CC	CC	CC	CC	CC	CC	CC	CC	CC	CC	CC	CC	CC	CC	CC	CC	CC
9682238-67-C>T	CC	CC	CC	CC	CC	CC	CC	CC	CC	CC	CC	CC	CC	CC	CC	CC	CC	CC	CC	TT	CC	CC	CC	CC	CC	CC	CC	CC	CC	CC	CC	CC	CC	CC	TT	CC	CC	CC	TT	TT	CC	TT	CC	TT	CC	CC	CC	TT	TT
16725057-9-C>T	CC	CC	CC	CC	CC	CC	CC	CC	CC	CC	CC	CC	CC	CC	CC	CC	CC	CC	CC	CC	CC	CC	CC	CC	CC	CC	CC	CC	CC	CC	CC	CC	CC	CC	CC	CC	CC	CC	CC	CC	CC	NN	CC	CC	CC	CT	CC	CC	CC
4584421-9-T>C	CC	CC	CC	CC	CC	CC	CC	CC	CC	CC	CC	CC	CC	CC	CC	CC	CC	CC	CC	CC	CC	CC	CC	CC	CC	CC	CC	CC	CC	CC	CC	CC	CC	CC	CC	CC	CC	CC	CC	CC	CC	CT	CC	CC	CC	CT	CC	CC	CC
9716683-44-A>C	CC	CC	AA	CC	CC	CC	AA	CC	AA	CC	CC	CC	AC	CC	CC	CC	CC	CC	AC	CC	AC	CC	CC	CC	CC	CC	CC	CC	CC	NN	CC	CC	AA	AA	AA	CC	AC	AA	CC	AA	CC	CC	CC	AA	AA	NN	AA	AA	CC
2429865-30-G>A	GG	GG	GG	GG	GG	GG	GG	GG	GG	GG	GG	GG	GG	GG	GG	GG	GG	GG	GG	GG	GG	GG	GG	GG	GG	GG	GG	GG	GG	GG	GG	GG	GG	GG	GG	GG	GG	GG	GG	GG	GG	GG	GG	GG	GG	AA	GG	GG	GG
4583547-45-C>G	CC	CC	CC	CC	CC	CC	CC	CC	CC	CC	CC	CC	CC	CC	CC	CC	CC	CC	CC	CC	CC	CC	CC	CC	CC	CC	CC	CC	CC	CC	CC	CC	CC	CC	CC	CC	CC	CC	CC	CC	CC	CC	CC	CC	CC	GC	CC	CC	CC
5585615-45-A>G	AA	AA	AA	AA	AA	AA	AA	AA	AA	AA	AA	AA	AA	AA	AA	AA	AA	AA	AA	AA	AA	AA	AA	AA	AA	AA	AA	AA	AA	AA	AA	AA	AA	AA	AA	AA	AA	AA	AA	AA	AA	AA	AA	AA	AA	AG	AA	AA	AA
2398054-25-A>T	AA	AA	AA	AA	AA	AA	AA	AA	AA	AA	AA	AA	AA	AA	AA	AA	AA	AA	AA	AA	AA	AA	AA	AA	AA	AA	AA	AA	AA	AA	AA	AA	AA	AA	AA	AT	AA	AA	AA	AA	AA	AA	AA	AA	TT	AT	AA	AA	AA
100023317-48-C>T	CC	CC	CC	CC	CC	CC	CC	CC	CC	CC	CC	CC	CC	CC	CC	CC	CC	CC	CC	CC	CC	CC	CC	CC	CC	CC	CC	CC	CC	CC	CC	CC	CC	CC	CC	CT	CC	CC	CC	CC	CC	CC	CC	CC	TT	TT	CC	CC	CC
9703873-43-T>C	TT	TT	TT	TT	TT	TT	TT	TT	TT	TT	TT	TT	TT	TT	TT	TT	TT	TT	TT	TT	TT	TT	TT	TT	TT	TT	TT	TT	TT	TT	TT	TT	TT	TT	TT	TT	TT	TT	TT	TT	TT	TT	TT	TT	TT	TT	TT	TT	TT
4774860-15-C>T	CC	CC	CC	CC	CC	CC	CC	CC	CC	CC	CC	CC	CC	CC	CC	CC	CC	CC	CC	CC	CC	CC	CC	CC	CC	CC	CC	CC	CC	CC	CC	CC	CC	CC	CC	CC	CC	CC	CC	CC	CC	CC	CC	CC	CC	CC	CC	CC	CC
2574709-25-C>T	CC	CC	CC	CC	CC	TT	CC	CC	CC	CC	CC	CC	TT	CC	CC	NN	CC	NN	CC	CC	CC	CC	CT	TT	CC	CC	CC	CC	NN	CC	CC	CC	TT	CC	CC	CC	CC	CC	CC	CC	CC	CC	CC	CC	NN	CC	CC	CC	CC
100186364-23-G>A	GG	GG	GG	GG	GG	GG	GG	GG	GG	GG	GG	GG	GG	GG	GG	GG	GG	GG	GG	GG	GG	GG	GG	GG	GG	GG	GG	GG	GG	GG	GG	GG	GG	GG	GG	GG	GG	GG	GG	GG	GG	AA	GG	GG	AA	GG	GG	GG	GG
2565021-8-C>T	CC	CC	CC	CC	CC	CC	CT	CC	CT	CC	CC	CC	CC	CC	CC	CC	CC	CC	CC	CC	CC	CC	CC	CC	CC	CC	CC	CC	CC	CC	CC	CC	CC	CC	CC	CC	CC	CC	CC	CC	CC	CC	CC	CT	CC	CC	CC	CC	CC
4766431-38-G>A	GG	GG	GG	GG	GG	GG	GG	GG	GG	GG	GG	GG	GG	GG	GG	GG	GG	GG	GG	GG	GG	GG	GG	GG	GG	GG	GG	GG	GG	GG	GG	GG	GG	GG	GG	GG	GG	GG	GG	GG	AG	GG	GG	GG	GG	GG	GG	GG	GG
100184078-37-G>A	AA	AA	AA	AA	AA	AA	AA	AA	AA	AA	AA	AA	AA	AA	AA	AA	AA	AA	AA	AA	AA	AA	AA	AA	AA	AA	AA	AA	AA	AA	AA	AA	AA	AA	AA	AA	AA	AA	AA	AA	AA	AA	AA	AA	AA	AA	AA	AA	AA
9719930-28-C>A	CC	CC	CC	CC	CC	CC	CC	CC	CC	CC	CC	CC	CC	CC	AC	CC	CC	AC	CC	CC	CC	CC	CC	CC	CC	CC	CC	CC	CC	CC	CC	CC	CC	CC	CC	CC	CC	CC	CC	CC	CC	CC	CC	CC	CC	NN	CC	CC	CC
100308147-15-A>T	TT	TT	TT	TT	TT	TT	TT	TT	TT	TT	TT	TT	TT	TT	TT	TT	TT	TT	TT	TT	TT	TT	TT	TT	TT	TT	TT	TT	TT	TT	TT	TT	TT	TT	TT	TT	TT	TT	TT	TT	TT	TT	TT	TT	TT	TT	TT	TT	TT
100217049-6-A>G	AA	AA	AA	AA	AA	AA	AA	AA	AA	AA	AA	AA	AA	AA	AA	AA	AA	AA	AA	AA	AA	AA	AA	AA	AA	AA	AA	AA	AA	AA	AA	AA	AA	AA	AA	AA	AA	AA	AA	AA	AA	AA	AA	AA	AA	NN	AA	AA	AA
100217050-55-A>G	GG	GG	GG	GG	GG	GG	GG	GG	GG	GG	GG	GG	GG	GG	GG	GG	GG	GG	GG	GG	GG	GG	GG	GG	GG	GG	GG	GG	GG	GG	GG	GG	GG	GG	GG	GG	GG	GG	GG	GG	GG	GG	GG	GG	GG	GG	GG	GG	GG
2458880-41-G>A	NN	GG	GG	GG	AA	GG	GG	GG	GG	GG	GG	GG	GG	GG	GG	GG	AA	NN	GG	AA	GG	GG	AA	GG	GG	GG	GG	GG	GG	GG	GG	AA	GG	GG	GG	GG	GG	GG	AA	GG	GG	AG	AA	GG	GG	NN	GG	GG	AA
4779828-5-A>C	AA	AA	AA	AA	AA	AA	AA	AA	AA	AA	AA	AA	AA	AA	AA	AA	AA	AA	AA	AA	AA	AA	AA	AA	AA	AA	AA	AA	AA	AA	AA	AA	AA	AA	AA	AA	AA	AA	AA	AA	AA	AA	AA	AA	AA	AA	AA	AA	AA
5587396-35-C>T	CC	TT	TT	TT	CC	TT	TT	CC	NN	CC	TT	TT	TT	TT	NN	CC	CC	TT	TT	CC	TT	CC	CC	TT	TT	TT	CC	CC	CC	TT	CC	CC	TT	TT	CC	CC	TT	TT	CC	CC	TT	NN	CC	TT	CC	NN	TT	CC	CC
5588584-67-T>C	CC	CC	TT	TT	CC	TT	TT	CC	TT	CC	TT	CC	CC	CC	CC	TT	CC	CC	TT	CC	TT	CC	CC	CC	CC	TT	CC	CC	TT	NN	TT	CC	TT	TT	TT	TT	TT	TT	CC	TT	CC	CC	CC	TT	CC	NN	TT	CC	CC
9716609-9-C>A	CC	CC	CC	CC	CC	CC	CC	CC	CC	CC	CC	CC	CC	CC	CC	CC	CC	CC	CC	CC	CC	CC	CC	CC	CC	CC	CC	CC	CC	CC	CC	CC	CC	CC	CC	CC	CC	CC	CC	CC	CC	CC	CC	CC	CC	CC	CC	CC	CC
4775991-62-G>A	GG	GG	GG	GG	GG	GG	GG	GG	GG	GG	GG	GG	GG	GG	GG	GG	GG	GG	GG	GG	GG	GG	GG	GG	GG	GG	GG	GG	GG	GG	GG	GG	GG	GG	GG	GG	GG	GG	GG	GG	AG	GG	GG	GG	AA	GG	GG	GG	GG
5583640-68-A>G	GG	GG	GG	GG	GG	GG	GG	GG	GG	GG	GG	GG	GG	GG	GG	GG	GG	GG	GG	GG	GG	GG	AG	GG	GG	GG	GG	GG	GG	GG	GG	GG	GG	GG	GG	GG	GG	GG	GG	GG	GG	GG	GG	GG	GG	GG	GG	GG	GG
100131357-6-C>T	CC	CC	CC	CC	CC	CC	CC	CC	CC	CC	CC	CC	CC	CC	CC	CC	CC	CC	CC	CC	CC	CC	CC	CC	CC	CC	CC	CC	CC	CC	CC	CC	CC	CC	CC	CC	CC	CC	CC	CC	CC	CT	CC	CC	CC	CT	CC	CC	CC
100029306-61-C>T	CC	CC	CC	CC	CC	CC	CC	CC	CC	CC	CC	CC	CC	CC	CC	CC	CC	CC	CC	CC	CC	CC	CC	CC	CC	CC	CC	CC	CC	CC	CC	CC	CC	CC	CC	CC	CC	CC	CC	CC	CC	CC	CC	CC	CC	TT	CC	CC	CC
5583280-16-T>C	TT	TT	CC	CC	CC	CC	CC	CC	CC	CC	CC	TT	TT	CT	TT	CC	CC	TT	TT	CC	TT	CC	CC	TT	CC	CC	CT	CC	CC	CC	CC	CC	CC	CC	CC	CT	TT	CC	CC	CC	CC	CC	CC	CC	CC	CC	CC	CC	CC
100027654-22-A>G	GG	GG	GG	GG	GG	GG	GG	GG	GG	GG	GG	GG	GG	GG	GG	GG	GG	GG	GG	GG	GG	GG	GG	GG	GG	GG	GG	GG	GG	GG	GG	GG	GG	GG	GG	GG	GG	GG	GG	GG	GG	GG	GG	GG	GG	GG	GG	GG	GG
100190818-17-A>G	GG	GG	GG	GG	GG	GG	GG	GG	GG	GG	GG	GG	GG	GG	GG	GG	GG	GG	GG	GG	GG	GG	GG	GG	GG	GG	GG	GG	GG	GG	GG	GG	GG	GG	GG	GG	GG	GG	GG	GG	GG	GG	GG	GG	GG	AA	GG	GG	GG
2498961-30-A>G	GG	GG	GG	GG	GG	GG	GG	AG	GG	GG	GG	GG	GG	GG	GG	GG	GG	GG	GG	GG	GG	GG	GG	GG	GG	GG	GG	GG	GG	GG	GG	GG	GG	GG	GG	GG	GG	GG	GG	GG	GG	GG	GG	GG	GG	GG	GG	GG	GG
100252314-27-A>C	AA	AA	CC	AA	AA	AA	AA	AA	CC	AA	AA	AA	AA	AA	AA	CC	AA	AA	AA	CC	AA	AA	CC	AA	AA	AA	AA	AA	CC	AA	AA	AA	AA	AA	AA	AA	AA	AA	CC	AA	AA	CC	AA	AA	AA	NN	CC	AA	AA
100252315-61-C>A	AA	AA	AA	AA	CC	AA	AA	AC	AA	AA	AA	AA	AA	AA	AA	CC	AA	AA	AA	AA	AA	CC	AA	AA	AA	AA	AA	CC	CC	AA	AA	CC	AA	AA	AA	AA	AA	AA	AA	AA	AA	AA	CC	AA	AA	NN	AA	AA	CC
2607551-16-C>A	CC	CC	CC	CC	CC	CC	CC	CC	CC	CC	CC	CC	CC	CC	CC	CC	CC	CC	CC	CC	CC	CC	CC	CC	CC	CC	CC	CC	CC	NN	CC	CC	CC	CC	CC	CC	CC	CC	CC	CC	CC	CC	CC	CC	CC	AA	CC	CC	CC
100278001-8-A>G	AA	AA	AA	AA	AA	AA	AA	AA	AA	AA	AA	AA	AA	AG	AA	AA	AA	AA	AA	GG	AA	AA	AA	AA	AA	AA	AG	AA	AA	AA	AA	AA	AA	AA	GG	AA	AA	AA	GG	GG	AA	GG	AA	GG	AA	AA	AA	GG	GG
100150661-48-T>A	TT	TT	TT	TT	TT	TT	TT	TT	TT	TT	TT	TT	TT	TT	TT	TT	TT	TT	TT	TT	AT	TT	TT	TT	TT	TT	TT	TT	TT	TT	TT	TT	TT	TT	TT	TT	TT	TT	TT	TT	TT	TT	TT	TT	TT	TT	TT	TT	TT
4773764-51-T>C	TT	TT	TT	TT	TT	TT	TT	CT	TT	TT	TT	TT	TT	TT	TT	TT	TT	TT	TT	TT	TT	TT	TT	TT	TT	TT	TT	TT	TT	TT	TT	TT	TT	TT	TT	TT	TT	TT	TT	TT	TT	TT	TT	TT	TT	TT	TT	TT	TT
4777924-31-A>G	GG	GG	GG	GG	GG	GG	AA	GG	AA	GG	GG	GG	GG	GG	GG	GG	GG	GG	GG	AA	GG	GG	GG	GG	AA	GG	AG	GG	GG	GG	GG	GG	GG	GG	AA	GG	GG	GG	AA	AA	GG	AA	GG	AA	GG	AA	GG	AA	AA
4774847-45-G>A	GG	GG	GG	GG	GG	GG	GG	GG	GG	GG	GG	GG	GG	GG	GG	GG	GG	GG	GG	GG	GG	GG	GG	GG	GG	GG	GG	GG	GG	GG	GG	GG	GG	GG	GG	GG	GG	GG	GG	GG	GG	GG	GG	GG	AA	NN	GG	GG	GG
5585091-52-G>C	GG	GG	GG	GG	GG	GG	GG	GC	GG	GG	GG	GG	GG	GG	GG	GG	GG	GG	GG	CC	GG	GG	GG	GG	GG	GG	GC	GG	GG	GG	GG	GG	GG	GG	CC	GG	GG	GG	CC	CC	GC	CC	GG	CC	GG	CC	GG	CC	CC
4775587-35-G>A	GG	GG	GG	GG	GG	GG	GG	GG	GG	GG	GG	GG	GG	GG	GG	GG	GG	GG	GG	GG	GG	GG	GG	GG	GG	GG	GG	GG	GG	GG	GG	GG	GG	GG	GG	GG	GG	GG	GG	GG	GG	GG	GG	GG	GG	GG	GG	GG	GG
5587151-46-T>C	TT	TT	TT	TT	TT	TT	TT	TT	TT	TT	CC	TT	TT	TT	TT	TT	TT	TT	CT	TT	CT	TT	TT	CT	TT	CT	TT	TT	TT	TT	CC	TT	TT	TT	CC	TT	TT	TT	TT	CC	TT	TT	TT	TT	TT	TT	CT	TT	TT
9687538-11-A>C	AA	AC	AC	AA	AA	AA	AA	AA	AA	AA	AA	AA	AA	AA	AA	AA	AA	AA	AA	AA	AA	AA	AA	AA	AA	AA	AA	AA	AA	AA	AA	AA	AA	AA	AA	AA	AC	AA	AA	AA	AA	AA	AA	AA	AA	AA	AC	AA	AC
4771943-25-G>A	GG	GG	GG	GG	GG	GG	GG	GG	GG	GG	GG	GG	GG	GG	GG	GG	GG	GG	GG	GG	GG	GG	GG	GG	GG	GG	AG	GG	GG	GG	GG	GG	GG	GG	GG	AG	GG	GG	GG	GG	GG	GG	GG	GG	AA	NN	GG	GG	GG
9685240-29-G>T	TT	TT	TT	TT	TT	TT	TT	TT	TT	TT	TT	TT	TT	TT	TT	TT	TT	TT	TT	TT	TT	TT	TT	TT	TT	TT	TT	TT	TT	TT	TT	TT	TT	TT	TT	TT	TT	TT	TT	TT	TT	TT	TT	TT	TT	TT	TT	TT	TT
100237154-63-C>G	GG	GG	GG	GG	GG	GG	GG	GG	GG	GG	GG	GG	GG	GG	GG	GG	GG	GG	GG	GG	GG	GG	GG	GG	GG	GG	GG	GG	GG	GG	GG	GG	GG	GG	GG	GG	GG	GG	GG	GG	GG	GG	GG	GG	GG	GG	GG	GG	GG
9712288-60-G>A	AG	AA	GG	AG	AA	GG	AA	AA	AA	AA	AA	AA	AA	AA	AA	AA	AA	AG	AA	AA	AA	AA	AA	AA	AA	AG	AA	AA	AA	GG	AA	AA	AG	AA	AA	AA	AA	GG	AA	AA	AG	AA	AA	AA	AA	NN	AG	AA	AA
4587832-7-G>A	GG	GG	GG	GG	GG	GG	AA	GG	AA	GG	GG	GG	GG	GG	GG	GG	GG	GG	GG	GG	GG	GG	GG	GG	AA	GG	GG	GG	GG	GG	GG	GG	GG	GG	GG	GG	GG	GG	GG	AA	GG	GG	GG	AA	GG	NN	GG	GG	GG
100022857-10-T>A	TT	TT	TT	TT	TT	TT	TT	AT	TT	TT	TT	TT	TT	TT	TT	TT	TT	TT	TT	TT	TT	TT	TT	TT	TT	TT	TT	TT	TT	TT	TT	TT	TT	TT	TT	TT	TT	TT	TT	TT	TT	TT	TT	TT	TT	TT	TT	TT	TT
100190697-60-G>A	GG	GG	GG	GG	GG	GG	GG	GG	GG	GG	GG	GG	GG	GG	GG	GG	GG	GG	GG	GG	GG	GG	GG	GG	GG	GG	GG	GG	GG	GG	GG	GG	GG	GG	GG	GG	GG	GG	GG	GG	GG	GG	GG	GG	GG	GG	GG	GG	GG
100131933-34-T>C	CC	CC	CC	CC	CC	CC	CC	CC	CC	CC	CC	CC	CC	CC	CC	CC	CC	CC	CC	CC	CC	CC	CC	CC	CC	CC	CC	CC	CC	CC	CC	CC	CC	CC	CC	CC	CC	CC	CC	CC	CC	CC	CC	CC	CC	CC	CC	CC	CC
16726323-48-C>T	TT	CC	CC	TT	TT	CC	CC	TT	CC	TT	TT	CC	CC	CC	CC	TT	TT	CC	CC	NN	CC	TT	TT	CC	CC	TT	TT	TT	TT	NN	TT	TT	CC	TT	CC	TT	CC	CC	NN	CC	TT	NN	TT	CC	CT	NN	CC	CC	TT
2577058-49-T>C	CC	CC	CC	CC	CC	CC	CC	CC	CC	CC	CC	CC	CC	CC	CC	CC	CC	CC	CC	CC	CC	CC	CC	CC	CC	CC	CC	CC	CC	CC	CC	CC	CC	CC	CC	CC	CC	CC	CC	CC	CC	CC	CC	CC	CC	CC	CC	CC	CC
9665856-56-C>T	CC	CC	CC	CC	CC	CC	CC	CC	CC	CC	CC	CC	CC	CC	CC	CC	CC	CC	CC	CC	CC	CC	CC	CC	CC	CC	CC	CC	CC	CC	CC	CC	CC	CC	CC	CC	CC	CC	CC	CC	CT	CC	CC	CC	CC	CC	CC	CC	CC
2452163-5-C>T	CC	CT	CC	CC	CC	CC	CC	CC	CC	CC	CC	CC	CC	CC	CC	CC	CC	CC	CC	CC	CC	CC	CC	CC	CC	CC	CC	CC	CC	CC	CC	CC	CC	CC	CC	CC	CC	CC	CC	CC	CC	CC	CC	CC	CC	NN	CC	CC	CC
4771669-23-A>G	AA	AG	AA	AA	AA	AA	NN	AA	AA	AA	AA	AA	AA	AA	AA	AA	AA	AA	AA	AA	AA	AA	AA	AA	NN	AA	AA	AA	AA	AA	AA	AA	AA	AA	AA	AA	AG	AA	AA	AA	AA	AA	AA	NN	AA	NN	AG	AA	AG
100173040-28-A>G	AA	AA	AG	AA	AA	AA	AA	AA	AA	AA	AA	AA	AA	AA	AA	AA	AA	AA	AA	AA	AA	AA	AA	AA	AA	AA	AA	AA	AA	AA	AA	AA	AA	AA	AA	AA	AA	AA	AA	AA	AA	AA	AA	AA	AA	AA	AA	AA	AA
4773207-36-C>A	CC	CC	CC	CC	CC	CC	AA	CC	AA	AA	CC	CC	CC	CC	CC	CC	CC	CC	CC	AA	CC	CC	CC	CC	AA	CC	AC	CC	CC	CC	CC	CC	CC	CC	AA	CC	CC	CC	AA	AA	CC	AA	CC	AA	CC	NN	CC	AA	AA
2401546-36-A>G	AA	AA	AA	AA	AA	AA	GG	AG	GG	AA	AA	AA	AA	AA	AA	AA	AA	AA	AA	GG	AA	AA	AA	AA	GG	AA	AA	AA	AA	AA	AA	AA	AA	AA	GG	AG	AA	AA	GG	GG	AA	GG	AA	GG	AA	NN	AA	GG	GG
2404574-58-A>T	TT	TT	TT	AA	TT	TT	AA	AA	AA	AA	AA	TT	TT	TT	TT	AA	AA	AT	TT	AA	TT	AA	AA	TT	AA	TT	AA	AA	AA	TT	AA	AA	TT	AA	AA	AA	TT	TT	AA	AA	TT	AA	AA	AA	TT	AA	TT	AA	AA
4579836-33-C>A	CC	CC	CC	CC	CC	CC	CC	CC	CC	CC	CC	CC	CC	CC	CC	NN	CC	CC	CC	CC	CC	CC	CC	CC	CC	CC	CC	CC	NN	CC	CC	CC	CC	CC	CC	CC	CC	CC	CC	CC	CC	AC	CC	CC	CC	NN	CC	CC	CC
7049866-12-T>A	TT	TT	TT	TT	TT	TT	AA	AA	AA	AA	AA	TT	TT	TT	TT	AA	AA	AT	TT	AA	TT	AA	AA	TT	AA	TT	AA	AA	AA	NN	AA	AA	TT	AA	AA	AA	TT	TT	AA	AA	TT	AA	AA	AA	TT	NN	TT	AA	AA
4583281-10-C>G	CC	GC	GC	CC	CC	CC	CC	CC	CC	CC	CC	CC	CC	CC	CC	CC	CC	CC	CC	CC	CC	CC	CC	CC	CC	CC	CC	CC	CC	CC	CC	CC	CC	CC	CC	CC	GC	CC	CC	CC	CC	CC	CC	CC	CC	NN	GC	CC	GC
2563557-24-G>C	GG	GG	GG	GG	GG	GG	GG	GG	GG	GG	GG	GG	GG	GG	GG	GG	GG	GG	GG	GG	GG	GG	GG	GG	GG	GG	GG	GG	GG	GG	GG	GG	GG	GG	GG	GG	GG	GG	GG	GG	GG	GG	GG	GG	GG	GG	GG	GG	GG
2505064-40-G>A	GG	GG	GG	GG	AA	GG	GG	AG	GG	GG	GG	GG	GG	GG	AA	GG	GG	NN	GG	GG	GG	GG	GG	NN	GG	GG	GG	GG	GG	GG	GG	GG	GG	GG	GG	GG	GG	GG	GG	GG	GG	GG	GG	GG	GG	GG	GG	GG	GG
5589401-61-A>G	AA	AA	AA	GG	AG	AA	GG	GG	GG	AA	GG	AA	AA	AA	AG	GG	GG	AA	AA	GG	AA	GG	GG	AA	GG	AA	GG	GG	GG	AA	GG	GG	AA	GG	GG	GG	AA	AA	GG	GG	AA	AA	GG	GG	AA	GG	AA	GG	GG
100187074-37-G>A	NN	GG	GG	GG	GG	GG	GG	GG	GG	NN	GG	GG	GG	GG	GG	GG	GG	GG	GG	GG	GG	GG	GG	GG	GG	GG	GG	GG	GG	NN	GG	GG	GG	GG	GG	GG	GG	GG	NN	GG	GG	NN	GG	GG	GG	NN	GG	GG	GG
2463839-49-C>G	CC	CC	CC	CC	CC	CC	CC	CC	CC	CC	CC	CC	CC	CC	CC	CC	CC	CC	CC	GG	CC	CC	CC	CC	CC	CC	GG	CC	CC	CC	CC	CC	CC	CC	CC	GC	CC	CC	GG	CC	CC	GG	CC	CC	CC	NN	CC	GG	GG
2432375-41-G>A	AA	GG	GG	GG	GG	GG	GG	GG	GG	GG	GG	GG	GG	GG	GG	GG	GG	AG	GG	GG	GG	GG	GG	GG	GG	GG	GG	GG	GG	GG	GG	NN	GG	GG	GG	GG	GG	GG	GG	GG	GG	GG	GG	GG	GG	GG	GG	GG	GG
2584345-43-A>G	GG	GG	GG	GG	GG	GG	GG	GG	GG	GG	GG	GG	GG	GG	GG	GG	GG	GG	GG	GG	GG	GG	GG	GG	GG	GG	GG	GG	GG	GG	GG	GG	GG	GG	GG	GG	GG	GG	GG	GG	GG	GG	GG	GG	GG	GG	GG	GG	GG
100026322-35-G>A	GG	GG	GG	GG	GG	GG	GG	GG	GG	GG	GG	GG	GG	GG	GG	GG	GG	GG	GG	GG	GG	GG	GG	GG	GG	GG	GG	GG	GG	GG	GG	GG	GG	GG	GG	GG	GG	GG	GG	GG	GG	GG	GG	GG	AA	GG	GG	GG	GG
2385978-57-C>T	CC	CC	CC	CC	CC	CC	CC	CC	CC	CC	CC	CC	CC	CC	TT	CC	CC	CC	CC	CC	CC	CC	CC	CC	CC	CC	CC	CC	CC	CC	CC	CC	CC	CC	CC	CC	CC	CC	CC	CC	CC	CC	CC	CC	CC	CC	CC	CC	CC
2598217-65-T>C	TT	TT	TT	TT	TT	TT	TT	TT	TT	TT	TT	TT	TT	TT	TT	TT	TT	TT	TT	TT	TT	TT	TT	TT	TT	TT	TT	TT	TT	TT	TT	TT	TT	TT	TT	TT	TT	TT	TT	TT	TT	CT	TT	TT	CC	CT	TT	TT	TT
4777640-52-G>C	GG	GG	GG	GG	GG	GG	GG	GG	GG	GG	GG	GG	GG	GG	GG	GG	GG	GG	GG	GG	GG	GG	GG	GG	GG	GG	GG	GG	GG	GG	GG	GG	GG	GG	GG	GG	GG	GG	GG	GG	GG	GG	GG	GG	GG	GG	GG	GG	GG
4773425-33-A>G	AA	AA	GG	AA	GG	GG	AA	AG	AA	GG	AA	AA	AA	AA	GG	AA	AA	AA	AA	AA	AA	AA	AA	AA	AA	GG	AG	AA	AA	GG	AA	AA	GG	AA	AA	AG	AA	GG	AA	AA	GG	AA	AA	AA	GG	AA	GG	AA	AA
2556695-39-C>T	CC	CC	CC	CC	CC	CC	CC	CC	CC	CC	CC	CC	CC	CC	CC	CC	CC	CC	CC	CC	CC	CC	CC	CC	CC	CC	CC	CC	CC	CC	CC	CC	CC	CC	CC	CC	CC	CC	CC	CC	CC	CC	CC	CC	CC	CC	CC	CC	CC
4583841-45-C>T	CC	CC	CC	CC	CC	CC	CC	TT	CC	CC	TT	CC	CC	CC	CC	TT	TT	CC	CC	CC	CC	TT	TT	CC	CC	CC	CC	TT	TT	CC	TT	TT	CC	TT	CT	CC	CC	CC	CC	CC	CC	CC	TT	CC	CC	NN	CC	CC	TT
100025058-17-A>G	GG	GG	GG	GG	GG	GG	GG	GG	GG	GG	GG	GG	GG	GG	GG	GG	GG	GG	GG	GG	GG	GG	GG	GG	GG	GG	GG	GG	GG	GG	GG	GG	GG	GG	GG	AG	GG	GG	GG	GG	GG	GG	GG	GG	GG	NN	GG	GG	GG
2512796-67-C>G	CC	CC	GG	GG	CC	GG	CC	CC	CC	GG	CC	CC	CC	CC	CC	CC	CC	CC	CC	CC	CC	CC	CC	CC	CC	GG	CC	CC	CC	GG	GG	CC	GG	GG	CC	CC	CC	GG	CC	CC	GG	CC	CC	CC	CC	CC	GG	CC	CC
100237917-65-A>T	AA	AA	AA	AT	AA	AA	AA	AA	AA	AA	TT	AA	AA	AA	AA	AA	AA	AA	AA	AA	AA	AA	AA	AA	AA	AA	AA	AA	AA	AA	AT	AA	AA	TT	AA	AT	AA	AA	AA	AA	AA	AA	AA	AA	AA	AA	AA	AA	AA
5590664-57-T>A	TT	TT	TT	TT	TT	TT	TT	TT	TT	NN	TT	TT	TT	TT	NN	TT	TT	TT	TT	TT	TT	TT	TT	TT	TT	TT	TT	TT	TT	NN	TT	TT	TT	TT	TT	TT	TT	TT	TT	TT	TT	NN	TT	TT	TT	NN	TT	TT	NN
4580456-46-G>A	GG	GG	GG	GG	GG	GG	GG	GG	GG	GG	GG	GG	GG	GG	GG	GG	GG	GG	GG	GG	GG	GG	GG	GG	GG	GG	GG	GG	GG	GG	GG	GG	GG	GG	GG	GG	GG	GG	GG	GG	AA	GG	GG	GG	GG	GG	GG	GG	GG
2523292-64-A>G	AA	AA	AA	AA	AA	AA	AA	AA	AA	AA	AA	AA	AA	AA	GG	AA	AA	AA	AG	AA	AA	AA	AA	AA	AA	AA	AA	AA	AA	AA	AA	AA	AA	AA	AA	AA	AA	AA	AA	AA	AA	AA	AA	AA	AA	AA	AA	AA	AA
100026084-20-G>T	GG	GG	TT	GG	GG	TT	GG	GG	GG	GG	GG	GG	GG	GG	GG	GG	GG	GG	GG	GG	GG	GG	GG	GG	GG	TT	GG	GG	GG	TT	TT	GG	TT	GG	GG	GG	GG	TT	GG	GG	TT	GG	GG	GG	GG	NN	TT	GG	GG
2417358-27-T>A	AA	AA	AA	AA	AA	AA	AA	AA	AA	AA	AA	AA	AA	AA	AA	AA	AA	AA	AA	TT	AA	AA	AA	AA	AA	AA	AT	AA	AA	AA	AA	AA	AA	AA	AA	AA	AA	AA	TT	TT	AA	TT	AA	AA	AA	AA	AA	TT	TT
5586150-18-T>C	CC	TT	CC	CC	TT	CC	TT	CC	TT	CC	CC	TT	TT	TT	CC	CC	CC	CC	TT	CC	TT	CC	CC	TT	TT	CC	CC	CC	CC	CC	CC	CC	CC	CC	TT	CC	TT	CC	CC	TT	CC	CC	CC	TT	CC	NN	CC	CC	CC
4771773-13-G>A	AA	GG	GG	GG	AA	GG	GG	GG	GG	GG	GG	GG	GG	GG	GG	GG	GG	AG	GG	GG	GG	GG	GG	GG	GG	GG	GG	GG	GG	GG	GG	GG	GG	GG	GG	GG	GG	GG	GG	GG	GG	GG	GG	GG	GG	GG	GG	GG	GG
4774142-6-G>T	GG	GG	TT	GG	GG	TT	GG	GG	GG	GG	GG	GG	GG	GG	GG	GG	GG	TT	GG	GG	GG	GG	GG	GG	GG	TT	GT	GG	GG	TT	GT	GG	TT	GG	GG	GT	GG	TT	GG	GG	GT	GG	GG	GG	GG	GG	TT	GG	GG
2512664-34-T>C	TT	TT	TT	CC	TT	TT	TT	TT	TT	TT	CC	TT	TT	TT	TT	TT	TT	TT	TT	TT	TT	TT	TT	TT	TT	TT	TT	TT	TT	TT	CT	TT	TT	CC	TT	CC	TT	TT	TT	TT	TT	TT	TT	TT	TT	TT	TT	TT	TT
2508125-48-G>C	GG	GG	CC	GG	GG	CC	GG	GG	GG	GG	GG	GG	GG	GG	GG	GG	GG	GG	GG	GG	GG	GG	GG	GG	GG	CC	GG	GG	GG	CC	CC	GG	CC	GG	GG	GG	GG	CC	GG	GG	GC	GG	GG	GG	GG	NN	CC	GG	GG
2445043-17-A>G	AA	GG	GG	GG	AA	GG	GG	AG	GG	AG	GG	GG	GG	GG	AA	GG	GG	AA	GG	AA	GG	GG	GG	GG	GG	GG	GG	GG	GG	GG	GG	GG	GG	GG	GG	AA	GG	GG	AA	GG	AA	AA	GG	GG	AA	NN	GG	AA	AA
16728148-9-A>G	GG	AA	NN	GG	GG	GG	GG	GG	GG	GG	AA	AA	AA	AG	GG	GG	GG	AG	AA	GG	AA	GG	GG	AA	GG	GG	GG	GG	GG	NN	GG	GG	GG	AA	GG	GG	AA	GG	GG	GG	GG	GG	GG	GG	GG	GG	GG	GG	GG
4770612-41-G>C	CC	CC	CC	CC	CC	CC	CC	CC	CC	CC	CC	CC	CC	CC	CC	CC	CC	CC	CC	CC	CC	CC	CC	CC	CC	CC	CC	CC	CC	CC	CC	CC	CC	CC	CC	CC	CC	CC	CC	CC	GG	CC	CC	CC	CC	CC	CC	CC	CC
100107401-51-C>G	GG	GG	GG	CC	GG	GG	GG	GG	GG	GG	CC	GG	GG	GG	GG	GG	GG	GG	GG	GG	GG	GG	GG	GG	GG	GG	GG	GG	GG	GG	CC	GG	GG	CC	GG	GC	GG	GG	GG	GG	GG	GG	GG	GG	GG	GG	GG	GG	GG
7049121-39-G>C	GG	GG	GG	GG	GG	GG	GG	GG	GG	GG	GG	GG	GG	GG	GG	GG	GG	GG	GG	GG	GG	GG	GG	GG	GG	GG	GG	GG	GG	GG	GG	GG	GG	GG	GG	GG	GG	GG	GG	GG	GG	GG	GG	GG	GG	NN	GG	GG	GG
4767816-22-A>C	AA	CC	CC	CC	AC	AA	AA	AA	AC	AC	CC	AA	AC	AA	CC	AA	AA	AC	AA	CC	CC	AA	AA	AC	AC	CC	AC	AA	AA	CC	CC	AA	CC	CC	AA	AC	CC	CC	CC	AA	CC	AC	AA	CC	AA	CC	CC	CC	CC
2466164-62-A>G	AA	AA	AA	GG	AA	AA	AA	AA	AA	AA	GG	AA	AA	AA	AG	AA	AA	AA	AA	AA	AA	AA	AA	AA	AA	AA	AA	AA	AA	AA	AG	AA	AA	GG	AG	AA	AA	AA	AA	AA	AA	AA	AA	AA	AA	AA	AA	AA	AA
2411148-38-A>T	TT	TT	TT	AA	TT	TT	TT	TT	TT	AA	AA	TT	TT	TT	TT	TT	TT	AT	TT	AA	TT	TT	TT	TT	TT	TT	AT	TT	TT	TT	AT	TT	TT	AA	TT	AA	TT	TT	AA	TT	TT	AA	TT	TT	AA	NN	TT	AA	AA
9687419-32-T>G	TT	TT	TT	TT	TT	TT	TT	TT	TT	TT	TT	TT	TT	TT	TT	TT	TT	TT	TT	TT	TT	TT	TT	TT	TT	TT	TT	TT	TT	TT	TT	TT	TT	TT	TT	TT	TT	TT	TT	TT	TT	TT	TT	TT	TT	TT	TT	TT	TT
4583688-45-G>A	GG	GG	GG	GG	GG	GG	GG	GG	GG	GG	GG	GG	GG	GG	GG	AA	GG	GG	GG	GG	GG	GG	NN	GG	GG	GG	GG	GG	GG	GG	GG	GG	GG	NN	GG	GG	GG	GG	GG	GG	GG	NN	GG	GG	GG	AA	GG	GG	AA
4775970-8-C>G	CC	GG	GG	GG	NN	GG	GG	GG	GG	NN	GG	GG	GG	GG	GG	GG	CC	NN	GG	NN	GG	CC	NN	GG	GG	GG	GG	CC	GG	GG	GG	NN	GG	GG	GG	GG	GG	GG	NN	GG	GG	NN	GG	GG	NN	NN	GG	GG	NN
100302570-25-C>A	CC	CC	CC	CC	NN	CC	CC	CC	CC	CC	CC	CC	CC	CC	CC	CC	CC	CC	CC	CC	CC	CC	NN	CC	CC	CC	CC	NN	CC	CC	CC	CC	CC	CC	CC	CC	CC	CC	CC	CC	CC	NN	CC	CC	CC	NN	CC	CC	NN
4585322-68-C>G	CC	CC	CC	CC	CC	CC	CC	CC	CC	CC	CC	CC	CC	CC	CC	CC	CC	CC	CC	CC	CC	CC	CC	CC	CC	CC	CC	CC	CC	CC	CC	CC	CC	CC	CC	CC	CC	CC	CC	CC	CC	CC	CC	CC	GG	CC	CC	CC	CC
9699056-8-A>C	AA	CC	CC	CC	AC	CC	CC	AA	CC	CC	CC	CC	CC	AC	NN	AA	AA	AA	CC	AA	CC	AA	AA	CC	CC	CC	AA	AA	AA	CC	CC	AA	CC	CC	CC	AA	CC	CC	AA	CC	CC	AA	AA	CC	CC	AA	CC	AA	AA
7057109-25-G>A	GG	GG	GG	GG	GG	GG	GG	GG	GG	GG	GG	GG	GG	GG	GG	GG	GG	GG	GG	GG	GG	GG	GG	GG	GG	GG	GG	GG	GG	GG	GG	GG	GG	GG	GG	GG	GG	GG	GG	GG	AG	GG	GG	GG	GG	GG	GG	GG	GG
2527151-31-C>T	CC	CC	CC	CC	CC	CC	CC	CC	CC	CC	CC	CC	CC	CC	CC	NN	NN	NN	CC	CC	CC	NN	CC	CC	CC	CC	CC	CC	NN	CC	CC	NN	CC	CC	CC	CC	CC	CC	CC	CC	CC	CC	CC	CC	TT	NN	CC	CC	CC
4772347-61-T>C	TT	TT	TT	TT	TT	TT	TT	TT	TT	TT	TT	TT	TT	TT	CC	TT	TT	NN	TT	TT	TT	TT	TT	TT	TT	TT	TT	TT	TT	TT	TT	TT	TT	TT	TT	TT	TT	TT	TT	TT	TT	TT	TT	TT	TT	TT	TT	TT	TT
2424978-14-C>G	CC	CC	CC	CC	CC	CC	CC	CC	CC	CC	CC	CC	CC	CC	NN	CC	CC	CC	CC	CC	CC	CC	CC	CC	CC	CC	CC	CC	CC	CC	CC	CC	CC	CC	CC	CC	CC	CC	CC	CC	CC	CC	CC	CC	GG	CC	CC	CC	CC
4766804-11-T>C	TT	TT	CC	TT	TT	CC	TT	TT	TT	TT	TT	TT	TT	TT	TT	TT	TT	TT	TT	CC	TT	TT	CT	TT	TT	CC	CT	TT	TT	CC	CT	TT	CC	TT	TT	TT	TT	CC	CC	TT	CT	CC	TT	TT	TT	TT	CC	CC	CC
4771505-58-C>G	CC	GG	CC	CC	CC	CC	CC	CC	CC	CC	CC	CC	CC	CC	CC	CC	CC	CC	CC	GG	CC	CC	CC	GG	CC	CC	GC	CC	CC	CC	CC	CC	CC	CC	CC	CC	CC	CC	GG	CC	CC	GC	CC	CC	CC	CC	CC	GG	GG
7048109-32-A>T	AA	AA	AA	AA	AA	AA	AA	AA	AA	AA	AA	AA	AA	AA	AA	AA	AA	AA	AA	TT	AA	AA	AA	AA	AA	AA	AT	AA	AA	AA	AA	AA	AA	AA	AA	AA	AA	AA	TT	AA	AA	TT	AA	AA	AA	AA	AA	TT	AT
2568149-54-C>G	CC	CC	CC	CC	CC	CC	CC	CC	CC	CC	CC	CC	CC	CC	CC	CC	CC	CC	CC	CC	CC	CC	CC	CC	CC	CC	CC	CC	CC	CC	CC	CC	CC	CC	CC	CC	CC	CC	CC	CC	CC	CC	CC	CC	CC	CC	CC	CC	CC
100032454-50-C>G	CC	CC	CC	CC	NN	CC	CC	CC	CC	CC	CC	CC	CC	CC	CC	CC	CC	CC	CC	GG	CC	CC	CC	CC	CC	CC	GC	CC	CC	CC	CC	CC	CC	CC	CC	CC	CC	CC	GG	CC	CC	GG	CC	CC	CC	CC	CC	GG	GG
2515478-14-C>T	CC	CC	CC	CC	CC	CC	CC	CC	CC	CC	CT	CC	CC	CC	CC	CC	CC	CC	CC	CC	CC	CC	CC	CC	CC	CC	CC	CC	CC	CC	CC	CC	CC	CC	CC	CT	CC	CC	CC	CC	CT	CC	CC	CC	CC	CC	CC	CC	CC
7048084-55-C>A	CC	CC	CC	CC	CC	CC	CC	CC	CC	CC	CC	CC	CC	CC	CC	CC	CC	CC	CC	CC	CC	CC	CC	CC	CC	CC	CC	CC	CC	CC	CC	CC	CC	CC	CC	CC	CC	CC	CC	CC	AC	CC	CC	CC	CC	CC	CC	CC	CC
5583845-24-T>C	TT	TT	TT	TT	TT	TT	TT	TT	TT	TT	TT	TT	TT	TT	TT	TT	TT	TT	TT	TT	TT	TT	CT	TT	TT	TT	TT	TT	TT	TT	TT	TT	TT	TT	TT	TT	TT	TT	TT	TT	CT	TT	TT	TT	TT	TT	TT	TT	TT
2456870-68-G>A	GG	GG	GG	GG	GG	GG	GG	GG	GG	GG	GG	GG	GG	GG	GG	GG	GG	GG	GG	GG	GG	GG	GG	GG	GG	GG	GG	GG	GG	GG	GG	GG	GG	GG	GG	GG	GG	GG	GG	GG	GG	GG	GG	GG	GG	GG	GG	GG	GG
100025371-33-G>A	AA	AA	AA	AA	AA	AA	AA	AA	AA	AA	AA	AA	AA	AA	AA	AA	AA	AA	AA	AA	AA	AA	AA	AA	AA	AA	AA	AA	AA	AA	AA	AA	AA	AA	AA	AA	AA	AA	AA	AA	AA	AA	AA	AA	AA	AA	AA	AA	AA
2562634-25-A>T	AA	AA	AA	AA	AA	AA	AA	AA	AA	AA	AA	AA	AA	AA	AA	AA	AA	AA	AA	AA	AA	AA	AA	AA	AA	AA	AA	AA	AA	AA	AA	AA	AA	AA	AA	AT	AA	AA	AA	AA	AT	AA	AA	AA	AA	AA	AA	AA	AA
4584996-59-C>G	CC	CC	CC	CC	CC	CC	CC	CC	CC	CC	CC	CC	CC	CC	CC	CC	CC	CC	CC	CC	CC	CC	CC	CC	CC	CC	CC	CC	CC	CC	CC	CC	CC	CC	CC	CC	CC	CC	CC	CC	CC	CC	CC	CC	GG	CC	CC	CC	CC
100132856-26-C>A	CC	CC	CC	CC	CC	CC	CC	CC	CC	CC	CC	CC	CC	CC	CC	CC	CC	CC	CC	CC	CC	CC	CC	CC	CC	CC	CC	CC	CC	CC	CC	CC	CC	CC	CC	CC	CC	CC	CC	CC	CC	CC	CC	CC	AA	NN	CC	AA	CC
9709939-39-A>G	AA	AG	AG	AA	AA	AA	AA	AA	AA	AA	AA	AA	AA	AA	AA	AA	AA	AA	AA	AA	AA	AA	AA	AA	AA	AA	AA	AA	AA	AA	AA	AA	AA	AA	AA	AA	AG	AA	AA	AA	AA	AA	AA	AA	AA	AA	AG	AA	AG
4770720-8-A>T	TT	AA	AA	AA	AA	AA	AA	AA	AA	AA	AA	AA	AA	AA	AA	AA	AA	TT	AA	AA	AA	AA	AA	AA	AA	AA	AA	AA	AA	AA	AA	AA	AA	AA	AA	AT	AA	AA	AA	AA	AA	AA	AA	AA	AA	AA	AA	AA	AA
7049015-51-T>C	CC	CC	TT	TT	CT	TT	TT	TT	TT	TT	TT	CC	CC	CT	TT	TT	TT	CT	CC	TT	CC	TT	TT	CC	TT	TT	TT	TT	TT	TT	TT	TT	TT	TT	TT	CT	CC	TT	TT	TT	TT	TT	TT	TT	TT	TT	TT	TT	TT
9679281-26-C>T	CC	CC	CC	CC	TT	CC	TT	CT	TT	CC	CC	CC	CC	CC	CC	CC	CC	CC	CC	TT	CC	CC	CC	CC	TT	CC	CT	CC	CC	CC	CC	CC	CC	CC	TT	CC	CC	CC	TT	TT	CC	TT	CC	TT	TT	CC	CC	TT	TT
5584524-29-C>G	GG	GG	GG	GG	CC	GG	CC	GG	CC	GG	GG	GG	GG	GG	GG	GG	GG	GG	GG	CC	GG	GG	GG	GG	CC	GG	GG	GG	GG	GG	GG	GG	GG	GG	CC	GC	GG	GG	CC	CC	GG	CC	GG	CC	GG	GG	GG	CC	CC
4771562-25-T>C	TT	TT	TT	TT	CC	TT	CC	TT	CC	TT	TT	TT	TT	TT	TT	TT	TT	TT	TT	CC	TT	TT	TT	TT	CC	TT	CT	TT	TT	TT	TT	TT	TT	TT	CC	TT	TT	TT	CC	CC	TT	CC	TT	CC	CC	NN	TT	CC	CC
4581915-56-A>C	AA	AA	AA	AA	AC	AA	CC	AC	CC	AA	AA	AA	AA	AA	AA	AA	AA	AA	AA	CC	AA	AA	AC	AA	CC	AA	AC	AA	AA	AA	AA	AA	AA	AA	AC	AC	AA	AA	CC	CC	AA	AC	AA	CC	CC	AA	AA	CC	CC
5584485-60-C>T	CC	CT	CC	CC	CC	CC	NN	CC	CC	CC	TT	TT	TT	TT	CC	CC	CC	CC	TT	CC	CT	CC	CC	TT	CC	CC	CC	CC	CC	NN	CC	CC	CC	CC	CC	CC	TT	CC	CC	CC	CC	CC	CC	CC	CC	CC	CC	CC	CC
4765265-10-A>C	AA	AA	AA	AA	AA	AA	AA	AA	AA	AA	AA	AA	AA	AA	AA	AA	AA	AA	AA	AA	AA	AA	AA	AA	AA	AA	AA	AA	AA	AA	AA	AA	AA	AA	AA	AC	AA	AA	AA	AA	AA	AA	AA	AA	AA	NN	AA	AA	AA
4773951-37-T>C	TT	TT	CC	CC	TT	CC	TT	CT	TT	TT	CC	TT	TT	TT	TT	CC	CC	TT	TT	TT	TT	CC	CC	TT	TT	CC	CC	CC	CC	CC	CC	CC	CC	CC	TT	CT	TT	CC	TT	TT	TT	TT	CC	TT	TT	TT	CC	TT	TT
9688447-34-C>T	CC	CC	TT	CT	CC	CT	CC	CC	CC	CC	CC	CC	CC	CC	CC	CC	CC	CC	CC	CC	CC	CC	CC	CC	CC	CT	CC	CC	CC	TT	CT	CC	TT	CC	CC	CC	CC	TT	CC	CC	TT	CC	CC	CC	CC	NN	TT	CC	CC
100187889-7-T>C	CC	CC	CC	CC	CC	CC	TT	CC	CC	TT	CC	CC	CC	CC	CC	CC	CC	CC	CC	CC	CC	CC	CC	CC	TT	CC	CC	CC	CC	CC	CC	CC	CC	CC	TT	CC	CC	CC	CC	TT	CC	CC	CC	TT	CC	CC	CC	CC	CC
4765285-12-G>C	GG	GG	GG	GG	GC	GG	GG	GC	GG	GG	GG	GG	GG	GG	GG	CC	CC	GG	GG	GG	GG	CC	CC	GG	GG	GG	CC	CC	CC	NN	GG	CC	GG	GG	GG	GG	GG	GG	GG	GG	GG	GG	CC	GG	GG	GG	GG	GG	GG
2534834-56-G>A	AA	GG	GG	GG	GG	GG	GG	GG	GG	GG	GG	GG	GG	GG	GG	AA	AA	AA	GG	GG	GG	AA	AA	GG	GG	GG	GG	AA	AA	GG	GG	AA	GG	GG	GG	GG	GG	GG	GG	GG	GG	GG	AA	GG	GG	GG	GG	GG	GG
2517004-66-G>A	GG	GG	GG	GG	GG	GG	GG	AG	GG	GG	GG	GG	GG	GG	GG	GG	GG	GG	GG	GG	GG	GG	GG	GG	GG	GG	GG	GG	GG	GG	GG	GG	GG	GG	GG	AG	GG	GG	GG	GG	GG	GG	GG	GG	GG	GG	GG	GG	GG
16727401-31-G>T	TT	TT	TT	TT	TT	TT	GT	TT	GT	TT	TT	TT	TT	TT	TT	TT	TT	TT	TT	TT	GT	TT	TT	TT	GT	GT	TT	GT	TT	TT	TT	TT	TT	TT	GT	TT	TT	TT	TT	GT	TT	TT	TT	GT	TT	TT	TT	TT	TT
4584219-47-G>A	GG	GG	GG	GG	GG	GG	GG	GG	GG	GG	GG	GG	GG	GG	GG	GG	GG	GG	GG	AA	GG	GG	GG	GG	GG	GG	AG	GG	GG	GG	GG	GG	GG	GG	GG	GG	GG	GG	AA	GG	GG	AA	GG	GG	GG	GG	GG	AA	AA
4578423-21-A>G	AA	AA	AA	AA	GG	AA	AA	AG	AA	AA	AA	AA	AA	AA	AA	AA	AA	AG	AA	GG	AA	AA	AG	AA	AA	AA	AG	AA	AA	AA	AA	AA	AA	AA	AA	AA	AA	AA	GG	AA	AA	GG	AA	AA	AA	AA	AA	GG	GG
2449309-53-C>T	CC	CC	CC	CC	CC	CC	CC	CC	CC	CC	CC	CC	CC	CC	CC	CC	CC	CC	CC	CC	CC	CC	CC	CC	CC	CC	CC	CC	CC	CC	CC	CC	CC	CC	CC	CC	CC	CC	CC	CC	CC	CC	CC	CC	CC	CC	CC	CC	CC
4583759-28-T>C	TT	CC	TT	CC	TT	TT	TT	CT	TT	TT	CC	CC	CC	CC	CC	CC	CC	CT	CC	CC	CC	CC	CC	CC	TT	TT	CC	CC	CC	TT	CT	CC	TT	CC	TT	CT	CC	TT	CC	TT	TT	CC	CC	TT	TT	NN	TT	CC	CC
5586367-16-A>G	GG	GG	GG	GG	GG	GG	GG	GG	GG	GG	GG	GG	GG	GG	GG	GG	GG	GG	GG	AA	GG	GG	GG	GG	AA	GG	AG	GG	GG	GG	GG	GG	GG	GG	GG	AG	GG	GG	AA	AA	GG	AA	GG	AA	AA	GG	GG	AA	AA
2434681-40-G>A	GG	GG	GG	GG	GG	GG	GG	GG	GG	GG	GG	GG	GG	GG	GG	GG	GG	GG	GG	GG	GG	GG	GG	GG	GG	GG	GG	GG	GG	GG	GG	GG	GG	GG	GG	AG	GG	GG	GG	GG	GG	GG	GG	GG	GG	GG	GG	GG	GG
2599524-19-C>A	AA	CC	AA	CC	CC	AA	CC	AC	CC	CC	CC	CC	CC	AC	AC	AA	AA	AA	CC	CC	CC	AA	AA	CC	CC	AA	AA	AA	AA	AA	AA	AA	AA	CC	CC	AC	CC	AA	CC	CC	AA	CC	AA	CC	AA	AC	AA	CC	CC
7061797-40-G>C	GG	GG	GG	GG	GG	GG	GG	GG	GG	GG	GG	GG	GG	GC	GG	GG	GG	GG	GG	GG	GG	GG	GG	GG	GG	GG	GG	GG	GG	GG	GG	GG	GG	GG	GG	GC	GG	GG	GG	GG	GG	GG	GG	GG	GG	GG	GG	GG	GG
7049358-26-C>T	CC	CC	CC	CC	TT	CC	CC	CC	CC	CC	CC	CC	CC	CT	CC	CC	CC	CC	CC	CC	CC	CC	CC	CC	CC	CC	CC	CC	CC	CC	CC	CC	CC	CC	CC	CC	CC	CC	CC	CC	CC	CC	CC	CC	CC	CC	CC	CC	CC
2417673-33-G>A	GG	AA	AA	AA	GG	AA	AA	GG	AA	GG	AA	AA	AA	AA	AA	GG	GG	NN	AA	AA	AA	GG	GG	AA	AA	AA	GG	GG	GG	AA	AA	GG	AA	AA	AA	AG	AA	AA	AA	AA	AA	AA	GG	AA	GG	NN	AA	AA	GG
4765381-48-A>G	GG	GG	GG	GG	GG	GG	GG	GG	GG	GG	GG	GG	GG	GG	GG	NN	GG	GG	GG	AA	GG	GG	AG	GG	GG	GG	AA	GG	GG	GG	GG	NN	GG	GG	GG	GG	GG	GG	AA	GG	GG	AA	AG	GG	GG	AA	GG	AA	AA
4772521-5-G>T	TT	TT	TT	GG	GG	TT	TT	TT	TT	TT	GG	TT	TT	TT	TT	TT	TT	TT	TT	TT	TT	TT	TT	TT	TT	TT	TT	TT	TT	TT	GT	TT	TT	GG	TT	GT	TT	TT	TT	TT	TT	TT	TT	TT	GG	NN	TT	TT	TT
4581751-9-C>T	CC	CC	CC	CC	CC	CC	CC	CT	CC	CC	CC	CC	CC	CC	CC	CC	CC	CC	CC	CC	CC	CC	CC	CC	CC	CC	CC	CC	CC	CC	CC	CC	CC	CC	CC	CC	CC	CC	CC	CC	CC	CC	CC	CC	CC	CC	CC	CC	CC
100138972-35-C>G	GG	GG	GG	GG	GG	GG	GG	GG	GG	GG	GG	GG	GG	GG	GG	GG	GG	GG	GG	GG	GG	GG	GG	GG	GG	GG	GG	GG	GG	GG	GG	GG	GG	GG	GG	GG	GG	GG	GG	GG	GG	GG	GG	GG	GG	NN	GG	GG	GG
100138973-58-T>G	GG	TT	TT	TT	GG	TT	TT	TT	TT	NN	TT	TT	TT	TT	TT	TT	TT	TT	TT	TT	TT	TT	TT	TT	TT	TT	TT	TT	TT	TT	TT	TT	TT	TT	TT	GG	TT	TT	TT	TT	GG	TT	TT	TT	GG	TT	TT	TT	TT
2462278-5-T>G	TT	GG	TT	TT	GG	TT	GG	GT	GG	GG	TT	GG	GG	GG	GG	TT	TT	TT	GG	TT	GG	TT	TT	GG	GG	TT	TT	TT	TT	NN	TT	TT	TT	TT	GG	TT	GG	TT	TT	GG	GG	TT	TT	GG	GG	TT	TT	TT	TT
100146409-27-A>C	CC	CC	CC	CC	CC	CC	CC	CC	CC	CC	CC	CC	CC	CC	CC	CC	CC	CC	CC	CC	CC	CC	CC	CC	CC	CC	CC	CC	CC	CC	CC	CC	CC	CC	CC	CC	CC	CC	CC	CC	CC	CC	CC	CC	CC	CC	CC	CC	CC
2469585-60-G>A	GG	AA	AA	AA	AA	AA	AA	AA	AA	GG	AA	AA	AA	AA	AG	AA	GG	AA	AA	GG	AA	GG	AA	AA	AA	AA	GG	GG	GG	NN	AA	AA	AA	AA	AA	AA	AA	AA	GG	AA	AG	GG	GG	AA	AA	GG	AA	GG	GG
2472133-62-A>G	GG	GG	AA	GG	GG	AA	GG	AG	GG	AA	AA	GG	GG	GG	GG	AA	AA	GG	GG	AA	GG	AA	AA	GG	GG	AA	AA	AA	AA	AA	AA	AA	AA	AA	GG	AG	GG	AA	AA	GG	AG	AA	AA	GG	AG	GG	AA	GG	NN
2472134-68-A>T	AA	AA	TT	AA	AA	TT	AA	AT	AA	TT	TT	AA	AA	AA	AA	TT	TT	AA	AA	TT	AA	TT	TT	AA	AA	TT	TT	TT	TT	TT	TT	TT	AT	TT	AT	AA	AA	TT	TT	AA	AT	TT	TT	AA	AA	AA	TT	AA	NN
4581680-25-G>T	GG	TT	GG	GG	TT	GG	TT	GT	TT	GG	GG	TT	TT	TT	GG	TT	TT	NN	TT	GG	TT	TT	GT	TT	TT	GG	GT	TT	TT	GG	GG	TT	GG	GG	TT	GG	TT	GG	GG	TT	GG	GG	TT	TT	GG	GG	GG	GG	GG
9700040-18-G>C	GG	CC	CC	CC	CC	CC	CC	CC	CC	GG	CC	CC	CC	CC	CC	CC	CC	GG	CC	CC	CC	CC	GC	CC	CC	CC	GC	CC	CC	CC	CC	CC	CC	CC	CC	GG	CC	CC	CC	CC	CC	NN	CC	CC	GG	NN	CC	CC	CC
100220214-10-G>A	GG	GG	AA	GG	GG	AA	GG	GG	GG	GG	GG	GG	GG	GG	GG	GG	GG	AA	GG	GG	GG	GG	GG	GG	GG	AA	GG	GG	GG	AA	AA	GG	AA	GG	GG	GG	GG	AA	GG	GG	AG	GG	GG	GG	GG	NN	AA	GG	GG
7059909-39-C>T	CC	CC	CC	CC	CC	CC	CC	CC	CC	CC	CC	CC	NN	CC	CC	CC	CC	CC	CC	NN	CC	CC	CC	CC	CC	CC	CC	CC	CC	CC	CC	CC	CC	CC	CC	TT	CC	CC	CC	CC	CC	CC	CC	CC	CC	CC	CC	CC	NN
4769849-13-A>G	AA	AA	AA	AA	AA	AA	NN	AA	AA	AA	AA	AA	AA	AA	AA	AA	AA	AA	AA	AA	AA	AA	AA	AA	AA	AA	AA	AA	AA	AA	AA	AA	AA	AA	AA	AA	AA	AA	AA	AA	AA	AA	AA	NN	AA	AA	AA	AA	AA
2527803-54-C>T	CC	TT	CC	CC	CC	CC	TT	CC	TT	CC	CC	TT	TT	TT	CC	CC	CC	CC	TT	CC	TT	CC	CC	TT	TT	CC	CC	CC	CC	CC	CC	CC	CC	CC	TT	CC	TT	CC	CC	TT	CC	CC	CC	TT	CC	NN	CC	CC	CC
4584371-34-G>C	GG	GG	GG	CC	GG	GG	GG	GG	GG	GG	CC	GG	GG	GG	GG	GG	GG	GG	GG	GG	GG	GG	GG	GG	GG	GG	GG	GG	GG	GG	GC	GG	GG	CC	GG	GC	GG	GG	GG	GG	GG	GG	GG	GG	GG	GG	GG	GG	GG
2547753-8-G>A	NN	GG	GG	GG	GG	GG	GG	GG	GG	AA	GG	GG	GG	GG	GG	NN	GG	NN	GG	GG	GG	GG	GG	GG	GG	GG	GG	GG	NN	GG	GG	GG	GG	GG	GG	GG	GG	GG	GG	GG	GG	GG	GG	GG	GG	GG	GG	GG	GG
4773684-25-A>C	AA	AA	AA	CC	AA	AA	AA	AC	AA	AA	CC	AA	AA	CC	AA	AA	AA	AA	AA	AA	AA	AA	AA	AA	AA	AC	AA	AA	AA	AA	AC	AA	AA	CC	AA	AC	AA	AA	AA	AA	AA	AA	AA	AA	AA	AA	AA	AA	AA
2515801-16-G>A	GG	GG	GG	GG	GG	GG	GG	GG	GG	GG	GG	GG	GG	GG	GG	GG	GG	GG	GG	AA	GG	GG	GG	GG	GG	GG	AG	GG	GG	GG	GG	GG	GG	GG	GG	GG	GG	GG	AA	GG	GG	AG	GG	GG	GG	GG	GG	AA	AA
4576495-33-A>G	AA	AA	AA	AA	AA	AA	AA	AA	AA	AA	AA	AA	AA	AA	AA	AA	AA	AA	AA	AA	AA	AA	AA	AA	AA	AA	AA	AA	AA	AA	AA	AA	AA	AA	AA	AA	AA	AA	AA	AA	AA	AA	AA	AA	AA	AA	AA	AA	AA
4770757-6-T>C	TT	TT	TT	TT	TT	TT	TT	TT	TT	TT	TT	TT	TT	TT	TT	TT	TT	TT	TT	TT	TT	TT	TT	TT	TT	TT	TT	TT	TT	TT	TT	TT	TT	TT	TT	TT	TT	TT	TT	TT	TT	TT	TT	TT	TT	TT	TT	TT	TT
2464434-61-A>G	NN	GG	GG	GG	GG	GG	GG	GG	GG	GG	GG	GG	GG	GG	GG	GG	GG	GG	GG	GG	GG	GG	GG	GG	GG	GG	GG	GG	GG	GG	GG	GG	GG	GG	GG	GG	GG	GG	GG	GG	AA	GG	GG	GG	GG	AG	GG	GG	GG
2442301-49-C>G	CC	CC	CC	CC	CC	CC	CC	CC	CC	CC	CC	CC	CC	CC	CC	CC	CC	CC	CC	CC	CC	CC	CC	CC	CC	CC	CC	CC	CC	CC	CC	CC	CC	CC	CC	CC	CC	CC	CC	CC	CC	CC	CC	CC	CC	CC	CC	CC	CC
2558103-27-C>T	CC	CC	NN	CC	CC	CC	CC	CT	CT	CC	NN	CT	CC	CT	CC	CC	CC	CC	CC	CC	CC	CC	CT	CC	CT	CC	CC	CC	CC	CC	CC	CC	CC	CT	CT	CT	CT	CC	CC	CC	CC	CC	CC	CC	CC	CC	CC	CC	CC
2459629-27-A>T	TT	AA	AA	AA	AA	AA	AA	AA	AA	AA	AA	AA	AA	AA	AA	AA	AA	AA	AA	AA	AA	AA	AA	AA	AA	AA	AA	AA	AA	AA	AA	AA	AA	AA	AA	AA	AA	AA	AA	AA	AA	AA	AA	AA	AA	NN	AA	AA	AA
2574218-19-G>C	GG	GG	GG	GG	GG	GG	GG	GG	GG	GG	GG	GG	GG	GG	GG	GG	GG	GG	GG	GG	GG	GG	GG	GG	GG	GG	GG	GG	GG	GG	GG	GG	GG	GG	GG	GG	GG	GG	GG	GG	GG	GG	GG	GG	GG	GG	GG	GG	GG
7053939-27-T>C	TT	TT	TT	TT	TT	TT	TT	TT	TT	CC	TT	TT	TT	TT	TT	TT	TT	TT	TT	TT	TT	TT	TT	TT	TT	TT	TT	TT	TT	TT	TT	TT	TT	TT	TT	TT	TT	TT	TT	TT	TT	TT	TT	TT	TT	TT	TT	TT	TT
2431480-65-G>C	GG	GC	GC	GG	GG	GG	GG	GG	GG	GG	GG	GG	GG	GG	GG	GG	GG	GG	GG	GG	GG	GG	GG	GG	GG	GG	GG	GG	GG	GG	GG	GG	GG	GG	GG	GG	GC	GG	GG	GG	GG	GG	GG	GG	GG	GG	GC	GG	GC
4772777-60-C>T	CC	CC	CC	CC	TT	CC	TT	CC	TT	CC	CC	CC	CC	CC	TT	CC	CC	CC	CC	CC	CC	CC	CC	CC	TT	CC	CC	CC	CC	CC	CC	CC	CC	CC	TT	CC	CC	CC	CC	TT	CC	CC	CC	TT	CC	CC	CC	CC	CC
100031563-36-G>C	GG	GG	GG	GG	GG	GG	GG	GG	GG	GG	GG	GG	GG	GG	GG	GG	GG	GG	GG	GG	GG	GG	GG	GG	GG	GG	GG	GG	GG	GG	GG	GG	GG	GG	GG	GG	GG	GG	GG	GG	GG	GC	GG	GG	GG	GG	GG	GG	GG
4772361-10-T>C	TT	TT	TT	TT	TT	TT	TT	TT	TT	TT	TT	TT	TT	TT	TT	TT	TT	TT	TT	TT	TT	TT	TT	TT	TT	TT	TT	TT	TT	TT	TT	TT	TT	TT	TT	TT	TT	TT	TT	TT	TT	TT	TT	TT	TT	TT	TT	TT	TT
4773686-38-C>T	CC	CC	CC	CC	CC	CC	CC	CC	CC	CC	CC	CC	CC	CC	CC	CC	CC	CC	CC	CC	CC	CC	CC	CC	CC	CC	CC	CC	CC	CC	CC	CC	CC	CC	CC	CC	CC	CC	CC	CC	CC	CC	CC	CC	CC	CC	CC	CC	CC
7059463-60-G>A	GG	GG	GG	GG	GG	GG	GG	GG	GG	GG	GG	GG	GG	GG	GG	GG	GG	GG	GG	GG	GG	GG	GG	GG	GG	GG	GG	GG	GG	GG	GG	GG	GG	GG	GG	GG	GG	GG	GG	GG	GG	GG	GG	GG	GG	GG	GG	GG	GG
2559369-31-G>A	GG	GG	GG	GG	GG	GG	GG	GG	GG	GG	GG	GG	GG	GG	GG	GG	GG	GG	GG	GG	GG	GG	GG	GG	GG	GG	GG	GG	GG	GG	GG	GG	GG	GG	GG	GG	GG	GG	GG	GG	GG	GG	GG	GG	GG	GG	GG	AG	GG
2515885-7-A>G	GG	GG	GG	GG	GG	GG	GG	GG	GG	GG	GG	GG	GG	GG	GG	GG	GG	GG	GG	GG	GG	GG	GG	GG	GG	GG	GG	GG	GG	GG	GG	GG	GG	GG	GG	AG	GG	GG	GG	GG	GG	NN	GG	GG	GG	AA	GG	GG	NN
100032582-9-C>T	CC	CC	TT	TT	CC	TT	CC	CC	CC	CC	CC	CC	CC	CC	CC	CC	CC	CC	CC	CC	CC	CC	CC	CC	CC	TT	CC	CC	CC	TT	TT	CT	TT	CC	CC	CC	CC	TT	CC	CC	CT	CC	CC	CC	CC	CC	TT	CC	CC
4779700-6-C>A	CC	AA	CC	AA	AA	CC	AA	AA	AA	AA	AA	AA	AA	AA	CC	AA	AA	AA	AA	AA	AA	AA	AA	AA	AA	CC	AA	AA	AA	CC	CC	AA	CC	AA	AA	AA	AA	CC	AA	AA	AC	AA	AA	AA	AA	NN	CC	AA	AA
100189833-15-A>G	AA	GG	AA	GG	GG	AA	GG	GG	GG	GG	GG	GG	GG	GG	GG	GG	GG	GG	GG	GG	GG	GG	GG	GG	GG	AA	GG	GG	GG	AA	AA	GG	AA	AA	GG	GG	GG	AA	GG	GG	AA	GG	GG	GG	GG	NN	AA	GG	GG
4583394-42-G>A	GG	GG	NN	GG	GG	GG	GG	GG	GG	GG	GG	GG	GG	GG	NN	GG	GG	NN	GG	GG	GG	GG	GG	GG	NN	GG	GG	GG	GG	GG	GG	GG	GG	GG	GG	GG	GG	GG	GG	NN	GG	GG	GG	NN	GG	NN	GG	GG	GG
7060117-34-A>C	AA	AA	AA	AA	AA	AA	AA	AC	AA	AA	AA	AA	AA	AA	NN	AA	AA	AA	AA	AA	AA	AA	AC	AA	AA	AA	AA	AA	AA	AA	AA	AA	AA	AA	AA	AA	AA	AA	AA	AA	AA	AA	AA	AA	AA	AA	AA	AA	AA
100022310-62-C>T	CC	CC	CC	CC	CC	CC	CC	CC	CC	CC	CC	CC	CC	CC	CC	CC	CC	CC	CC	CC	CC	CC	CC	CC	CC	CC	CC	CC	CC	CC	CC	CC	CC	CC	CC	CC	CC	CC	CC	CC	CC	CC	CC	CC	CC	CC	CC	CC	CC
16725036-67-G>T	TT	TT	TT	TT	TT	GT	TT	GT	TT	TT	TT	TT	TT	TT	TT	GG	GG	GG	TT	TT	TT	GG	GG	TT	TT	TT	GT	GG	GG	NN	TT	GG	TT	TT	TT	TT	TT	TT	TT	TT	TT	GT	GG	TT	TT	NN	TT	TT	TT
2517742-65-T>A	TT	TT	TT	TT	AA	TT	AA	TT	AA	TT	TT	TT	TT	TT	AA	TT	TT	TT	TT	TT	TT	TT	TT	TT	AA	TT	AA	TT	TT	TT	TT	TT	TT	TT	AA	AT	TT	TT	TT	AA	TT	TT	TT	AA	TT	TT	TT	TT	TT
2526624-7-G>A	GG	AA	NN	AA	AG	AA	AA	AG	AA	AG	AA	AA	AA	AA	GG	GG	GG	GG	AA	GG	AA	GG	GG	AA	AA	AA	GG	GG	GG	NN	AA	GG	AA	AA	GG	AA	AA	AA	GG	AA	AA	NN	GG	AA	AA	NN	AA	AG	GG
2424969-20-A>G	AA	AA	GG	AA	AA	GG	AA	AA	AA	AA	AA	AA	AA	AA	AA	AA	AA	AA	AA	AA	AA	AA	AA	AA	AA	AG	AA	AA	AA	GG	AG	AA	GG	AA	AA	AA	AA	GG	AA	AA	AG	AA	AA	AA	AA	AA	GG	AA	AA
4580184-31-C>T	CC	TT	NN	CC	TT	CC	TT	CT	TT	CT	TT	CC	NN	CC	CC	CC	CC	CC	CC	CC	CC	CC	CT	CC	TT	TT	CC	CC	CC	NN	CT	CC	TT	CC	TT	CC	TT	CC	CC	TT	CC	CC	CC	TT	TT	CC	TT	CC	CC
4770946-7-G>A	AA	GG	AA	AA	AA	AA	AA	AG	AA	GG	AA	GG	GG	AG	AA	AA	AA	AA	GG	AA	GG	AA	AA	GG	AA	AA	AA	AA	AA	AA	AA	AA	AA	AA	AA	AG	GG	AA	AA	AA	AA	AA	AA	AA	AA	AA	AA	AA	AA
2616793-55-C>A	CC	AA	CC	CC	CC	CC	CC	CC	CC	CC	CC	AA	AA	AC	CC	CC	CC	CC	AA	CC	AA	CC	CC	AA	CC	CC	CC	CC	CC	CC	CC	CC	CC	CC	CC	CC	AA	CC	CC	CC	CC	CC	CC	CC	CC	AC	CC	CC	CC
100031102-34-C>T	CC	CC	CC	CC	CC	CC	CC	CC	CC	CC	CC	CC	NN	CC	CC	CC	CC	CC	CC	CC	CC	CC	CC	TT	CC	CC	CC	CC	CC	CC	CC	CC	CC	CC	CC	CC	TT	CC	CC	CC	CC	CC	CC	CC	CC	CC	CC	CC	CC
9681959-64-T>A	TT	TT	TT	TT	TT	TT	TT	TT	TT	TT	TT	TT	TT	TT	TT	TT	TT	TT	TT	TT	TT	TT	TT	TT	TT	TT	TT	TT	TT	TT	TT	TT	TT	TT	TT	TT	TT	TT	TT	TT	TT	TT	TT	TT	TT	TT	TT	TT	TT
9665001-44-T>C	TT	CC	TT	TT	TT	TT	TT	TT	TT	TT	TT	CC	CC	CT	TT	TT	TT	TT	CC	TT	CC	TT	TT	CC	TT	TT	TT	TT	TT	TT	TT	TT	TT	TT	TT	TT	CC	TT	TT	TT	TT	TT	TT	TT	TT	NN	TT	TT	TT
100030118-35-A>G	AA	AA	AA	AA	AA	AA	AA	AA	AA	AA	AA	AA	AA	AA	AA	AA	AA	AA	AA	AA	AA	AA	AA	AA	AA	AA	AA	AG	AA	AA	AA	AA	AA	AA	AA	AG	AA	AA	AA	AA	AA	AA	AA	AA	AA	AA	AA	AA	AA
2392281-49-C>T	CC	TT	CT	CC	CC	CC	CC	CC	CC	CC	CC	NN	NN	CC	CC	CC	CC	CC	NN	CC	NN	CC	CC	NN	CC	CC	CC	CC	CC	CC	CC	CC	CC	CC	CC	CC	TT	CC	CC	CC	CC	CC	CC	CC	CC	NN	CT	CC	CT
4774902-65-A>G	AA	GG	AA	AA	AA	AA	AA	AG	AA	GG	AA	GG	GG	AG	AA	AA	AA	AA	GG	AA	GG	AA	AA	GG	AA	AA	AA	AA	AA	AA	AA	AA	AA	AA	AA	AA	GG	AA	AA	AA	AA	AA	AA	AA	AA	AG	AA	AA	AA
4772657-57-A>T	AA	TT	AA	AA	AA	AA	AA	AA	AA	TT	AA	TT	TT	AT	AA	AA	AA	AA	TT	AA	TT	AA	AA	TT	AA	AA	AA	AA	AA	AA	AA	AA	AA	AA	AA	AA	TT	AA	AA	AA	AA	AA	AA	AA	AA	AA	AA	AA	AA
4770734-43-A>T	AA	TT	AA	AA	AA	AA	AA	AA	AA	TT	AA	TT	TT	TT	AA	AA	AA	AA	TT	AA	TT	AA	AA	TT	AT	AA	AA	AA	AA	AA	AA	AA	AA	AA	AA	AA	TT	AA	AA	AA	AA	AA	AA	AA	AA	AA	AA	AA	AA
9705384-32-C>T	CC	CC	CC	CC	CC	CC	CC	CC	CC	CC	CC	CC	CC	CC	CC	CC	CC	NN	CC	CC	CC	CC	CC	CC	CC	CC	CC	CC	CC	CC	CC	CC	CC	CC	CC	CC	CC	CC	CC	CC	CC	CT	CC	CC	CC	NN	CC	CC	CC
2588165-35-G>T	GG	GG	GG	GG	GG	GG	GG	GG	GG	GG	GG	GG	GG	GG	GG	GG	GG	GG	GG	GG	GG	GG	GG	GG	GG	GG	GG	GG	GG	NN	GG	GG	GG	GG	GG	GG	GG	GG	GG	GG	GG	GG	GG	GG	GG	GG	GG	GG	GG
5584597-27-A>C	AA	AA	AA	AA	AA	AA	AA	AA	AA	AA	AA	AA	AA	AA	AA	AA	AA	AA	AA	AA	AA	AA	AA	AA	AA	AA	AA	AA	AA	AA	AA	AA	AA	AA	AA	AA	AA	AA	AA	AA	AA	AA	AA	AA	AA	AA	AA	AA	AA
2440977-22-G>C	GG	GG	GG	GG	GG	GG	GG	GG	GG	GG	GG	GG	GG	GG	GG	GG	GG	GG	GG	GG	GG	GG	GG	GG	GG	GG	GG	GG	GG	GG	GG	GG	GG	GG	GG	GG	GG	GG	GG	GG	GG	GG	GG	GG	GG	NN	GG	GG	GG
9683094-65-T>A	AA	AA	AA	AA	AA	AA	AA	AA	AA	AA	AA	AA	AA	AA	AA	AA	AA	AA	AA	AA	AA	AA	AA	AA	AA	AA	AA	AA	AA	AA	AA	AA	AA	AA	AA	AA	AA	AA	AA	AA	AA	AA	AA	AA	AA	AA	AA	AA	AA
2466388-19-A>G	NN	AA	AA	AA	AA	AA	AA	AA	AA	NN	AA	AA	AA	AA	NN	NN	NN	AA	AA	AA	AA	NN	AA	AA	AA	AA	AA	AA	NN	AA	AA	AA	AA	AA	AA	AA	AA	AA	AA	AA	AA	AA	AA	AA	AA	AA	AA	AA	GG
5583853-57-C>A	AA	CC	AA	AA	AC	AA	CC	CC	CC	AA	AA	CC	CC	CC	AA	CC	CC	AA	CC	AA	CC	CC	CC	CC	CC	AA	AC	CC	CC	AA	AA	CC	AA	AA	CC	AA	CC	AA	AA	CC	AC	AA	CC	CC	AA	AA	AA	AA	AA
2389912-10-A>T	TT	TT	AA	TT	TT	AA	TT	AT	TT	TT	TT	TT	TT	TT	TT	TT	TT	TT	TT	TT	TT	TT	TT	TT	TT	AA	TT	TT	TT	AA	AA	TT	AA	TT	TT	TT	TT	AA	TT	TT	TT	TT	TT	TT	TT	NN	AA	TT	TT
9698844-52-G>C	CC	GG	GG	GG	GG	GG	GG	GG	GG	GC	GG	GG	GG	GG	NN	GG	GG	CC	GG	GG	GG	GG	GG	GG	GG	GG	GC	GG	GG	GG	GG	GG	GG	GG	GG	GG	GG	GG	GG	GG	GG	CC	GG	GG	GC	CC	GG	CC	CC
100025592-7-G>A	GG	GG	GG	AA	GG	GG	GG	GG	GG	GG	AA	GG	GG	GG	GG	GG	GG	GG	GG	AA	GG	GG	GG	GG	GG	GG	GG	GG	GG	GG	GG	GG	GG	AA	GG	AG	GG	GG	AA	GG	GG	GG	GG	GG	GG	GG	GG	AA	GG
4773830-15-A>C	AA	CC	CC	CC	CC	CC	CC	AC	CC	AA	CC	CC	CC	CC	CC	CC	CC	AA	CC	CC	CC	CC	CC	CC	CC	CC	CC	CC	CC	CC	CC	CC	CC	CC	CC	AC	CC	CC	CC	CC	CC	CC	CC	CC	CC	NN	CC	CC	AA
2589934-5-C>G	CC	CC	CC	GG	CC	CC	CC	GC	CC	CC	GG	CC	CC	CC	NN	CC	CC	CC	CC	CC	CC	CC	CC	CC	CC	GC	CC	CC	CC	CC	GC	CC	CC	GG	CC	GG	CC	CC	CC	CC	GC	CC	CC	CC	CC	NN	CC	CC	CC
5587992-14-G>A	AA	AA	AA	AA	GG	AA	GG	AA	GG	AA	AA	AA	AA	AA	AA	AA	AA	AA	AA	AG	AG	AA	AA	AA	GG	AA	AA	AA	AA	AA	AA	AA	AA	AA	GG	AA	AA	AA	AG	GG	AA	AG	AA	GG	AA	AA	AA	AA	AA
4578643-23-A>C	CC	CC	AA	AA	AA	AA	AA	AA	AA	AA	AA	CC	CC	CC	AA	AA	AA	AA	CC	AA	CC	AA	AA	CC	AA	AA	AA	AA	AA	AA	AA	AA	AA	AA	AA	AA	CC	AA	AA	AA	AA	AA	AA	AA	AA	AA	AA	AA	AA
4582523-10-G>C	CC	CC	CC	CC	CC	CC	CC	CC	CC	CC	CC	CC	CC	CC	CC	CC	CC	CC	CC	CC	CC	CC	CC	CC	CC	CC	CC	CC	CC	CC	CC	CC	CC	CC	CC	CC	CC	CC	CC	CC	CC	CC	CC	CC	CC	CC	CC	CC	CC
7057213-47-A>T	AA	AA	AA	AA	AA	AA	AA	AA	AA	AA	AA	AA	AA	AA	AA	AA	AA	AA	AA	AA	AA	AA	AA	AA	AA	AA	AA	AA	AA	AA	AA	AA	AA	AA	AA	AA	AA	AA	AA	AA	AA	AA	AA	AA	AA	AA	AA	AA	AA
4773393-49-A>G	GG	GG	GG	AA	GG	GG	GG	AG	GG	GG	AA	GG	GG	GG	GG	AA	AA	GG	GG	GG	GG	AA	AA	GG	GG	AG	AA	AA	AA	GG	AG	AA	GG	AA	AG	AA	GG	GG	GG	GG	AA	GG	AA	GG	GG	GG	GG	GG	GG
4771835-23-A>T	AA	AA	TT	AA	AA	TT	AA	AA	AA	AA	AA	AA	AA	AT	AA	AA	AA	AA	AA	AA	AA	AA	AA	AA	AA	AT	AA	AA	AA	TT	AT	AA	TT	AA	AA	AA	AA	TT	AA	AA	AA	AA	AA	AA	AA	AA	TT	AA	AA
2405064-39-C>T	CC	CC	CC	CC	TT	CC	CC	TT	CC	CC	CC	CC	CC	CC	CC	TT	TT	NN	CC	CC	CC	TT	TT	CC	CC	CC	TT	TT	TT	NN	CC	TT	CC	CC	CC	CC	CC	CC	CC	CC	TT	CC	TT	CC	CC	NN	CC	CC	CC
4583958-60-C>T	CC	CC	CC	CC	CC	CC	CT	CC	CC	CC	CC	CC	CC	CC	CC	CC	CC	CC	CC	CC	CC	CC	CT	CC	CC	CC	CC	CC	CC	CC	CC	CC	CC	CC	CC	CC	CC	CC	CC	CC	CC	CC	CC	CC	TT	CC	CC	CC	CC
2381303-30-G>A	GG	GG	GG	GG	GG	GG	GG	GG	GG	GG	GG	GG	GG	GG	GG	GG	GG	GG	GG	GG	GG	GG	GG	GG	GG	GG	GG	GG	GG	GG	GG	GG	GG	GG	GG	GG	GG	GG	GG	GG	GG	GG	GG	GG	AA	GG	GG	GG	GG
2474206-27-A>T	AA	AA	AA	AA	AA	AA	AA	AA	AA	AA	AA	AA	AA	AA	AA	AA	AA	AA	AA	AA	AA	AA	AA	AA	AA	AA	AA	AA	AA	AA	AA	AA	AA	AA	AA	AA	AA	AA	AA	AA	AA	AA	AA	AA	AA	AA	AA	AA	AA
2426977-13-G>C	GG	GG	GG	GG	GG	GG	GG	GC	GG	GG	GG	GG	GG	GG	GG	GG	GG	GG	GG	GG	GG	GG	GG	GG	GG	GG	GG	GG	GG	GG	GG	GG	GG	GG	GG	GC	GG	GG	GG	GG	GG	GG	GG	GG	GG	NN	GG	GG	GG
100033123-53-A>G	NN	AA	AA	GG	NN	AA	AA	AA	AA	AA	AA	AA	AA	GG	GG	AA	AA	NN	AA	AA	AA	AA	AA	AA	AA	AA	AA	AA	AA	AA	AA	AA	AG	AA	AA	AA	AA	AA	NN	AA	AA	AG	AA	AA	AA	NN	AA	AA	NN
5590845-11-T>C	CC	CC	CC	CC	CC	CC	CC	CC	CC	CC	CC	CC	CC	CC	CC	CC	CC	CC	CC	CC	CC	CC	CC	CC	CC	CC	CC	CC	CC	CC	CC	CC	CC	CC	CC	CC	CC	CC	CC	CC	CC	CC	CC	CC	CC	CC	CC	CC	CC
4767991-27-T>C	TT	TT	TT	TT	TT	TT	TT	TT	TT	TT	TT	TT	TT	TT	TT	NN	TT	NN	TT	TT	TT	NN	TT	TT	TT	TT	TT	TT	NN	TT	TT	TT	TT	TT	TT	TT	TT	TT	TT	TT	NN	TT	NN	TT	TT	TT	TT	TT	NN
2584616-42-T>C	TT	CC	CC	CC	CC	CC	CC	TT	CC	TT	CC	CC	CC	CC	TT	TT	TT	TT	CC	CC	CC	TT	TT	CC	CC	CC	CT	TT	TT	CC	CC	TT	CC	CC	CC	CT	CC	CC	TT	CC	TT	CC	TT	CC	TT	TT	CC	CC	TT
2532977-52-C>A	CC	AA	CC	CC	AA	CC	AA	CC	AA	CC	CC	AA	AA	AA	CC	CC	CC	CC	AA	CC	AA	CC	CC	AA	AA	CC	CC	CC	CC	CC	CC	CC	CC	CC	AA	AC	AA	CC	CC	AA	CC	CC	CC	AA	CC	NN	CC	CC	CC
4772528-20-A>G	AA	AA	AA	AA	AA	AA	AA	AA	AA	AA	AA	AA	AA	AA	AA	AA	AA	NN	AA	AA	AA	AA	NN	AA	AA	AA	AA	AA	AA	AA	AA	AA	AA	AA	AA	AG	AA	AA	AA	AA	GG	AA	AA	AA	AA	AA	AA	AA	AA
2518239-36-T>A	TT	TT	TT	TT	TT	TT	TT	TT	TT	AT	TT	TT	TT	TT	TT	TT	TT	TT	TT	TT	TT	TT	TT	TT	TT	TT	AT	TT	TT	TT	TT	TT	TT	TT	TT	TT	TT	TT	TT	TT	TT	TT	TT	TT	TT	NN	TT	TT	TT
7047432-9-T>C	TT	CT	CT	TT	TT	TT	TT	TT	TT	TT	TT	TT	TT	TT	TT	TT	TT	TT	TT	TT	TT	TT	TT	TT	TT	TT	TT	TT	TT	TT	TT	TT	TT	TT	TT	TT	CT	TT	TT	TT	TT	TT	TT	TT	TT	TT	CT	TT	CT
100033172-37-T>C	CC	CT	TT	CC	CC	CC	NN	CC	CC	CC	CC	CC	CC	CC	CC	CC	CC	NN	CC	CC	CC	CC	CC	CC	CC	CC	CC	CC	CC	CC	CC	CC	CC	CC	CC	CC	CT	CC	CC	NN	CC	CC	CC	CC	CC	CC	CT	CC	TT
100133535-36-C>T	CC	CC	CC	CC	CC	CC	CC	CC	CC	CC	CC	CC	CC	CC	CC	CC	CC	CC	CC	TT	CC	CC	CC	CC	CC	CC	CC	CC	CC	CC	CC	CC	CC	CC	CC	CC	CC	CC	TT	CC	CC	TT	CC	CC	TT	NN	CC	TT	CC
2555062-5-A>G	GG	AA	AA	AA	AA	AA	AA	AG	AA	GG	AA	AA	AA	AA	AA	AA	AA	AA	AA	AA	AA	AA	AA	AA	AA	AA	AA	AA	AG	AA	AA	AA	AA	AA	AA	AA	AA	AA	AA	AA	AA	AA	AA	AA	AA	AA	AA	AA	AA
4773695-50-T>C	CC	TT	TT	TT	CC	TT	CC	CT	CC	CT	TT	TT	TT	TT	CC	TT	TT	TT	TT	TT	TT	TT	TT	TT	CC	TT	CT	TT	TT	TT	TT	TT	TT	TT	CC	CT	TT	TT	TT	CC	TT	TT	TT	CC	TT	NN	TT	TT	TT
4770839-11-A>C	AA	AA	AA	AA	AA	AA	AA	AA	AA	AA	AA	AA	AA	AA	AA	AA	AA	AA	AA	AA	AA	CC	AA	AA	AA	AA	AA	AA	AA	AA	AA	AA	AA	AA	AA	CC	AA	AA	AA	AA	AA	AA	AA	AA	AA	AA	AA	AA	AA
4585030-7-A>G	AA	AA	AA	AA	AA	AA	AA	AA	AA	AA	AA	AA	AA	AA	AA	AA	AA	AA	AA	AA	AA	AA	AA	AA	AA	AA	AA	AA	AA	AA	AA	AA	AA	AA	AA	AA	AA	AA	AA	AA	AA	AA	AA	AA	AA	AA	AA	AA	AA
4584728-43-C>A	CC	CC	CC	CC	CC	CC	CC	CC	CC	CC	CC	CC	CC	CC	CC	AA	CC	AC	CC	CC	CC	CC	CC	CC	CC	CC	CC	CC	AA	CC	CC	CC	CC	CC	CC	AC	CC	CC	CC	CC	CC	CC	CC	CC	CC	NN	CC	CC	AA
4774870-45-T>C	TT	TT	TT	TT	TT	TT	TT	TT	TT	TT	TT	TT	TT	TT	TT	TT	TT	TT	TT	TT	TT	TT	TT	TT	TT	TT	TT	TT	TT	TT	TT	TT	TT	TT	TT	TT	TT	TT	TT	TT	TT	TT	TT	TT	CC	TT	TT	TT	TT
4590765-32-C>T	CC	CC	CC	TT	CC	CC	CC	CC	CC	CC	TT	TT	CC	CT	CC	CC	CC	CC	CC	CC	CC	CC	CC	CC	CC	CT	CC	CC	CC	CC	CT	CC	CC	TT	CC	CT	CC	CC	CC	CC	CC	CC	CC	CC	CC	CC	CC	TT	CC
5586892-40-C>T	CC	CC	CC	TT	CC	CC	CC	CC	CC	CC	TT	TT	CC	CC	CC	CC	CC	CC	CC	CC	CC	CC	CC	CC	CC	CT	CC	CC	CC	CC	CT	CC	CC	TT	CC	CT	CC	CC	CC	CC	CC	CC	CC	CC	CC	CC	CC	CC	CC
9713267-40-C>T	CC	CC	CC	TT	CC	CC	CC	CC	CC	CC	CT	TT	CC	CC	CC	CC	CC	CC	CC	CC	CC	CC	CC	CC	CC	CT	CC	CC	CC	CC	CT	CC	CC	TT	CC	CT	CC	CC	CC	CC	CC	CC	CC	CC	CC	CC	CC	CC	CC
4587253-62-C>T	CC	TT	CC	CC	CC	CC	CC	CC	CC	CC	CC	CC	TT	CT	CC	CC	CC	CC	TT	TT	TT	CC	CC	TT	CC	CC	CT	CC	CC	CC	CC	CC	CC	CC	CC	CC	TT	CC	TT	CC	CC	CC	CC	CC	CC	NN	CC	TT	CC
4774069-30-G>T	GG	GG	GG	GG	GG	GG	GG	GG	GG	GG	GG	GG	GG	GG	GG	NN	GG	GG	GG	GG	GG	GG	GG	GG	GG	GG	GG	GG	NN	GG	GG	GG	GG	GG	GG	GG	GG	GG	GG	GG	GG	GG	GG	GG	GG	GG	GG	GG	GG
4777773-40-A>G	AA	AA	AA	AA	GG	AA	AA	AG	AA	AA	AA	AA	AA	AA	NN	AA	AA	AA	AG	AA	AA	AA	AA	AA	AA	AA	AA	NN	AA	AA	AA	NN	AA	AA	AA	AA	AA	AA	AA	NN	AA	AA	NN	AA	AA	AA	AA	AA	AA
2455200-46-C>T	CC	CC	TT	CC	CC	CC	CC	CC	CC	CC	CC	CC	CC	CC	CC	CC	CC	CC	CC	CC	CC	CC	CC	CC	CC	CC	CC	CC	CC	NN	CC	CC	CC	CC	CC	CC	CT	NN	CC	CC	CC	CC	CC	CC	CC	CC	CC	CC	CT
2436751-58-A>T	AA	AA	AA	AA	AA	AA	AA	AA	AA	AA	AA	AA	AA	AA	AA	AA	AA	AA	AA	AA	AA	AA	AA	AA	AA	AA	AT	AA	AA	AA	AA	AA	AA	AA	AA	AA	AA	AA	AA	AA	AA	AA	AA	AA	AA	NN	AA	AA	AA
2571355-42-G>C	GG	GG	GG	GG	GG	GG	GG	GG	GG	GG	GG	GG	GG	GG	GG	GG	GG	GG	GG	GG	GG	GG	GG	GG	GG	GG	GG	GG	GG	NN	GG	GG	GG	GG	GG	GG	GG	GG	GG	GG	GG	NN	GG	GG	GG	NN	GG	GG	GG
4771347-12-G>A	NN	GG	GG	GG	GG	GG	GG	AG	AA	GG	GG	GG	GG	GG	NN	GG	GG	GG	GG	AA	GG	GG	AG	GG	GG	GG	AG	GG	GG	NN	GG	GG	GG	GG	GG	GG	GG	GG	AA	GG	GG	AG	GG	GG	GG	GG	GG	AA	GG
100137946-11-G>A	GG	AA	NN	GG	GG	AA	NN	GG	GG	GG	GG	GG	AA	AA	GG	GG	GG	GG	GG	GG	AA	GG	GG	AA	GG	AG	GG	GG	GG	NN	AA	GG	AA	AA	GG	GG	AA	AA	GG	GG	GG	GG	GG	GG	GG	NN	NN	AA	GG
4779590-31-T>A	TT	TT	TT	TT	TT	TT	TT	TT	AA	TT	TT	TT	TT	TT	TT	TT	TT	TT	TT	TT	TT	TT	TT	TT	TT	TT	TT	TT	TT	TT	TT	TT	TT	TT	TT	TT	TT	TT	TT	TT	TT	TT	TT	AA	AA	TT	TT	NN	TT
100031456-11-T>C	CC	CC	CC	CC	CC	CC	CC	CC	CC	CC	CC	CC	CC	CC	CC	CC	CC	CC	CC	CC	CC	CC	CC	CC	CC	CC	CC	CC	CC	CC	CC	CC	CC	CC	CC	CC	CC	CC	CC	CC	CC	CC	CC	CC	CC	CC	CC	CC	CC
16727355-49-A>C	CC	CC	CC	CC	CC	CC	CC	CC	AA	CC	CC	CC	CC	CC	CC	CC	CC	AC	CC	CC	CC	CC	CC	CC	CC	CC	CC	CC	CC	NN	CC	CC	CC	CC	CC	AC	CC	CC	CC	CC	CC	CC	CC	AA	AA	CC	CC	CC	CC
2468486-68-T>C	CC	CC	CC	CC	CT	CC	CT	TT	CC	TT	CC	CC	CC	CC	CC	CC	TT	NN	CC	TT	CC	TT	TT	CC	CT	CC	TT	TT	CC	CC	CC	TT	CC	CC	CT	CC	CC	CC	TT	CT	CC	TT	TT	CC	NN	NN	CC	NN	TT
4771255-22-C>T	TT	CC	CC	TT	CC	CC	CC	CC	CC	CC	TT	TT	CC	CC	CC	CC	CC	CC	TT	CC	CC	CC	CC	CC	CC	CT	CC	CC	CC	CC	CT	CC	CC	TT	CC	CT	CC	CC	CC	CC	CT	CT	CC	CC	CC	CC	CC	CC	CC
100027899-21-G>A	GG	AG	AG	GG	GG	GG	GG	GG	GG	GG	GG	GG	GG	GG	GG	GG	GG	GG	GG	GG	GG	GG	GG	GG	GG	GG	GG	GG	GG	GG	GG	GG	GG	GG	GG	GG	AG	GG	GG	GG	GG	GG	GG	GG	GG	GG	AG	GG	AG
4580698-44-C>A	AA	CC	CC	CC	CC	CC	CC	CC	CC	CC	CC	CC	CC	CC	CC	CC	NN	NN	CC	CC	CC	CC	CC	CC	CC	CC	CC	CC	CC	CC	CC	NN	CC	CC	CC	CC	CC	CC	CC	CC	AC	AC	NN	CC	CC	CC	CC	CC	NN
100029287-16-C>G	GG	GG	GG	GG	GG	GG	GG	GG	GG	GG	GG	GG	GG	GG	GG	NN	GG	GG	GG	GG	GG	GG	GG	GG	GG	GG	GG	GG	NN	GG	GG	GG	GG	GG	GG	GG	GG	GG	GG	GG	GG	GC	GG	GG	GG	GG	GG	GG	GG
5587034-53-G>C	GG	GG	CC	GG	GG	CC	GG	GG	GG	GG	GG	GG	GG	GG	GG	GG	GG	GG	GG	GG	GG	GG	GG	GG	GG	GC	GG	GG	GG	CC	GC	GG	CC	GG	GG	GG	GG	CC	GG	GG	GG	GG	GG	GG	GG	NN	CC	GG	GG
4587076-31-T>G	GG	GG	GG	GG	GG	GG	TT	GG	GG	GG	GG	GG	GG	GG	GG	GG	GG	GG	GG	GG	GG	GG	TT	GG	TT	GG	GG	GG	GG	GG	GG	GG	GG	GG	TT	GG	GG	GG	GG	TT	GG	GG	GG	GG	GG	GT	GG	GG	GG
2552927-27-A>G	GG	GG	AA	GG	GG	AA	AA	GG	GG	GG	GG	GG	GG	GG	AA	GG	GG	GG	GG	GG	GG	GG	AG	GG	AA	AG	GG	GG	GG	AA	AA	GG	AA	GG	AA	GG	GG	AA	GG	AA	AG	AG	GG	GG	GG	AG	AA	GG	GG
2525550-18-C>T	CC	CC	CC	CC	CC	CC	CC	CC	CC	CC	CC	CC	CC	CC	CC	CC	CC	CC	CC	CC	CC	CC	CC	CC	CC	CC	CC	CC	CC	CC	CC	CC	CC	CC	CC	CC	CC	CC	CC	CC	CT	CC	CC	CC	CC	CC	CC	CC	CC
4766969-32-C>G	GG	GG	GG	GG	GG	GG	GG	GG	GG	GG	GG	GG	GG	GG	GG	GG	GG	GG	GG	GG	GG	GG	GG	GG	GG	GG	GG	GG	GG	GG	GG	GG	GG	GG	GG	GC	GG	GG	GG	GG	GG	GG	GG	GG	GG	GG	GG	GG	GG
2520074-9-G>A	GG	AA	AA	AA	GG	AA	NN	AG	AA	NN	AA	AA	AA	AA	GG	AA	GG	AA	AA	GG	AA	GG	AG	AA	AA	AA	GG	GG	AA	AA	AA	GG	AA	AA	AA	AG	AA	AA	GG	AA	AA	NN	GG	AA	NN	NN	AA	GG	AA
4769618-18-A>C	AA	AA	AA	AA	AA	AA	CC	AA	AC	AA	AA	AA	AA	AA	AA	AA	AA	AA	AA	AA	AA	AA	AA	AA	CC	AA	AA	AA	AA	AA	AA	AA	AA	AA	CC	AA	AA	AA	AA	CC	AA	AA	AA	CC	AA	AA	AA	AA	AA
4778030-43-T>C	CC	CC	CC	CC	CC	CC	CC	CC	CC	CC	CC	CC	CC	CC	CC	CC	CC	CC	CC	CC	CC	CC	CC	CC	CC	CC	CC	CC	CC	CC	CC	CC	CC	CC	CC	CC	CC	CC	CC	CC	CC	CC	CC	CC	CC	CC	CC	CC	CC
4583398-16-G>A	AA	AA	AA	AA	AG	AA	AA	GG	AA	NN	AA	AA	AA	AA	GG	AA	GG	AA	AA	GG	AA	GG	GG	AA	AA	AA	GG	GG	AA	AA	AA	GG	AA	AA	GG	AG	AA	AA	AA	GG	GG	GG	GG	AA	NN	NN	AA	AA	AA
4779124-39-G>C	GG	GG	GG	GG	GG	GG	GG	GC	GG	GG	GG	GG	GG	GG	CC	GG	GG	NN	GG	GG	GG	GG	GG	GG	GG	GG	GG	GG	GG	GG	GG	GG	GG	GG	GG	GC	GG	GG	GG	GG	GG	GG	GG	GG	GG	GG	GG	GG	GG
2505602-23-G>C	GG	GG	GG	GG	GG	GG	CC	GG	GG	GG	GG	GG	GG	GG	GG	GG	GG	GG	GG	GG	GG	GG	GG	GG	CC	GG	GG	GG	GG	GG	GG	GG	GG	GG	CC	GG	GG	GG	GG	CC	GG	GG	GG	CC	GG	GG	GG	GG	GG
2446803-11-G>A	GG	AA	GG	GG	AA	GG	GG	GG	GG	AA	GG	GG	AA	AA	AA	GG	GG	AA	GG	GG	AA	GG	AG	AA	GG	GG	GG	GG	GG	GG	GG	GG	GG	GG	GG	GG	AA	GG	GG	GG	AG	GG	GG	GG	GG	GG	GG	GG	GG
100033441-26-G>C	CC	CC	CC	CC	CC	CC	CC	CC	CC	CC	CC	CC	CC	CC	CC	CC	CC	CC	CC	CC	CC	CC	CC	CC	CC	CC	CC	CC	CC	CC	CC	CC	CC	CC	CC	CC	CC	CC	CC	CC	GC	CC	CC	CC	CC	CC	CC	CC	CC
2427224-63-A>G	GG	GG	AA	GG	GG	AA	GG	AG	AA	GG	AA	AA	GG	GG	AA	GG	AA	AA	GG	GG	GG	AA	AA	GG	GG	AG	AG	AA	GG	AA	AG	AA	AA	AA	AG	GG	GG	AA	GG	GG	AG	GG	AA	GG	AA	AA	AA	GG	GG
2442352-34-G>A	GG	GG	GG	GG	GG	GG	GG	AG	GG	GG	GG	GG	GG	GG	GG	GG	GG	GG	GG	GG	GG	GG	GG	GG	GG	GG	GG	GG	GG	GG	GG	GG	GG	GG	GG	GG	GG	GG	GG	GG	AG	GG	GG	GG	GG	NN	GG	GG	GG
2485214-12-C>G	CC	GG	GG	GG	CC	GG	GG	CC	CC	NN	GG	GG	GG	CC	NN	CC	CC	NN	GG	NN	GG	CC	CC	GG	GG	GG	CC	CC	CC	GG	GG	CC	GG	GG	GG	CC	GG	GG	CC	GG	GG	CC	CC	GG	NN	NN	GG	CC	CC
5583932-63-T>G	TT	TT	TT	TT	NN	TT	TT	TT	TT	TT	TT	TT	TT	TT	NN	TT	GG	GG	TT	TT	TT	GG	GG	TT	TT	TT	GG	NN	TT	TT	TT	GG	TT	TT	TT	TT	TT	TT	TT	TT	GT	TT	TT	TT	TT	TT	TT	TT	TT
2459919-43-A>G	AA	AA	AA	GG	AA	GG	AG	GG	AG	AA	AG	AA	AA	AA	AA	NN	AA	GG	GG	AA	AA	AA	AA	AA	NN	GG	AA	AA	NN	NN	GG	AA	AA	AA	AA	GG	AA	AA	AA	NN	AA	AA	AA	AG	NN	AA	AA	AA	AA
2417895-21-C>G	CC	CC	CC	CC	CC	CC	CC	CC	CC	CC	CC	CC	CC	CC	GG	CC	CC	CC	CC	CC	CC	CC	CC	CC	CC	CC	CC	CC	CC	CC	CC	CC	CC	CC	CC	GC	CC	CC	CC	CC	GG	CC	CC	CC	CC	GG	CC	CC	CC
2592036-40-T>A	TT	TT	TT	TT	TT	TT	TT	TT	TT	TT	TT	TT	TT	TT	TT	TT	TT	TT	TT	TT	TT	TT	TT	TT	TT	TT	TT	TT	TT	TT	TT	TT	TT	TT	TT	TT	TT	TT	TT	TT	AA	TT	TT	TT	TT	TT	TT	TT	TT
2521430-31-A>G	AA	AA	AA	AA	AA	AA	AA	AG	AA	AA	AA	AA	AA	AA	GG	AA	AA	NN	AA	NN	AA	AA	AA	AA	AA	AA	AA	AA	AA	AA	AA	AA	AA	AA	AA	AA	AA	AA	NN	AA	AA	NN	AA	AA	AA	AA	AA	NN	NN
4586060-31-A>G	AA	AA	AA	AA	AA	AA	AA	AA	AA	AA	AA	AA	AA	AG	AA	AA	AA	AA	AA	AA	AA	AA	AA	AA	AA	AA	AA	AA	AA	AA	AA	AA	AA	AA	AA	AA	AA	AA	AA	AA	AG	AA	AA	AA	AA	AA	AA	AA	AA
100185766-56-T>C	CC	TT	CC	CC	CC	CC	CC	CC	CC	CC	CC	TT	TT	TT	CC	CC	CC	CC	CC	CC	TT	CC	CC	TT	CC	CC	CC	CC	CC	NN	CC	CC	CC	CC	CC	CC	TT	CC	CC	CC	CC	CC	CC	CC	CC	CC	CC	CC	CC
2403006-20-G>C	GG	CC	CC	CC	CC	CC	GG	GC	GG	GG	CC	CC	CC	CC	CC	CC	CC	GG	CC	CC	CC	CC	CC	CC	GG	CC	CC	CC	CC	CC	CC	CC	CC	CC	GG	GC	CC	CC	CC	GG	GG	CC	CC	GG	CC	CC	CC	CC	CC
2382997-36-T>C	TT	TT	TT	TT	TT	TT	TT	TT	TT	TT	TT	TT	TT	TT	TT	TT	TT	TT	TT	TT	TT	TT	TT	TT	TT	TT	TT	TT	TT	TT	TT	TT	TT	TT	TT	TT	TT	TT	TT	TT	TT	TT	TT	TT	TT	TT	TT	TT	TT
2416792-32-T>C	TT	CC	CC	CC	CC	CC	CC	TT	CC	CC	CC	CC	CC	CC	CC	CC	TT	TT	CC	TT	CC	TT	CT	CC	CC	CC	CT	TT	CC	CC	CC	TT	CC	CC	CT	CT	CC	CC	TT	CC	CC	CT	TT	CC	CC	TT	CC	TT	TT
4584677-30-T>C	CC	CC	CC	CC	CC	CC	CC	CC	TT	CC	CC	CC	CC	CC	CC	CC	CC	CC	CC	CC	CC	CC	CC	CC	CC	CC	CC	CC	CC	CC	CC	CC	CC	CC	CC	CC	CC	CC	CC	CC	CC	CC	CC	CC	CC	CC	CC	CC	CC
2398827-14-A>T	TT	AA	AA	AA	AA	AA	TT	AA	AA	AA	AA	AA	AA	AA	TT	AA	AA	AA	AA	AA	AA	AA	AA	AA	TT	AA	AA	AA	AA	AA	AA	AA	AA	AA	AT	AA	AA	AA	AA	TT	AT	AA	AA	TT	AA	AA	AA	AA	AA
4579615-21-C>T	CC	CC	CC	CC	CC	CC	CC	CC	CC	CC	CC	CC	CC	CC	TT	CC	CC	TT	CC	CC	CC	CC	CC	CC	CC	CC	CC	CC	CC	CC	CC	CC	CC	CC	CC	CC	CC	CC	CC	CC	CC	CC	CC	CC	CC	CC	CC	CC	CC
4771222-59-C>A	CC	CC	CC	CC	CC	CC	CC	CC	CC	CC	CC	CC	CC	CC	CC	CC	CC	CC	CC	CC	CC	CC	CC	CC	CC	CC	CC	CC	CC	CC	CC	CC	CC	CC	CC	CC	CC	CC	CC	CC	CC	CC	CC	CC	CC	CC	CC	CC	CC
4576030-56-A>G	GG	AA	GG	GG	GG	GG	AA	AG	GG	GG	GG	AA	AA	AA	AA	AA	AA	AG	AA	GG	AA	AA	AG	AA	AA	GG	AG	AA	AA	GG	GG	AA	GG	GG	AA	GG	AA	GG	GG	AA	GG	GG	AA	GG	AA	GG	GG	GG	GG
9715739-41-G>A	AA	GG	AA	AA	AG	GG	GG	AA	GG	GG	AA	GG	GG	GG	AA	AA	AA	AA	GG	AA	AA	AA	AA	GG	GG	AA	AA	AA	AA	GG	GG	AA	GG	AA	GG	AA	GG	GG	AA	GG	AA	AA	AA	AA	GG	AA	AG	AA	AA
100132907-64-G>A	GG	GG	GG	GG	GG	GG	GG	GG	GG	GG	GG	GG	GG	GG	GG	GG	GG	GG	GG	GG	GG	GG	GG	GG	GG	GG	GG	GG	GG	GG	GG	GG	GG	GG	GG	GG	GG	GG	GG	GG	GG	GG	GG	GG	GG	GG	GG	GG	GG
2578793-21-A>G	AA	AA	AA	AA	AA	AA	AA	AA	AA	AA	AA	AA	AA	AA	AA	AA	AA	AA	AA	AA	AA	AA	AA	AA	AA	AA	AA	AA	AA	NN	AA	AA	AA	AA	AA	AA	AA	AA	AA	AA	AA	AA	AA	AA	AA	NN	AA	AA	AA
7051404-46-C>A	CC	CC	CC	CC	CC	CC	AA	CC	CC	CC	CC	CC	CC	CC	CC	CC	CC	CC	CC	CC	CC	CC	CC	CC	AA	CC	CC	CC	CC	CC	CC	CC	CC	CC	AA	CC	CC	CC	CC	AA	CC	CC	CC	AA	CC	CC	CC	CC	CC
5584158-10-G>T	GG	GG	GG	GG	GG	GG	GG	GT	GG	GG	GG	GG	GG	GT	GG	GG	GG	TT	GG	TT	GG	GG	GG	GG	GG	GG	GG	GG	GG	GG	GG	GG	GG	GG	GG	GG	GG	GG	TT	GG	GG	TT	GG	GG	GG	GG	GG	TT	TT
2548718-55-T>C	TT	CC	TT	TT	TT	TT	TT	TT	TT	TT	TT	TT	CC	CC	TT	TT	TT	TT	TT	TT	CC	TT	TT	TT	TT	TT	TT	TT	TT	TT	TT	TT	TT	TT	TT	TT	CC	TT	TT	TT	TT	TT	TT	TT	TT	TT	TT	TT	TT
2454799-61-G>A	AA	GG	GG	AA	GG	GG	GG	AG	AA	AA	GG	GG	GG	GG	GG	AA	GG	AG	AA	AA	GG	GG	GG	GG	GG	AG	AG	GG	AA	GG	AG	GG	GG	GG	GG	AG	GG	GG	AA	GG	AG	AA	GG	GG	GG	NN	GG	AA	AA
5585285-54-C>G	CC	CC	CC	CC	CC	CC	CC	CC	CC	GG	CC	CC	CC	CC	GG	NN	CC	NN	CC	CC	CC	CC	CC	CC	CC	CC	CC	CC	NN	CC	CC	CC	CC	CC	CC	CC	CC	CC	CC	CC	GG	CC	CC	CC	CC	NN	CC	CC	CC
7048044-62-G>C	GG	GG	GG	GG	CC	GG	GG	GC	GG	GG	GG	GG	GG	GG	GG	GG	GG	GG	GG	GG	GG	GG	GG	GG	GG	GG	GC	GG	GG	GG	GG	GG	GG	GG	GG	GG	GG	GG	GG	GG	GG	GG	GG	GG	CC	GG	GG	GG	GG
100024776-48-T>C	TT	CC	TT	TT	TT	TT	CC	CC	CT	CC	TT	TT	CC	CC	CC	TT	CC	TT	TT	TT	CC	CC	CC	TT	CC	TT	CC	CC	TT	TT	TT	CC	TT	TT	CC	TT	CC	TT	TT	CC	TT	TT	CC	CC	TT	TT	TT	TT	TT
9681710-22-T>C	TT	CC	TT	TT	TT	TT	TT	TT	TT	TT	TT	TT	CC	CC	TT	TT	TT	TT	TT	TT	CC	TT	TT	TT	TT	TT	TT	TT	TT	TT	TT	TT	TT	TT	TT	TT	CC	TT	TT	TT	TT	TT	TT	TT	TT	NN	TT	TT	TT
4772393-63-T>A	TT	AA	TT	TT	TT	TT	AA	AT	TT	TT	TT	TT	AA	AT	AA	TT	AA	TT	TT	TT	AA	AA	AT	TT	AA	TT	AT	AA	TT	TT	TT	AA	TT	TT	AA	TT	AA	TT	TT	AA	TT	TT	AA	AA	TT	TT	TT	TT	TT
2390281-67-T>C	CC	TT	TT	TT	TT	TT	TT	CT	CC	CC	TT	TT	TT	TT	TT	CC	TT	TT	TT	CC	TT	TT	TT	TT	TT	TT	CT	TT	CC	TT	TT	TT	TT	TT	TT	TT	TT	TT	CC	TT	CC	CC	TT	TT	TT	CT	TT	CC	CT
100216269-27-T>C	CC	TT	TT	TT	CT	TT	TT	CC	CC	CC	TT	TT	CC	CC	NN	CC	CC	NN	TT	CC	TT	CC	CC	TT	CC	TT	CT	CC	CC	TT	TT	CC	TT	TT	CC	CC	TT	TT	CC	CC	CC	CC	CC	TT	CC	CT	TT	TT	CC
2519512-13-G>A	AA	GG	GG	GG	AG	GG	GG	AG	GG	AA	GG	GG	GG	GG	GG	NN	AA	GG	GG	GG	GG	AA	AA	GG	GG	GG	AA	AA	NN	GG	GG	AA	GG	GG	GG	GG	GG	GG	GG	GG	GG	AA	AA	GG	AG	NN	GG	GG	GG
9693345-42-A>T	AA	AA	AA	AA	AA	AA	AA	AA	AA	AA	AA	AA	AA	AA	AA	AA	AA	AA	AA	AA	AA	AA	AA	AA	AA	AA	AA	AA	AA	AA	AA	AA	AA	AA	AA	AA	AA	AA	AA	AA	AA	AA	AA	AA	AA	AA	AT	AA	AT
5583441-27-A>T	TT	AA	TT	TT	TT	TT	TT	TT	TT	TT	TT	AA	AA	AT	TT	TT	TT	TT	AA	TT	AA	TT	TT	AA	TT	TT	TT	TT	TT	NN	TT	TT	TT	TT	TT	TT	AA	TT	TT	TT	AT	NN	TT	TT	AA	TT	TT	TT	TT
9705810-57-C>A	CC	CC	CC	CC	CC	CC	CC	CC	CC	CC	CC	CC	CC	CC	CC	CC	CC	AA	CC	CC	CC	CC	CC	CC	CC	CC	CC	CC	CC	CC	CC	CC	CC	CC	CC	CC	CC	CC	CC	CC	CC	CC	CC	CC	CC	NN	CC	CC	CC
9703907-64-G>T	TT	GG	GG	GG	TT	GG	TT	GG	TT	GG	GG	GG	GG	GG	TT	GG	GG	TT	GG	TT	GG	GG	GG	GG	TT	GG	GG	GG	GG	GG	GG	GG	GG	GG	TT	GG	GG	GG	TT	TT	GT	GG	GG	TT	GG	NN	GG	GG	TT
2442136-31-G>A	GG	GG	GG	GG	GG	GG	AA	GG	GG	AA	GG	GG	GG	GG	GG	GG	GG	GG	GG	GG	GG	GG	GG	GG	AA	GG	GG	GG	GG	GG	GG	GG	GG	GG	AA	GG	GG	GG	GG	AA	AG	GG	GG	AA	GG	GG	GG	GG	GG
2472922-43-A>T	AA	AA	AA	AA	AA	AA	AA	AA	AA	NN	AA	AA	AA	AA	AA	AA	AA	NN	AA	TT	AA	AA	AA	AA	AA	AA	TT	AA	AA	AA	AA	AA	AA	AA	AA	AT	AA	AA	TT	AA	AT	TT	AA	AA	AA	NN	AA	AA	TT
2441994-11-C>T	TT	CC	CC	CC	CC	CC	CC	CC	CC	CC	CC	CC	CC	CC	CC	NN	CC	TT	CC	TT	CC	CC	CT	CC	CC	CC	CC	CC	NN	CC	CC	CC	CC	CC	CC	TT	CC	CC	TT	CC	CT	TT	CC	CC	CC	NN	CC	CC	TT
4778790-18-T>G	TT	GG	GT	TT	TT	TT	NN	TT	TT	TT	TT	TT	NN	TT	TT	TT	TT	TT	NN	TT	NN	TT	TT	TT	NN	TT	TT	TT	TT	TT	TT	TT	TT	TT	NN	TT	GG	TT	TT	NN	TT	TT	TT	NN	TT	TT	GT	TT	GG
4586758-13-T>C	TT	TT	NN	TT	TT	TT	NN	CT	CC	TT	TT	TT	TT	TT	TT	NN	TT	NN	TT	TT	TT	TT	TT	TT	TT	TT	TT	TT	NN	NN	TT	TT	TT	TT	TT	CC	TT	TT	TT	NN	TT	TT	TT	TT	TT	TT	TT	TT	TT
2531641-16-T>A	TT	AA	TT	AA	AA	TT	TT	TT	TT	AT	TT	TT	AA	AA	TT	TT	TT	TT	AA	TT	AA	NN	TT	TT	TT	AT	TT	TT	TT	TT	AT	TT	TT	TT	TT	AT	AA	TT	TT	TT	TT	TT	TT	TT	TT	TT	TT	TT	TT
2543085-53-T>C	TT	TT	TT	TT	TT	TT	TT	TT	TT	TT	TT	NN	TT	TT	CC	TT	TT	TT	NN	TT	TT	TT	TT	TT	TT	NN	TT	TT	TT	NN	TT	TT	TT	TT	TT	TT	TT	TT	TT	TT	TT	TT	TT	TT	TT	TT	TT	TT	TT
2417696-14-C>G	CC	CC	CC	CC	GG	CC	CC	GC	CC	CC	CC	CC	CC	CC	CC	NN	CC	CC	CC	CC	CC	CC	CC	CC	CC	CC	GC	CC	CC	CC	CC	CC	CC	CC	CC	CC	CC	CC	CC	CC	CC	CC	CC	CC	CC	NN	CC	CC	CC
9679199-29-A>G	GG	GG	GG	GG	GG	GG	AA	GG	AA	GG	GG	GG	GG	GG	GG	GG	GG	GG	GG	GG	GG	GG	GG	GG	AA	GG	GG	GG	GG	GG	GG	GG	GG	GG	AA	GG	GG	GG	GG	AA	GG	GG	GG	AA	GG	GG	GG	GG	GG
2469047-16-G>A	GG	GG	GG	GG	GG	GG	AA	GG	GG	GG	GG	GG	GG	GG	GG	GG	GG	GG	GG	GG	GG	GG	GG	GG	AA	GG	GG	GG	GG	GG	GG	GG	GG	GG	AA	GG	GG	GG	GG	AA	GG	GG	GG	AA	GG	GG	GG	GG	GG
5590378-13-A>C	CC	CC	CC	CC	CC	CC	CC	CC	CC	CC	CC	CC	CC	CC	CC	CC	CC	CC	CC	CC	CC	CC	CC	CC	CC	CC	CC	CC	CC	CC	CC	CC	CC	CC	CC	CC	CC	CC	CC	CC	CC	CC	CC	CC	CC	CC	CC	CC	CC
4590695-18-C>T	CC	CC	CC	CC	CC	CC	CC	CT	CC	CC	CC	CC	CC	CC	CC	CC	CC	CC	CC	CC	CC	CC	CC	CC	CC	CC	CT	CC	CC	CC	CC	CC	CC	CC	CC	CC	CC	CC	CC	CC	CC	CC	CC	CC	CC	CT	CC	CC	CC
4772366-47-A>G	GG	GG	AA	GG	GG	AG	GG	AG	GG	GG	AA	AA	GG	GG	GG	GG	AA	GG	GG	GG	GG	AA	AA	AA	GG	AA	AA	AA	GG	AA	AG	AA	AA	AA	GG	GG	GG	AA	GG	GG	GG	AG	AA	GG	GG	GG	AA	GG	GG
5589729-67-A>G	NN	AA	AA	AA	NN	AA	AA	AA	AA	GG	AA	AA	AA	AA	NN	NN	NN	NN	AA	NN	AA	NN	NN	AA	AA	AA	AA	NN	NN	AA	AA	NN	AA	AA	AA	AG	AA	AA	NN	AA	AA	AA	NN	AA	AA	NN	AA	AA	NN
9710284-64-G>A	AA	GG	GG	GG	GG	GG	GG	GG	AA	AA	GG	GG	GG	AA	GG	GG	GG	GG	GG	AA	GG	GG	GG	GG	GG	GG	GG	GG	GG	GG	GG	GG	GG	GG	GG	GG	GG	GG	AA	GG	GG	AA	GG	GG	GG	AG	GG	GG	AA
7049163-11-C>G	CC	GC	GC	CC	CC	CC	CC	CC	CC	CC	CC	CC	CC	CC	CC	CC	CC	CC	CC	CC	CC	CC	CC	CC	CC	CC	CC	CC	CC	CC	CC	CC	CC	CC	CC	CC	GC	CC	CC	CC	CC	CC	CC	CC	CC	CC	GC	CC	GC
9705952-57-G>T	GG	GG	GG	GG	GG	GG	GG	GG	GG	GG	GG	GG	GG	GG	GG	GG	GG	GG	GG	GG	GG	GG	GG	GG	GG	GG	GG	GG	GG	GG	GG	GG	GG	GG	GG	GG	GT	GG	GG	GG	GG	GG	GG	GG	GG	GG	GT	GG	GT
2418901-55-C>G	CC	GG	CC	CC	CC	CC	CC	CC	CC	CC	CC	CC	GG	GG	CC	CC	CC	CC	CC	CC	GG	CC	CC	CC	CC	CC	CC	CC	CC	CC	CC	CC	CC	CC	CC	CC	GG	CC	CC	CC	CC	CC	CC	CC	CC	NN	CC	CC	CC
9666370-14-G>T	GG	TT	GG	GG	GG	GG	GG	GG	GG	GG	GG	GG	TT	GT	GG	GG	GG	GG	GG	GG	TT	GG	GG	GG	GG	GG	GG	GG	GG	GG	GG	GG	GG	GG	GG	GT	TT	GG	GG	GG	GG	GG	GG	GG	GG	NN	GG	GG	GG
2412385-31-G>T	GG	GG	GG	GG	TT	GG	GG	GT	GG	GG	GG	GG	GG	GG	GG	GG	TT	NN	GG	GG	GG	TT	TT	GG	GG	GG	GT	TT	GG	GG	GG	TT	GG	GG	GG	GG	GG	GG	GG	GG	GG	GT	TT	GG	GG	NN	GG	GG	GG
4773720-56-C>A	CC	CC	CC	CC	CC	CC	AA	CC	CC	CC	CC	CC	CC	CC	CC	CC	CC	CC	CC	AA	CC	CC	CC	CC	AA	CC	CC	CC	CC	CC	CC	CC	CC	CC	AA	CC	CC	CC	AA	AA	CC	AA	CC	AA	AA	NN	CC	AA	AA
4773652-38-A>G	AA	AA	AA	AA	AA	AA	AA	AA	AA	AA	AA	AA	AA	AG	AA	AA	AA	AA	AA	AA	AA	AA	AA	AA	AA	AA	AA	AA	AA	AA	AA	AA	AA	AA	AA	AA	AA	AA	AA	AA	AA	AA	AA	AA	AA	AA	AA	AA	AA
100137845-22-G>C	CC	GG	GG	CC	GC	GG	GG	CC	GG	CC	GG	GG	GG	GG	NN	CC	CC	NN	CC	CC	GG	CC	CC	GG	GG	CC	CC	CC	CC	GG	CC	CC	GG	GG	GG	GC	GG	GG	NN	GG	CC	CC	CC	GG	CC	NN	GG	CC	CC
4583849-37-G>A	GG	GG	GG	GG	GG	GG	GG	AG	GG	GG	GG	GG	GG	GG	GG	GG	GG	GG	GG	GG	GG	GG	GG	GG	GG	GG	AG	GG	GG	GG	GG	GG	GG	GG	GG	GG	GG	GG	GG	GG	GG	GG	GG	GG	GG	NN	GG	GG	GG
100133834-35-A>C	CC	AA	CC	CC	CC	CC	CC	CC	CC	CC	CC	CC	AA	AA	CC	CC	CC	CC	CC	CC	AA	CC	CC	CC	CC	CC	CC	CC	CC	CC	CC	CC	CC	CC	CC	CC	AA	CC	CC	CC	CC	CC	CC	CC	CC	CC	CC	CC	CC
5583413-31-C>T	TT	TT	CC	TT	TT	TT	CC	TT	TT	TT	TT	TT	TT	TT	TT	TT	TT	TT	TT	CC	TT	TT	TT	TT	CC	TT	TT	TT	TT	TT	TT	TT	TT	TT	CC	TT	TT	TT	CC	CC	CC	CC	TT	CC	CC	TT	TT	TT	CC
9717801-17-A>G	GG	GG	AA	GG	GG	AA	GG	GG	GG	GG	AA	AA	GG	GG	GG	GG	GG	GG	GG	GG	GG	GG	GG	AA	GG	AA	GG	GG	GG	AA	AA	GG	AA	AA	GG	GG	GG	AA	GG	GG	GG	GG	GG	GG	GG	GG	AA	GG	GG
100028214-46-C>T	CT	TT	TT	TT	CC	TT	TT	CC	TT	CC	TT	TT	TT	TT	NN	CC	CT	NN	TT	NN	TT	CC	CC	TT	TT	TT	CC	CC	CC	TT	TT	CC	TT	TT	TT	TT	TT	TT	NN	TT	NN	CC	CC	TT	NN	NN	TT	NN	CC
100268511-25-T>A	TT	TT	AA	TT	TT	TT	TT	TT	TT	TT	TT	TT	TT	TT	AA	TT	TT	TT	TT	AA	TT	TT	AT	TT	TT	TT	AT	TT	TT	TT	TT	TT	TT	TT	TT	TT	TT	TT	TT	AA	TT	TT	TT	TT	AA	TT	TT	TT	AA
4581754-20-A>G	GG	GG	GG	GG	GG	GG	GG	GG	GG	GG	GG	GG	GG	GG	GG	GG	GG	GG	GG	GG	GG	GG	GG	GG	GG	GG	GG	GG	GG	GG	GG	GG	GG	GG	GG	GG	GG	GG	GG	GG	AA	GG	GG	GG	GG	GG	GG	GG	GG
4777301-30-T>C	TT	CC	CC	CC	CC	CC	CC	TT	TT	TT	CC	CC	CC	CT	TT	TT	NN	TT	CC	CC	CC	CC	NN	CC	CC	CC	CC	NN	TT	CC	CC	CC	CC	CC	CC	TT	CC	CC	CC	CC	TT	TT	CC	CT	NN	NN	CC	NN	TT
7059315-26-T>C	TT	CC	CC	CC	TT	CC	CC	TT	CC	CC	CC	CC	CC	CC	NN	TT	TT	NN	CC	TT	CC	TT	TT	CC	CC	CC	CT	TT	TT	CC	CC	TT	CC	CC	TT	TT	CC	CC	TT	CC	TT	NN	TT	CC	NN	NN	CC	TT	TT
100022411-12-G>T	GG	GG	GG	GG	GG	GG	GG	GG	GG	GG	GG	GG	GG	GG	GG	GG	GG	GG	GG	GG	GG	GG	GG	GG	GG	GG	GG	GG	GG	GG	GG	GG	GG	GG	GG	GG	GG	GG	GG	GG	GG	GG	GG	GG	GG	GG	GG	GG	GG
4584360-39-G>A	AA	GG	GG	GG	GG	GG	GG	AG	AA	AA	GG	GG	GG	GG	GG	GG	AA	GG	GG	GG	GG	AA	AG	GG	GG	GG	AG	AA	GG	GG	GG	AA	GG	GG	AG	AG	GG	GG	GG	GG	GG	AG	AA	GG	GG	GG	GG	AA	GG
4581998-11-T>G	TT	GG	GG	TT	TT	NN	NN	TT	TT	TT	NN	NN	NN	TT	TT	TT	TT	NN	NN	TT	NN	TT	TT	NN	NN	TT	TT	TT	TT	NN	NN	TT	NN	NN	TT	TT	GG	NN	TT	NN	TT	TT	TT	NN	TT	TT	GG	TT	GG
4584886-8-G>A	GG	GG	AA	GG	GG	AA	GG	AA	GG	GG	AA	AA	GG	AG	GG	GG	AA	GG	GG	GG	GG	GG	AA	AA	GG	AG	GG	AA	GG	AA	AG	AA	AA	AA	GG	GG	GG	AA	GG	GG	AA	AG	AA	GG	GG	AG	AA	GG	GG
4767520-17-C>G	CC	GG	CC	GG	GG	CC	GG	CC	GG	CC	CC	CC	GG	GC	GG	CC	CC	CC	GG	GG	GG	CC	CC	CC	GG	CC	GC	CC	CC	CC	GG	CC	CC	CC	GG	GC	GG	CC	GG	GG	CC	GC	CC	GG	GG	CC	CC	CC	GG
9693748-8-G>T	TT	GG	GG	GG	GG	GG	GG	GT	GG	TT	GG	GG	GG	GG	GG	GG	TT	GG	GG	GG	GG	TT	TT	GG	GG	GG	GT	TT	GG	GG	GG	TT	GG	GG	GG	GT	GG	GG	GG	GG	GG	NN	TT	GG	GG	NN	GG	TT	GG
4581307-7-C>G	NN	CC	CC	CC	CC	CC	CC	CC	CC	NN	CC	CC	CC	CC	CC	GG	NN	CC	CC	CC	CC	NN	NN	CC	CC	CC	CC	NN	GG	CC	CC	NN	CC	CC	CC	CC	CC	CC	CC	CC	GG	CC	NN	CC	CC	NN	CC	NN	CC
2384273-36-A>G	GG	AA	AA	NN	GG	AA	GG	GG	AA	GG	AA	AA	AA	AA	AA	AA	GG	AA	GG	GG	AA	GG	GG	AA	GG	AG	GG	GG	AA	AA	AA	GG	AA	AA	GG	GG	AA	AA	GG	GG	AG	GG	GG	GG	GG	GG	AA	GG	GG
4771091-12-C>T	CC	CC	CC	CC	TT	CC	CC	CT	CC	CC	CC	CC	CC	CC	CC	CC	CC	CC	CC	CT	CC	CC	CC	CC	CC	CC	CC	CC	CC	CC	CC	CC	CC	CC	CC	CC	CC	CC	TT	CC	CT	CT	CC	CC	CC	CC	CC	TT	TT
9690182-8-T>C	CC	CC	CC	CC	NN	CC	CC	CC	CC	CC	CC	CC	CC	CC	CC	CC	CC	NN	CC	CC	CC	CC	CC	CC	CC	CC	CC	CC	CC	CC	CC	CC	CC	CC	CC	CC	CC	CC	CC	CC	CC	TT	CC	CC	CC	NN	CC	CC	CC
4584064-7-A>C	AA	AA	AC	AA	AC	AC	AA	AA	AA	AA	AC	AC	AA	AA	AA	CC	AA	AA	AA	AA	AA	AA	AA	AC	AA	AC	AA	AA	CC	AC	AA	AA	AC	AC	AA	AA	AA	AC	AA	AA	CC	AA	AA	AA	AA	NN	AC	CC	AA
2508780-44-A>G	AA	AA	GG	GG	GG	GG	AA	AA	AA	AA	GG	GG	AA	AA	AA	GG	AA	AG	GG	AA	AA	AA	AA	GG	AA	GG	AA	AA	GG	GG	GG	AA	GG	GG	AA	GG	AA	GG	AA	AA	AG	AA	AA	AA	AA	NN	GG	GG	AA
5589007-62-A>G	GG	GG	GG	GG	AA	GG	GG	GG	AA	GG	GG	GG	GG	GG	GG	GG	GG	NN	GG	GG	GG	GG	GG	GG	GG	GG	GG	GG	GG	GG	GG	GG	GG	GG	GG	GG	GG	GG	GG	GG	GG	NN	GG	GG	GG	NN	GG	AA	NN
4576464-68-T>A	TT	TT	TT	TT	TT	TT	TT	AT	TT	TT	TT	TT	TT	TT	TT	TT	TT	TT	TT	TT	TT	TT	TT	TT	TT	TT	TT	TT	TT	TT	TT	TT	TT	TT	TT	TT	TT	TT	TT	TT	TT	TT	TT	TT	TT	TT	TT	TT	TT
5583517-26-T>C	CC	CC	CC	CC	CC	CC	CC	CC	CC	TT	CC	CC	CC	CC	NN	NN	CC	NN	CC	CC	CC	CC	CC	CC	CC	CC	CC	CC	NN	CC	CC	CC	CC	CC	CC	CC	CC	CC	CC	CC	CC	CC	CC	CC	CC	NN	CC	CC	CC
100130733-34-C>T	CC	CC	CC	TT	CC	CC	CC	CT	CC	CC	CC	CC	CC	CC	CC	CC	CC	TT	TT	CC	CC	CC	CC	CC	CC	CC	CC	CC	CC	CC	TT	CC	CC	CC	CC	TT	CC	CC	CC	CC	CC	CC	CC	CC	CC	TT	CC	CC	CC
4768175-67-A>C	AA	AA	AA	AA	AA	AA	CC	AA	AA	AA	AA	AA	AA	AA	AA	AA	AA	AA	AA	AA	AA	AA	AA	AA	CC	AA	AA	AA	AA	AA	AA	AA	AA	AA	CC	AA	AA	AA	AA	CC	AA	AA	AA	CC	CC	AA	AA	AA	AA
4774452-26-G>A	GG	GG	GG	GG	GG	GG	GG	GG	GG	GG	GG	GG	GG	GG	GG	GG	GG	GG	GG	GG	GG	GG	GG	GG	GG	GG	GG	AG	GG	GG	AG	GG	GG	GG	GG	GG	GG	GG	GG	GG	GG	GG	GG	GG	GG	NN	GG	GG	GG
9698192-56-A>T	TT	AA	TT	TT	TT	TT	AA	TT	TT	TT	TT	TT	AA	AA	TT	TT	TT	TT	TT	TT	AA	TT	TT	TT	TT	AT	TT	TT	TT	TT	TT	TT	TT	TT	TT	TT	AA	TT	TT	TT	TT	TT	TT	TT	NN	TT	TT	TT	TT
100037958-20-T>C	TT	TT	TT	TT	TT	TT	TT	TT	TT	TT	TT	TT	TT	TT	TT	TT	TT	TT	TT	TT	TT	TT	TT	TT	TT	TT	TT	TT	TT	TT	TT	TT	TT	TT	TT	TT	TT	TT	TT	TT	TT	TT	TT	TT	TT	TT	TT	TT	TT
2624168-65-T>C	TT	TT	TT	TT	TT	TT	TT	TT	TT	TT	TT	TT	TT	TT	TT	TT	NN	TT	TT	TT	TT	TT	TT	TT	TT	TT	TT	TT	TT	TT	TT	TT	TT	TT	TT	TT	TT	TT	TT	TT	TT	TT	TT	TT	TT	TT	TT	TT	TT
2592045-60-T>A	AA	AA	AA	AA	AA	AA	TT	AA	TT	AA	AA	AA	AA	AA	AA	AA	AA	AA	AA	AA	AA	AA	AA	AA	TT	AA	AA	AA	AA	AA	AA	AA	AA	AA	TT	AA	AA	AA	AA	TT	AA	AA	AA	TT	TT	AA	AA	AA	AA
9704403-15-G>A	GG	AG	AG	GG	GG	GG	GG	GG	GG	GG	GG	GG	GG	GG	GG	GG	GG	GG	GG	GG	GG	GG	GG	GG	GG	GG	GG	GG	GG	NN	GG	GG	GG	GG	GG	GG	AG	GG	GG	GG	GG	GG	GG	GG	GG	NN	AG	GG	AG
2529469-52-G>A	GG	GG	GG	GG	GG	GG	AA	AG	AA	AA	GG	GG	GG	GG	AA	GG	AG	AA	GG	GG	GG	GG	GG	GG	AA	GG	GG	GG	GG	GG	GG	GG	GG	GG	AA	AG	GG	GG	GG	AA	AA	GG	GG	AA	AA	AG	GG	AA	GG
4779857-47-G>T	GG	GG	GG	GG	GG	GG	GG	GG	TT	GG	GG	GG	GG	GG	GG	GG	GG	NN	GG	NN	GG	GG	GG	GG	GG	GG	GT	GG	GG	GG	GG	GG	GG	GG	GG	GG	GG	GG	GG	GG	GG	GG	GG	GG	GG	GG	GG	GG	NN
4776435-62-A>G	AA	AA	AA	AA	AA	AA	AA	AA	AA	AA	AA	AA	AA	AA	GG	AA	AA	GG	AA	AA	AA	AA	AA	AA	AA	AA	AG	AA	AA	AA	AA	AA	AA	AA	AA	AA	AA	AA	AA	AA	AA	AA	AA	AA	AA	AA	AA	GG	AA
4767832-52-C>T	TT	CC	NN	CC	TT	CC	CC	TT	CC	TT	CC	CC	CC	CC	CC	TT	TT	NN	CC	NN	CC	TT	TT	TT	CC	CC	TT	TT	TT	CC	CC	TT	CC	CC	CC	CC	CC	CC	NN	CC	CC	TT	TT	CC	CC	TT	CC	CC	NN
2381168-53-T>C	CC	CC	CC	CC	CC	CC	CC	CC	TT	CC	CC	CC	CC	CC	CC	CC	CC	CC	CC	CC	CC	CC	CC	CC	CC	CC	CC	CC	CC	CC	CC	CC	CC	CC	CC	CT	CC	CC	CC	CC	CC	CC	CC	CC	CC	CC	CC	CC	CC
2603981-53-T>C	TT	TT	TT	TT	TT	TT	TT	CT	CC	TT	TT	TT	TT	TT	TT	TT	TT	TT	TT	TT	TT	CT	TT	TT	TT	TT	TT	TT	CT	TT	TT	TT	TT	TT	TT	CT	TT	TT	TT	TT	TT	TT	TT	TT	TT	TT	TT	TT	TT
4776340-29-C>T	CC	CC	CC	CC	CC	CC	CC	CC	CC	CC	CC	CC	CC	CC	CC	NN	CC	CC	CC	CC	CC	CC	CC	CC	CC	CC	CC	CC	CC	CC	CC	CC	CC	CC	CC	CC	CC	CC	CC	CC	CC	CC	CC	CC	TT	NN	CC	CC	CC
4584950-16-A>G	AA	AA	AA	AA	AA	AA	GG	AG	AA	AA	AA	AA	AA	AA	AA	AA	AA	AA	AA	AA	AA	AA	AA	AA	GG	AA	AA	AA	AA	AA	AA	AA	AA	AA	GG	AA	AA	AA	AA	GG	AG	AA	AA	GG	GG	AA	AA	AA	AA
2433122-51-T>C	TT	TT	TT	TT	TT	TT	TT	CT	TT	TT	TT	TT	TT	TT	TT	TT	TT	TT	TT	TT	TT	TT	TT	TT	TT	TT	TT	TT	TT	TT	TT	TT	TT	TT	TT	TT	TT	TT	TT	TT	TT	TT	TT	TT	TT	TT	TT	TT	TT
4771210-59-C>T	CC	CC	CC	CC	CC	CC	TT	CT	CC	TT	CC	CC	CC	CC	TT	CC	CC	TT	CC	CC	CC	CC	CT	CC	TT	CC	CT	CC	CC	CC	CC	CC	CC	CC	TT	CC	CC	CC	CC	TT	TT	CC	CC	TT	TT	NN	CC	TT	CC
2444811-21-C>A	CC	CC	CC	CC	CC	CC	AA	AC	CC	AA	CC	CC	CC	CC	CC	CC	CC	CC	CC	CC	CC	CC	CC	CC	AA	CC	CC	CC	CC	CC	CC	CC	CC	CC	AA	CC	CC	CC	CC	AA	AC	CC	CC	AA	AA	CC	CC	CC	CC
9681552-58-T>G	TT	GG	TT	TT	TT	TT	TT	TT	TT	TT	TT	TT	GG	GG	TT	TT	TT	TT	TT	TT	GG	TT	TT	TT	TT	TT	TT	TT	TT	TT	TT	TT	TT	TT	TT	TT	GG	TT	TT	TT	TT	TT	TT	TT	TT	TT	TT	TT	TT
2504988-25-A>G	AA	AA	AA	AA	AA	AA	AA	AG	AA	AA	AA	AA	AA	AA	AA	AA	AA	AA	AA	AA	AA	AA	AA	AA	AA	AA	AA	AA	AA	AA	AA	AA	AA	AA	AA	AA	AA	AA	AA	AA	AA	AA	AA	AA	AA	AA	AA	AA	AA
4779777-19-T>C	TT	TT	TT	TT	TT	TT	CC	CT	TT	TT	TT	TT	TT	CT	TT	TT	TT	TT	TT	TT	TT	TT	TT	TT	CC	TT	TT	TT	TT	TT	TT	TT	TT	TT	CC	TT	TT	TT	TT	CC	CT	TT	TT	CC	CC	TT	TT	TT	TT
2588867-28-G>T	GG	GG	GG	GG	GG	GG	GG	GG	GG	GG	GG	GG	GG	GG	GG	GG	GG	GG	GG	GG	GG	GG	GG	GG	GG	GG	GG	GG	GG	GG	GG	GG	GG	GG	GG	GG	GG	GG	GG	GG	GG	GG	GG	GG	GG	GG	GG	GG	GG
2432829-31-G>C	GG	GG	GG	GC	GG	GG	GG	GC	GG	CC	GG	GG	GG	GG	GG	GG	GG	GG	CC	GG	GG	GG	GG	GG	GG	GC	GG	GG	GG	GG	CC	GG	GG	GG	GG	GC	GG	CC	GG	GG	GG	GG	GG	GG	GG	GG	GG	GG	GG
4583575-17-C>A	CC	CC	AA	CC	AA	AA	CC	AC	AA	CC	AA	AA	CC	AC	CC	CC	CC	CC	CC	CC	CC	CC	CC	AA	CC	AC	CC	CC	CC	AA	CC	CC	AA	AA	CC	AC	CC	CC	CC	CC	AC	CC	CC	CC	CC	CC	AA	CC	CC
100029319-61-A>G	GG	AA	AA	GG	GG	AA	GG	AG	GG	GG	AA	AA	AA	GG	NN	GG	GG	NN	GG	GG	AA	GG	GG	AA	AA	GG	GG	GG	GG	AA	GG	GG	AA	AA	GG	GG	GG	GG	GG	AG	GG	GG	GG	GG	NN	NN	AA	GG	GG
4779038-46-T>C	TT	CT	CT	TT	TT	TT	TT	TT	TT	TT	TT	TT	TT	TT	TT	TT	TT	TT	TT	TT	TT	TT	TT	TT	TT	TT	TT	TT	TT	TT	TT	TT	TT	TT	TT	TT	CT	TT	TT	TT	TT	TT	TT	TT	TT	TT	CT	TT	CT
2409399-68-G>A	GG	GG	GG	GG	GG	GG	GG	GG	AA	GG	GG	GG	GG	GG	GG	GG	GG	GG	GG	GG	GG	GG	GG	GG	GG	GG	GG	GG	GG	GG	GG	GG	GG	GG	GG	GG	GG	GG	GG	GG	GG	GG	GG	GG	GG	NN	GG	GG	GG
2385576-66-T>G	GG	TT	GG	GG	TT	GG	TT	TT	TT	TT	GG	GG	TT	TT	TT	GG	TT	TT	TT	TT	TT	TT	TT	GG	TT	GG	GG	TT	GG	GG	GG	TT	GG	GG	TT	TT	TT	GG	TT	TT	TT	TT	TT	TT	TT	TT	GG	TT	TT
4772689-51-C>T	TT	TT	TT	TT	TT	TT	CC	CT	CT	TT	TT	TT	TT	TT	TT	TT	TT	TT	TT	TT	TT	TT	TT	TT	CC	TT	TT	TT	TT	TT	TT	TT	TT	TT	CT	CT	CT	TT	TT	CC	TT	TT	CT	CC	CC	TT	TT	TT	TT
100217889-23-T>C	TT	TT	TT	TT	TT	TT	CC	TT	TT	TT	TT	TT	TT	TT	TT	TT	TT	TT	TT	TT	TT	TT	TT	TT	CC	TT	TT	TT	TT	TT	TT	TT	TT	TT	CC	TT	TT	TT	TT	CC	TT	TT	TT	CC	CC	TT	TT	TT	TT
2570382-11-G>A	AA	AA	AA	AA	AA	AA	AA	AA	AA	AA	AA	AA	AA	AA	AA	AA	AA	NN	AA	AA	AA	AA	AA	AA	AA	AA	AA	AA	AA	NN	AA	AA	AA	AA	AA	AG	AA	AA	AA	NN	AA	NN	AA	AA	AA	NN	AA	AA	AA
2385976-36-C>G	GG	GG	GG	GG	GG	GG	CC	GG	GG	GG	GG	GG	GG	GG	GG	GG	GG	GG	GG	GG	GG	GG	GG	GG	CC	GG	GG	GG	GG	GG	GG	GG	GG	GG	GC	GG	GG	GG	GG	CC	GG	GG	GG	CC	CC	GG	GG	GG	GG
9701071-40-A>G	AA	AA	AA	AA	AG	AA	GG	AA	AA	AA	AA	AA	AA	AA	AA	AA	AA	AG	AA	AA	AA	AA	AA	AA	GG	AA	AA	AA	AA	AA	AA	AA	AA	AA	AG	AA	AA	AG	AA	GG	AG	AA	AA	GG	GG	AA	AG	AA	AA
2448824-20-G>A	GG	GG	GG	GG	GG	GG	GG	GG	GG	GG	GG	GG	GG	GG	GG	GG	GG	GG	GG	GG	GG	GG	GG	GG	GG	GG	GG	GG	GG	GG	AG	GG	GG	GG	GG	GG	GG	GG	GG	GG	GG	GG	GG	GG	GG	GG	GG	GG	GG
2528915-43-G>C	GG	CC	GG	GG	GG	GG	GG	GG	GG	GG	GG	GG	CC	CC	GG	GG	GG	GG	GG	GG	CC	GG	GG	GG	GG	GG	GG	GG	GG	GG	GG	GG	GG	GG	GG	GG	CC	GG	GG	GG	GG	GG	GG	GG	GG	NN	GG	GG	GG
4578057-6-C>G	CC	GG	CC	GG	GG	CC	CC	GC	CC	GG	CC	CC	GG	GG	CC	CC	CC	CC	NN	CC	GG	CC	CC	CC	CC	GC	GC	CC	CC	CC	GC	CC	GC	CC	CC	GC	GC	GC	CC	CC	CC	CC	CC	CC	CC	GC	CC	CC	CC
4769489-15-C>T	NN	CC	CC	CC	CC	CC	CC	CC	CC	CC	CC	CC	CC	CC	CC	CC	CC	NN	CC	CC	CC	CC	CC	CC	CC	CC	CC	CC	CC	CC	CC	CC	CC	CC	CC	CC	CC	CC	CC	CC	CC	NN	CC	CC	CC	NN	CC	CC	NN
4592027-8-A>T	NN	AA	AA	AA	AA	AA	AA	AA	AA	AA	AA	AA	AA	AA	AA	AA	AA	NN	AA	AA	AA	AA	AA	AA	AA	AA	AA	AA	AA	AA	AA	AA	AA	TT	AA	AA	AA	AA	AA	AA	AA	AA	AA	AA	NN	NN	AA	AA	NN
100302624-22-T>G	GG	GG	GG	GG	TT	GG	GG	GG	TT	GG	GG	GG	GG	TT	GG	GG	GG	NN	GG	GG	GG	GG	GG	GG	GG	GG	GG	GG	GG	GG	GG	GG	GG	GG	GG	GG	GG	GG	GG	GG	GG	GG	GG	GG	GG	NN	GG	NN	GG
9681464-19-G>A	AA	AG	AA	AA	AA	AA	AA	AG	AA	AA	AA	AA	GG	GG	AA	AA	AA	AA	AA	AA	AG	AA	AA	AA	AA	AA	AA	AA	AA	AA	AA	AA	AA	AA	AA	AG	GG	AA	AA	AA	AA	AA	AA	AA	AA	AG	AA	AA	AA
2598290-47-C>T	CC	CC	CC	TT	CC	CC	CC	CC	CC	TT	CC	CC	CC	CC	NN	NN	CC	CC	TT	CC	CC	CC	CC	CC	NN	CT	CT	CC	CC	CC	TT	CC	CC	CC	CC	CT	CC	TT	CC	CC	CC	CC	CC	CC	CC	CC	CC	CC	CC
4771515-10-C>G	GG	GG	GG	CC	CC	GG	GG	GG	CC	CC	GG	GG	GG	GG	NN	GG	GG	GG	CC	GG	NN	GG	GG	GG	GG	GC	GC	GG	GG	GG	CC	GG	GG	GG	GG	CC	GG	CC	GG	NN	CC	GG	GG	GG	GG	GC	GG	GG	GG
9719134-67-T>C	CC	CC	CC	CC	CT	CC	CC	CC	CC	CC	CC	CC	CC	CC	TT	CC	CC	TT	CC	TT	CC	CC	CC	CC	CT	CC	CC	CC	CC	CC	CC	CC	CC	CC	CT	CC	CC	CC	TT	TT	TT	CT	CC	CC	CC	NN	CC	TT	TT
100302157-9-T>A	TT	TT	TT	TT	TT	TT	TT	AT	TT	TT	TT	TT	TT	TT	AA	TT	TT	TT	TT	TT	TT	TT	TT	TT	TT	TT	TT	TT	TT	TT	TT	TT	TT	TT	TT	TT	TT	TT	TT	TT	TT	TT	TT	TT	TT	TT	TT	TT	TT
4584361-56-C>A	CC	CC	CC	CC	CC	CC	CC	CC	CC	CC	CC	CC	CC	CC	CC	CC	CC	CC	CC	CC	CC	CC	CC	CC	CC	CC	CC	CC	CC	CC	CC	CC	CC	CC	CC	CC	CC	CC	CC	CC	CC	CC	CC	CC	CC	CC	CC	CC	CC
100302623-14-G>A	AA	AA	AA	AA	AA	AA	GG	AA	AA	AA	AA	AA	AA	AA	AA	AA	AA	AA	AA	AA	AA	AA	AA	AA	GG	AA	AA	AA	AA	AA	AA	AA	AA	AA	GG	AA	AA	AA	AA	GG	AA	AA	AA	GG	GG	AA	AA	AA	AA
9719136-16-G>A	GG	GG	GG	GG	GG	GG	GG	AG	GG	NN	GG	GG	GG	GG	GG	GG	GG	GG	GG	GG	GG	GG	GG	GG	GG	GG	GG	GG	GG	GG	GG	GG	GG	GG	GG	GG	GG	GG	GG	GG	GG	GG	GG	GG	GG	GG	GG	GG	GG
4584563-19-A>G	AA	AA	AA	AA	AA	AA	AA	AA	AA	AA	AA	AA	AA	AA	GG	NN	AA	NN	AA	AA	AA	AA	AA	AA	AA	AA	AA	AA	NN	AA	AA	AA	AA	AA	AA	AA	AA	AA	NN	AA	AA	AA	GG	AA	AA	NN	AA	AA	AA
5588651-27-T>C	CC	CC	CC	CC	CC	CC	CC	CC	CC	CC	CC	CC	CC	CC	CC	CC	CC	CC	CC	CC	CC	CC	CC	CC	CC	CC	CC	CC	CC	CC	CC	CC	CC	CC	CC	CC	CC	CC	CC	CC	CC	CC	CC	CC	CC	CC	CC	CC	CC
2398112-43-C>T	CC	CC	CC	TT	CC	CC	CC	CC	TT	TT	NN	NN	CC	CC	NN	NN	CC	CC	TT	CC	CC	CC	CC	CC	CC	CT	CC	CT	CC	NN	TT	CC	NN	CC	CC	CT	CC	TT	CC	CC	TT	CC	CC	CC	CC	NN	CC	CC	CC
2428806-49-G>A	GG	GG	AA	GG	GG	GG	GG	GG	GG	GG	GG	GG	GG	GG	GG	GG	GG	GG	GG	GG	GG	GG	GG	GG	GG	GG	GG	GG	GG	GG	GG	GG	GG	GG	GG	GG	GG	GG	GG	GG	GG	GG	GG	GG	GG	GG	GG	GG	GG
2520553-57-A>T	TT	TT	AA	AA	AA	AA	AA	AT	AA	AA	AA	AA	TT	TT	AA	AA	AA	AA	AA	TT	TT	NN	NN	AA	AA	AA	AA	AA	AA	AA	AA	AA	AA	AA	AA	AA	TT	AA	TT	AA	AA	TT	AA	AA	NN	AT	AA	TT	TT
4771266-12-C>T	CC	CC	CC	CC	CC	CC	CC	CT	CC	CC	CC	CC	CC	CC	CC	CC	TT	CC	CC	CC	CC	TT	CT	CC	CC	CC	CT	TT	CC	CC	CC	TT	CC	CC	TT	CC	CC	CC	CC	CC	CT	CT	TT	CC	CC	CC	CC	CC	CC
4578676-5-G>A	GG	AA	AA	AA	GG	AA	AA	AG	AA	GG	AA	AA	AA	AA	GG	GG	GG	GG	AA	GG	AA	GG	GG	GG	AA	AA	AG	GG	GG	GG	AA	GG	AA	AA	AA	AG	AA	AA	GG	AA	AG	GG	GG	AA	AA	GG	AA	GG	GG
4583721-58-T>C	TT	TT	TT	TT	TT	TT	CC	TT	TT	TT	TT	TT	TT	CT	TT	TT	TT	TT	TT	TT	TT	TT	TT	TT	TT	TT	TT	TT	TT	TT	TT	TT	TT	TT	TT	TT	TT	TT	TT	CC	TT	TT	TT	CC	CC	TT	TT	TT	TT
4772538-37-T>G	NN	TT	TT	TT	TT	TT	TT	TT	GG	TT	TT	TT	TT	TT	TT	TT	TT	TT	TT	GG	TT	TT	GG	TT	TT	TT	TT	TT	TT	NN	TT	TT	TT	TT	TT	TT	TT	TT	GG	TT	TT	GG	TT	TT	TT	NN	TT	TT	TT
2451696-29-G>C	GG	GG	GG	CC	GG	GG	GG	GG	GG	GG	GG	GG	GG	GC	GG	CC	GG	GG	CC	CC	GG	GG	GG	GG	GG	GC	GG	GG	CC	GG	CC	GG	GG	GG	GG	GC	GG	CC	CC	GG	GG	CC	GG	GG	GG	NN	GG	CC	CC
2550517-13-C>T	CC	CC	CC	CC	CC	CC	CC	CC	CC	CC	CC	CC	CC	CC	CC	CC	CC	CC	CC	CC	CC	CC	CC	CC	CC	CC	CC	CC	CC	CC	CC	CC	CC	CC	CC	CC	CC	CC	CC	CC	CC	CC	CC	CC	CC	CC	CC	CC	CC
2409670-52-C>T	CC	CC	CC	CC	CC	CC	CC	CC	CC	CC	CC	CC	CC	CT	NN	CC	CC	CC	CC	CC	CC	CC	CC	CC	CC	CC	CT	NN	CC	CC	CC	CC	CC	CC	CC	CT	CC	CC	CC	CC	CC	CC	CC	CC	CC	TT	CC	CC	CC
5586392-64-C>A	CC	AA	CC	CC	AA	CC	AA	CC	AA	AA	CC	CC	AA	AA	AA	AA	AA	AA	CC	AA	AA	AA	AA	CC	AA	CC	AA	AA	AA	CC	CC	AA	CC	CC	AA	AC	AA	CC	AA	AA	AA	AA	AA	AA	AA	AA	CC	AA	AA
9695200-63-A>C	CC	AA	CC	CC	AA	CC	AA	AA	AA	AA	CC	CC	AA	AA	AA	AA	AA	AA	CC	AA	AA	AA	CC	CC	AA	CC	AA	AA	AA	CC	CC	AA	CC	CC	AA	CC	AA	CC	AA	AA	AA	AA	AA	AA	AA	CC	CC	AA	AA
4583486-16-A>G	AA	AA	AA	AA	AA	AA	AA	AA	AA	GG	AA	AA	AA	AA	AA	NN	AA	AA	AA	NN	AA	AA	AA	AA	AA	AA	AA	AA	NN	AA	AA	AA	AA	AA	AA	AA	AA	AA	AA	AA	GG	NN	NN	AA	AA	AA	AA	AA	NN
5587655-16-C>G	CC	CC	CC	CC	GG	CC	GG	CC	GG	CC	CC	CC	CC	CC	CC	CC	CC	NN	CC	CC	CC	CC	CC	CC	GG	CC	CC	CC	CC	CC	CC	CC	CC	CC	CC	CC	CC	CC	CC	CC	CC	CC	CC	GG	CC	CC	CC	CC	NN
9703475-45-G>A	AA	AA	GG	AA	AA	GG	AA	AA	AA	AA	GG	GG	AA	AA	AA	AA	AA	AA	AA	AA	AA	AA	AA	GG	AA	AG	AA	AA	AA	GG	AA	AA	GG	GG	AA	AA	AA	AA	AA	AA	AA	AA	AA	AA	AA	NN	GG	AA	AA
2379775-29-C>T	CC	CC	CC	CC	CC	CC	CC	CC	CC	CC	CC	CC	CC	CC	CC	CC	CC	CC	CC	CC	CC	CC	CC	CC	CC	CC	CC	CC	CC	CC	CC	CC	CC	CC	CC	CC	CC	CC	CC	CC	CC	CC	CC	CC	CC	CC	CC	CC	CC
9710966-10-G>A	NN	GG	GG	GG	GG	GG	GG	GG	GG	GG	GG	GG	GG	GG	GG	GG	GG	NN	GG	GG	GG	GG	GG	GG	GG	GG	GG	GG	GG	NN	GG	GG	GG	GG	GG	GG	GG	GG	AA	GG	GG	AA	GG	GG	GG	GG	GG	GG	GG
9710967-44-C>T	CC	TT	CC	CC	CC	CC	CC	CT	CC	TT	CC	CC	TT	CT	CC	TT	TT	CC	TT	TT	TT	TT	TT	CC	CC	CC	CC	TT	TT	CC	CC	CT	CC	CC	CT	CT	TT	CC	TT	CC	CT	TT	CC	CC	CC	NN	CC	TT	TT
4575608-7-G>A	NN	GG	GG	GG	NN	GG	GG	GG	GG	GG	GG	GG	GG	GG	GG	GG	NN	GG	GG	AA	GG	NN	NN	GG	GG	GG	GG	NN	GG	GG	GG	NN	GG	GG	GG	GG	GG	GG	AA	GG	GG	AA	AA	GG	GG	NN	GG	AA	AA
2604488-15-G>A	GG	AG	AG	GG	GG	GG	NN	GG	GG	GG	GG	GG	GG	GG	GG	GG	GG	GG	GG	GG	GG	GG	GG	GG	GG	GG	GG	GG	GG	GG	GG	GG	GG	GG	GG	GG	AG	GG	GG	NN	GG	GG	GG	NN	GG	GG	AG	GG	AA
9706420-17-G>A	GG	GG	GG	GG	AG	GG	AA	AG	GG	AA	GG	GG	GG	GG	AA	GG	GG	AA	GG	GG	GG	GG	GG	GG	GG	GG	AG	GG	GG	GG	GG	GG	GG	GG	AA	GG	GG	GG	GG	AA	GG	GG	GG	AA	GG	GG	GG	GG	GG
4582556-25-C>T	TT	TT	TT	TT	TT	TT	CC	CT	TT	CC	TT	TT	TT	TT	CC	CC	TT	CC	TT	TT	TT	TT	TT	TT	TT	TT	CT	TT	CC	TT	TT	TT	TT	TT	CC	CT	TT	TT	TT	CC	TT	TT	TT	CC	TT	TT	TT	TT	TT
2490059-9-T>G	TT	TT	TT	TT	TT	TT	TT	TT	TT	TT	TT	TT	TT	TT	TT	TT	TT	TT	TT	TT	TT	TT	TT	TT	TT	TT	TT	TT	TT	TT	TT	TT	TT	TT	TT	TT	TT	TT	TT	TT	TT	TT	TT	TT	TT	TT	TT	TT	TT
2463215-41-G>A	GG	GG	NN	GG	GG	GG	GG	GG	GG	GG	GG	GG	GG	GG	GG	NN	GG	NN	GG	GG	GG	NN	GG	GG	GG	GG	GG	GG	NN	GG	GG	GG	GG	GG	GG	AA	GG	GG	GG	GG	AA	GG	GG	GG	NN	GG	GG	GG	GG
100218995-8-G>A	AA	GG	GG	GG	AA	GG	GG	AG	AA	NN	GG	GG	GG	AA	NN	NN	AA	NN	GG	AA	GG	AA	AA	GG	AA	GG	AA	AA	AA	GG	GG	AA	GG	GG	AA	AA	GG	GG	AA	NN	GG	AA	AA	GG	AA	NN	GG	AA	AA
9700133-12-G>A	AA	GG	GG	GG	AA	GG	GG	AA	AA	GG	GG	GG	GG	AG	NN	GG	AA	NN	GG	AA	GG	AA	AA	GG	AA	GG	AA	AA	GG	NN	GG	AA	GG	GG	AG	AA	GG	GG	AA	GG	GG	AA	AA	GG	GG	GG	GG	AA	AA
[truncated: 26,923 more rows]
[truncated: 292 more columns]
